# Supplementary material for: Identification of Transcriptome SNPs for Assessing Allele-Specific Gene Expression in a Super-Hybrid Rice Xieyou9308
Source: PLoS One. 2013 Apr 17;8(4):e60668. doi: 10.1371/journal.pone.0060668 (PMC3629204; doi:10.1371/journal.pone.0060668)
Supplement: Table S1 — SNPs detected in the hybrid at tillering and heading stages. (XLSX) [file pone.0060668.s001.xlsx]

## Sheet: Sheet1
Gene_id	POS	REF	ALT_F12	Depth_F12	QUAL_F12	ALT_R12	Depth_R12	QUAL_R12	ALT_X12	Depth_X12	QUAL_X12	ALT_F34	Depth_F34	QUAL_F34	ALT_R34	Depth_R34	QUAL_R34	ALT_X34	Depth_X34	QUAL_X34
Os06t0147400-01	331	C	C/T	27/20	142	C	215	283	T	44	176	C/T	31/11	63	C	106	283	T	22	203
Os05t0551801-01	265	G	G/T	32/28	225	G	75	189	T	37	222	G/T	31/11	124	G	59	208	T	74	222
Os03t0747600-02	2024	T	T/C	50/15	38	T	75	256	C	30	145	T/C	31/11	39	T	73	250	C	55	214
Os03t0860000-01	1362	A	A/T	62/26	76	A	101	283	T	44	166	A/T	31/11	49	A	91	264	T	30	195
Os02t0611500-01	1673	A	A/T	65/24	35	A	57	202	T	43	213	A/T	32/9	21	A	58	205	T	43	183
Os07t0521000-01	49	A	A/G	45/11	70	A	112	283	G	28	183	A/G	32/10	48	A	75	227	G	37	174
Os01t0888600-01	2054	A	A/G	33/23	113	A	84	282	G	56	222	A/G	32/11	51	A	22	96	G	10	104
Os12t0225900-01	818	G	G/A	37/22	130	G	316	283	A	103	222	G/A	32/11	59	G	28	114	A	46	222
Os07t0569000-01	3379	G	G/A	34/12	52	G	72	226	A	35	170	G/A	32/12	45	G	51	184	A	34	202
Os12t0279000-01	3159	A	A/G	58/35	225	A	52	187	G	50	222	A/G	33/7	51	A	47	171	G	59	222
Os12t0279000-01	3162	C	C/G	59/35	225	C	59	208	G	50	222	C/G	33/7	39	C	48	174	G	62	222
Os02t0800500-03	913	C	C/T	35/14	182	C	91	283	T	23	222	C/T	33/8	94	C	110	283	T	51	222
Os02t0271900-01	220	A	A/G	72/21	177	A	102	283	G	28	222	A/G	33/8	65	A	47	171	G	29	222
Os06t0575400-01	1209	T	T/G	54/30	106	T	129	283	G	49	213	T/G	33/9	20	T	22	76	G	17	177
Os02t0699400-00	401	A	A/G	2012-12-22	70	A	76	259	G	27	186	A/G	33/10	28	A	52	187	G	57	216
Os07t0164900-01	1633	G	G/C	54/52	183	C	144	219	G	122	283	G/C	33/10	34	C	64	222	G	67	232
Os03t0442900-01	558	G	G/A	42/34	164	G	225	283	A	84	222	G/A	33/11	55	G	37	121	A	30	222
Os05t0542900-01	1435	C	C/T	64/15	102	C	95	283	T	25	222	C/T	33/12	113	C	55	196	T	28	222
Os01t0908500-01	419	C	C/T	2012-11-09	50	T	70	100	C	47	143	C/T	34/11	20	T	42	165	C	111	283
Os04t0616500-01	1340	T	T/C	49/32	128	C	81	125	T	97	283	T/C	34/11	36	C	57	209	T	68	235
Os12t0225900-01	542	C	C/G	34/11	105	C	262	283	G	82	222	C/G	35/10	100	C	15	75	G	48	222
Os06t0287000-00	2391	A	A/C	75/13	29	A	147	283	C	95	222	A/C	35/10	104	A	90	283	C	216	222
Os01t0100600-01	1498	G	G/A	53/21	68	G	141	283	A	59	162	G/A	35/11	31	G	74	253	A	68	214
Os07t0103100-01	3485	C	C/T	88/45	97	C	164	283	T	69	202	C/T	35/11	42	C	49	178	T	102	162
Os06t0186600-01	1401	A	A/G	25/15	214	A	103	283	G	14	223	A/G	36/8	91	A	110	283	G	18	222
Os01t0952600-01	390	C	C/T	2012-12-11	83	C	100	283	T	31	199	C/T	36/10	32	C	46	150	T	61	213
Os02t0274700-01	297	T	T/C	21/18	130	T	101	283	C	42	144	T/C	36/12	27	T	92	283	C	19	183
Os03t0839100-01	864	G	G/T	42/23	111	G	99	283	T	27	184	G/T	36/12	31	G	66	229	T	36	216
Os02t0738900-01	341	A	A/G	2012-08-12	103	G	73	153	A	56	180	A/G	37/12	32	G	23	147	A	71	244
Os03t0598100-01	934	G	G/A	2012-11-19	76	G	103	283	A	28	188	G/A	37/12	37	G	79	268	A	29	193
Os11t0602300-01	1010	G	G/T	50/22	225	T	37	222	G	61	214	G/T	38/7	49	T	25	222	G	43	159
Os01t0347200-01	1644	C	C/T	49/28	108	T	119	180	C	115	283	C/T	38/11	29	T	43	203	C	96	283
Os05t0374500-01	1066	C	C/A	2012-09-16	55	C	41	153	A	32	207	C/A	38/12	27	C	60	211	A	21	186
Os01t0148100-01	1086	A	A/G	2012-10-29	40	A	120	283	G	41	212	A/G	38/12	32	A	98	283	G	51	183
Os06t0597600-01	660	C	C/G	2012-09-26	70	C	105	283	G	15	185	C/G	39/10	45	C	70	241	G	10	142
Os01t0363900-01	1856	C	C/G	32/10	30	G	35	146	C	75	256	C/G	39/11	23	G	23	181	C	75	256
Os01t0144600-01	862	T	T/C	63/28	80	C	53	172	T	83	279	T/C	39/11	27	C	34	209	T	102	283
Os05t0466800-01	636	C	C/A	25/14	81	C	154	283	A	66	214	C/A	40/11	21	C	100	283	A	74	218
Os02t0700300-01	824	C	C/T	2012-12-26	95	C	52	187	T	36	200	C/T	41/12	46	C	47	171	T	47	222
Os09t0442900-01	1526	T	T/C	51/21	74	T	61	214	C	37	153	T/C	41/12	28	T	160	283	C	53	196
Os01t0952600-01	426	A	A/G	2012-12-12	174	A	114	283	G	55	222	A/G	43/10	63	A	63	201	G	90	222
Os10t0148800-01	1098	G	G/A	30/18	225	A	40	222	G	76	259	G/A	43/10	90	A	31	222	G	116	283
Os11t0226201-00	842	G	G/A	33/11	40	A	34	131	G	173	283	G/A	43/12	22	A	34	195	G	163	283
Os01t0547000-01	2107	A	A/G	22/24	225	A	56	199	G	35	222	A/G	44/10	82	A	120	283	G	30	222
Os06t0597600-01	543	G	G/A	2012-05-16	31	G	73	250	A	23	197	G/A	44/11	27	G	52	187	A	10	140
Os04t0179700-01	2648	C	C/T	2012-10-20	148	C	256	283	T	27	222	C/T	46/9	55	C	198	283	T	17	222
Os06t0268800-02	443	G	G/C	65/24	122	G	83	279	C	37	222	G/C	48/11	31	G	121	283	C	54	222
Os03t0622500-02	3786	G	G/A	2012-11-13	206	G	214	283	A	49	222	G/A	49/7	27	G	217	283	A	44	222
Os03t0650900-01	918	T	T/C	43/27	143	T	122	283	C	55	172	T/C	50/12	21	T	134	283	C	99	222
Os11t0669100-01	2254	C	C/T	60/19	151	T	48	222	C	67	232	C/T	53/12	103	T	26	222	C	51	184
Os03t0132900-01	771	A	A/G	41/14	158	A	891	283	G	92	222	A/G	55/12	86	A	97	283	G	40	222
Os06t0186600-01	1529	T	T/C	41/9	42	T	80	271	C	24	205	T/C	62/12	40	T	134	283	C	11	199
Os03t0674300-01	570	C	C/T	32/58	225	C	29	85	T	77	222	C/T	2012-03-21	225	C	13	69	T	83	222
Os01t0228800-01	2346	C	C/T	65/159	119	C	117	283	T	142	222	C/T	2012-03-22	141	C	15	58	T	28	207
Os07t0538700-01	1018	C	C/A	2012-11-24	162	C	47	171	A	64	222	C/A	2012-03-26	151	C	14	48	A	56	222
Os12t0571900-01	969	T	T/G	2012-11-21	146	G	57	222	T	29	95	T/G	2012-04-16	128	G	49	222	T	39	147
Os09t0507600-00	734	G	G/T	58/30	225	G	61	214	T	40	222	G/T	2012-04-16	25	G	14	72	T	46	222
Os07t0642400-00	1322	T	T/C	2012-11-11	85	T	16	59	C	22	180	T/C	2012-04-17	132	T	10	60	C	18	149
Os12t0291000-00	5705	A	A/G	21/19	88	G	21	202	A	17	81	A/G	2012-04-17	128	G	32	206	A	43	159
Os06t0202400-01	820	T	T/G	2012-06-14	225	T	48	174	G	30	222	T/G	2012-04-18	225	T	12	66	G	42	222
Os04t0217900-01	884	T	T/C	2012-06-19	225	T	42	121	C	46	222	T/C	2012-04-19	225	T	15	75	C	45	222
Os07t0573900-00	508	T	T/C	2012-12-31	164	T	19	87	C	41	222	T/C	2012-04-22	225	T	11	63	C	55	222
Os08t0149000-01	1207	C	C/T	2012-12-27	179	C	48	174	T	68	216	C/T	2012-04-23	149	C	12	41	T	53	222
Os10t0150200-01	493	A	A/G	31/60	164	A	24	102	G	55	222	A/G	2012-04-25	165	A	19	87	G	66	222
Os05t0106600-02	63	A	A/G	14/14	59	A	12	47	G	44	165	A/G	2012-04-29	119	A	11	63	G	67	184
Os09t0240500-03	94	T	T/A	23/29	126	T	33	110	A	58	122	T/A	2012-04-29	148	T	23	64	A	64	205
Os05t0588700-01	2128	A	A/G	2012-07-18	133	A	18	65	G	37	190	A/G	2012-05-15	132	A	15	54	G	39	216
Os03t0840500-00	652	C	C/G	2012-10-15	139	C	14	72	G	34	217	C/G	2012-05-15	139	C	21	93	G	61	222
Os03t0184700-01	218	C	C/T	2012-11-13	156	C	60	211	T	39	222	C/T	2012-05-15	67	C	27	111	T	54	222
Os05t0365700-01	3588	A	A/G	16/28	213	A	74	253	G	36	222	A/G	2012-05-15	155	A	29	117	G	56	222
Os11t0183800-00	951	G	G/A	43/29	168	G	61	214	A	21	191	G/A	2012-05-15	29	G	46	168	A	23	222
Os01t0364100-00	1944	G	G/T	2012-08-12	99	T	21	193	G	15	75	G/T	2012-05-16	124	T	38	222	G	13	69
Os03t0609500-01	1020	A	A/G	2012-11-15	225	A	33	129	G	22	222	A/G	2012-05-16	225	A	37	141	G	75	222
Os04t0119800-01	1805	C	C/T	2012-11-15	225	C	61	214	T	20	222	C/T	2012-05-16	59	C	30	120	T	24	222
Os01t0347200-01	1511	A	A/G	2012-11-18	126	A	48	161	G	31	216	A/G	2012-05-16	138	A	11	63	G	21	195
Os05t0370000-01	2188	A	A/G	14/16	101	A	13	69	G	20	153	A/G	2012-05-16	118	A	14	72	G	18	132
Os03t0801800-01	1589	A	A/G	19/17	130	A	30	120	G	21	166	A/G	2012-05-16	144	A	17	81	G	37	222
Os03t0800000-02	2060	T	T/A	23/21	123	T	78	265	A	30	151	T/A	2012-05-16	96	T	17	66	A	27	160
Os01t0100400-01	1335	T	T/C	32/28	147	T	32	126	C	27	199	T/C	2012-05-16	33	T	25	105	C	29	222
Os06t0204400-01	2934	C	C/T	52/58	225	C	27	41	T	39	222	C/T	2012-05-16	223	C	55	196	T	72	222
Os01t0228800-01	2398	A	A/T	62/98	176	A	83	279	T	90	222	A/T	2012-05-16	137	A	11	63	T	23	198
Os04t0295200-01	954	T	T/A	16/19	225	T	28	52	A	58	222	T/A	2012-05-17	220	T	14	63	A	53	222
Os06t0643600-01	344	G	G/T	16/19	146	G	38	144	T	36	222	G/T	2012-05-17	155	G	20	90	T	55	222
Os02t0816100-01	662	G	G/A	17/20	225	A	37	222	G	36	107	G/A	2012-05-17	59	A	27	222	G	53	190
Os07t0619100-01	2284	A	A/G	21/15	219	A	18	84	G	24	222	A/G	2012-05-17	67	A	14	72	G	45	222
Os02t0711100-01	1239	T	T/C	22/15	214	T	33	129	C	26	222	T/C	2012-05-17	58	T	24	70	C	38	222
Os11t0183800-00	954	A	A/G	40/31	200	A	63	220	G	22	219	A/G	2012-05-17	23	A	46	168	G	23	222
Os06t0637400-01	452	T	T/C	2012-04-18	119	T	91	283	C	35	187	T/C	2012-05-19	119	T	23	99	C	94	181
Os07t0458500-00	440	G	G/A	2012-10-15	117	G	33	129	A	24	222	G/A	2012-05-19	53	G	31	123	A	33	222
Os11t0266500-01	455	G	G/T	2012-12-12	110	G	255	283	T	127	222	G/T	2012-05-19	158	G	22	96	T	69	222
Os01t0535400-01	2199	A	A/G	23/15	208	A	56	199	G	30	222	A/G	2012-05-19	225	A	48	174	G	84	222
Os11t0434000-01	743	G	G/C	2012-06-20	163	C	35	196	G	11	63	G/C	2012-05-20	143	C	91	222	G	17	81
Os02t0712600-01	2227	A	A/G	2012-10-16	126	A	23	99	G	27	202	A/G	2012-05-20	156	A	34	132	G	18	179
Os03t0608800-01	1522	A	A/G	16/22	225	A	33	107	G	12	222	A/G	2012-05-20	225	A	34	101	G	32	222
Os04t0303200-01	1174	A	A/G	19/25	172	A	37	122	G	27	201	A/G	2012-05-22	160	A	16	69	G	38	222
Os11t0558400-00	2197	A	A/C	2012-10-23	135	A	48	174	C	33	222	A/C	2012-05-25	35	A	28	114	C	24	222
Os09t0356200-01	560	G	G/A	21/14	54	G	45	137	A	85	162	G/A	2012-05-26	110	G	15	75	A	56	190
Os05t0576500-02	2229	C	C/T	6/43	136	C	20	90	T	58	180	C/T	2012-05-27	153	C	26	86	T	122	222
Os01t0343200-01	989	T	T/C	2012-08-23	225	C	82	222	T	18	60	T/C	2012-05-29	225	C	69	222	T	42	156
Os03t0829200-02	1979	T	T/A	2012-09-23	185	T	20	90	A	33	222	T/A	2012-05-29	180	T	19	65	A	15	173
Os05t0588700-01	1613	G	G/A	17/29	153	G	23	99	A	43	189	G/A	2012-05-30	158	G	24	60	A	88	222
Os10t0556900-01	1695	A	A/G	2012-05-21	50	A	47	171	G	22	222	A/G	2012-06-14	87	A	61	178	G	31	222
Os07t0621500-01	2436	G	G/A	2012-08-13	128	G	24	102	A	18	202	G/A	2012-06-14	26	G	48	174	A	34	222
Os01t0114100-01	1651	T	T/C	2012-09-14	225	T	54	193	C	46	222	T/C	2012-06-14	225	T	19	87	C	57	222
Os09t0556500-01	1461	C	C/T	2012-09-24	47	C	38	144	T	19	207	C/T	2012-06-14	40	C	17	81	T	21	204
Os01t0113700-00	1199	A	A/C	2012-10-19	46	A	66	229	C	36	193	A/C	2012-06-14	44	A	49	178	C	46	214
Os01t0347200-01	1826	T	T/C	2012-10-23	149	T	31	106	C	55	222	T/C	2012-06-14	127	T	10	60	C	50	212
Os01t0531200-01	2897	A	A/T	2012-11-10	158	A	28	114	T	27	222	A/T	2012-06-14	92	A	16	78	T	50	222
Os11t0104800-01	299	T	T/G	2012-12-16	125	T	43	159	G	31	222	T/G	2012-06-14	94	T	25	94	G	39	222
Os01t0911900-01	210	A	A/G	2012-12-19	107	A	38	144	G	13	186	A/G	2012-06-14	154	A	16	78	G	17	203
Os06t0127200-01	660	C	C/T	14/15	132	C	30	120	T	24	208	C/T	2012-06-14	24	C	30	120	T	29	215
Os04t0624600-01	2078	C	C/T	15/25	147	C	35	135	T	27	217	C/T	2012-06-14	145	C	24	102	T	54	222
Os06t0583400-01	2049	G	G/A	20/53	220	G	31	90	A	66	222	G/A	2012-06-14	129	G	18	84	A	69	222
Os09t0296400-01	2077	A	A/T	21/32	189	A	24	81	T	17	200	A/T	2012-06-14	135	A	25	105	T	32	222
Os01t0362100-01	2231	T	T/C	22/30	201	T	51	184	C	31	222	T/C	2012-06-14	72	T	16	78	C	15	197
Os01t0347300-01	1032	T	T/C	22/35	128	C	200	215	T	97	277	T/C	2012-06-14	27	C	23	182	T	54	193
Os09t0428900-01	1050	T	T/A	29/20	111	T	60	211	A	35	220	T/A	2012-06-14	46	T	51	184	A	20	201
Os11t0594200-01	2026	G	G/A	55/27	54	G	34	132	A	28	189	G/A	2012-06-14	38	G	27	111	A	40	222
Os04t0183500-01	828	G	G/A	57/21	66	G	123	283	A	62	222	G/A	2012-06-14	38	G	37	123	A	18	147
Os03t0672400-01	1305	A	A/G	57/34	105	A	47	147	G	25	132	A/G	2012-06-14	21	A	20	90	G	10	117
Os04t0401300-01	282	C	C/A	2012-04-17	162	C	17	81	A	45	222	C/A	2012-06-15	178	C	21	93	A	54	222
Os08t0176100-01	240	C	C/A	2012-08-12	204	C	24	102	A	21	222	C/A	2012-06-15	188	C	13	69	A	44	222
Os10t0151800-01	3020	C	C/A	2012-11-09	67	A	28	222	C	33	129	C/A	2012-06-15	39	A	22	211	C	31	123
Os05t0181000-01	491	A	A/C	2012-12-09	70	C	29	163	A	44	141	A/C	2012-06-15	33	C	11	98	A	53	190
Os05t0440800-01	118	C	C/T	2012-12-14	135	C	50	181	T	34	222	C/T	2012-06-15	42	C	15	75	T	28	202
Os11t0648100-01	1156	C	C/A	14/22	138	C	45	145	A	111	206	C/A	2012-06-15	116	C	16	78	A	43	206
Os04t0588700-01	2454	G	G/A	15/20	162	A	16	156	G	40	150	G/A	2012-06-15	43	A	34	222	G	44	162
Os03t0801800-01	1981	C	C/T	17/26	225	C	15	75	T	33	222	C/T	2012-06-15	219	C	10	60	T	48	222
Os06t0129800-00	365	G	G/A	20/16	106	G	46	168	A	23	198	G/A	2012-06-15	21	G	29	98	A	22	176
Os07t0205200-02	1715	G	G/A	20/25	225	A	36	225	G	28	78	G/A	2012-06-15	225	A	31	222	G	53	190
Os10t0557800-01	1531	A	A/G	23/19	205	A	34	132	G	27	222	A/G	2012-06-15	58	A	13	69	G	23	222
Os05t0169400-01	1874	C	C/T	28/37	225	C	62	162	T	63	222	C/T	2012-06-15	65	C	21	78	T	41	222
Os05t0100700-02	317	G	G/A	30/28	157	G	49	178	A	48	222	G/A	2012-06-15	121	G	34	132	A	69	222
Os09t0428900-01	1080	C	C/G	39/22	124	C	69	238	G	26	194	C/G	2012-06-15	29	C	49	178	G	20	188
Os07t0619600-01	723	G	G/A	2012-08-13	97	G	27	111	A	31	201	G/A	2012-06-16	148	G	37	141	A	52	222
Os03t0704901-01	337	T	T/C	2012-10-18	225	T	68	235	C	26	222	T/C	2012-06-16	225	T	23	99	C	13	222
Os03t0750300-00	3538	C	C/T	101/34	31	C	38	144	T	46	208	C/T	2012-06-16	26	C	22	75	T	19	175
Os06t0157000-01	1297	T	T/A	108/80	169	T	128	283	A	86	222	T/A	2012-06-16	33	T	34	132	A	57	222
Os04t0172501-01	457	C	C/T	15/26	170	C	93	283	T	28	187	C/T	2012-06-16	125	C	51	184	T	28	182
Os11t0578100-00	2704	G	G/A	22/19	136	G	51	161	A	34	208	G/A	2012-06-16	144	G	30	120	A	30	221
Os01t0362100-01	2195	C	C/T	23/38	154	C	63	220	T	40	213	C/T	2012-06-16	33	C	15	75	T	22	201
Os07t0638000-01	427	A	A/G	28/35	225	A	54	193	G	43	222	A/G	2012-06-16	104	A	18	84	G	44	222
Os02t0803700-03	1381	G	G/C	30/30	183	G	27	111	C	20	117	G/C	2012-06-16	26	G	24	83	C	30	196
Os05t0449900-01	1515	G	G/A	48/36	128	G	82	277	A	23	134	G/A	2012-06-16	25	G	70	241	A	24	162
Os07t0637400-01	1175	G	G/T	58/44	120	G	43	137	T	41	180	G/T	2012-06-16	101	G	11	63	T	23	140
Os03t0857100-01	298	C	C/T	2012-06-18	67	C	87	283	T	27	222	C/T	2012-06-17	69	C	21	93	T	17	216
Os05t0115100-02	1196	T	T/C	2012-08-27	25	T	78	265	C	30	198	T/C	2012-06-17	29	T	15	75	C	17	167
Os06t0649600-01	632	T	T/G	2012-10-18	127	T	25	84	G	47	160	T/G	2012-06-17	121	T	30	100	G	56	212
Os08t0461700-01	906	C	C/T	2012-11-17	127	C	12	66	T	21	189	C/T	2012-06-17	138	C	13	69	T	41	222
Os10t0320001-00	505	C	C/T	2012-12-09	79	T	30	168	C	40	150	C/T	2012-06-17	32	T	18	163	C	23	81
Os09t0128600-04	2093	G	G/A	15/17	225	G	41	153	A	48	222	G/A	2012-06-17	225	G	40	150	A	62	222
Os03t0816300-01	1527	G	G/T	18/19	225	G	31	123	T	24	222	G/T	2012-06-17	75	G	32	126	T	48	222
Os11t0704000-00	729	G	G/T	22/29	225	G	15	75	T	16	201	G/T	2012-06-17	225	G	22	96	T	32	222
Os01t0532800-01	374	G	G/A	64/43	141	G	67	232	A	46	222	G/A	2012-06-17	25	G	32	126	A	25	205
Os10t0362300-01	748	T	T/C	2012-06-15	178	T	67	232	C	60	222	T/C	2012-06-18	152	T	24	102	C	49	222
Os05t0370000-01	1583	T	T/C	2012-09-13	77	T	27	111	C	20	202	T/C	2012-06-18	165	T	10	60	C	19	208
Os06t0191200-01	502	A	A/G	2012-11-10	98	A	64	170	G	32	166	A/G	2012-06-18	27	A	30	120	G	47	222
Os07t0166100-01	451	T	T/C	2012-11-14	103	C	42	194	T	31	105	T/C	2012-06-18	153	C	26	222	T	41	153
Os09t0434900-01	1194	G	G/A	2012-12-11	116	G	28	114	A	26	219	G/A	2012-06-18	148	G	22	96	A	18	177
Os05t0365700-01	3572	A	A/G	19/31	161	A	81	250	G	39	164	A/G	2012-06-18	148	A	35	135	G	69	216
Os07t0467800-01	584	T	T/C	21/18	123	C	33	162	T	30	120	T/C	2012-06-18	20	C	19	175	T	28	114
Os11t0183800-00	1197	T	T/A	38/28	143	T	74	253	A	31	163	T/A	2012-06-18	28	T	49	178	A	26	205
Os03t0341200-00	3725	G	G/T	31/9	33	T	13	153	G	27	111	G/T	2012-06-19	24	T	23	173	G	41	153
Os06t0184733-01	1915	T	T/C	32/12	63	T	88	283	C	34	164	T/C	2012-06-19	36	T	86	283	C	38	222
Os01t0343200-01	876	G	G/C	2012-10-11	113	C	65	119	G	29	96	G/C	2012-06-19	140	C	47	214	G	57	202
Os04t0350000-02	3062	A	A/G	2012-10-17	148	A	25	105	G	15	156	A/G	2012-06-19	155	A	29	117	G	42	222
Os06t0127200-01	1028	A	A/G	14/22	156	A	36	138	G	35	222	A/G	2012-06-19	36	A	24	102	G	27	218
Os09t0356200-01	551	T	T/C	18/13	48	T	46	140	C	71	156	T/C	2012-06-19	96	T	11	63	C	49	183
Os04t0172501-01	484	C	C/T	18/26	131	C	94	283	T	35	190	C/T	2012-06-19	115	C	55	196	T	30	157
Os11t0620400-02	904	T	T/C	19/20	178	T	38	144	C	44	213	T/C	2012-06-19	166	T	30	120	C	95	222
Os04t0169300-01	994	A	A/T	28/18	177	A	63	220	T	33	222	A/T	2012-06-19	79	A	32	126	T	31	222
Os05t0373500-00	780	A	A/T	30/26	138	T	55	149	A	61	170	A/T	2012-06-19	136	T	15	161	A	14	72
Os11t0234300-01	1523	C	C/A	2012-05-20	122	C	10	60	A	43	204	C/A	2012-06-20	94	C	12	58	A	69	217
Os01t0364100-00	1935	T	T/C	2012-08-13	97	C	20	162	T	12	66	T/C	2012-06-20	131	C	44	200	T	12	66
Os06t0295900-01	400	G	G/A	2012-12-13	104	G	74	253	A	22	198	G/A	2012-06-20	23	G	14	72	A	23	195
Os11t0124300-01	2014	T	T/C	14/21	225	T	25	69	C	12	219	T/C	2012-06-20	225	T	23	99	C	20	222
Os06t0142000-00	589	A	A/G	15/19	225	A	23	99	G	39	222	A/G	2012-06-20	225	A	20	90	G	37	222
Os03t0599600-01	551	A	A/G	18/15	217	A	37	141	G	34	222	A/G	2012-06-20	83	A	35	135	G	28	222
Os11t0615800-00	201	G	G/A	2012-05-17	62	G	25	105	A	21	222	G/A	2012-06-21	225	G	12	66	A	11	222
Os12t0234000-01	3635	G	G/A	16/20	152	G	16	78	A	31	212	G/A	2012-06-21	21	G	15	75	A	45	222
Os07t0458700-01	259	C	C/A	23/13	91	C	40	150	A	53	222	C/A	2012-06-21	169	C	18	84	A	44	222
Os06t0184733-01	1889	A	A/G	33/10	120	A	108	283	G	37	222	A/G	2012-06-22	70	A	86	283	G	37	222
Os03t0824000-01	97	T	T/C	2012-11-16	136	T	29	117	C	30	179	T/C	2012-06-22	160	T	15	75	C	22	160
Os06t0184700-00	687	G	G/A	2012-11-23	150	G	59	208	A	29	222	G/A	2012-06-22	55	G	73	250	A	31	222
Os02t0712600-01	2229	A	A/T	2012-09-18	161	A	23	99	T	24	214	A/T	2012-06-24	164	A	34	132	T	19	183
Os02t0328600-01	831	C	C/T	30/21	225	T	39	222	C	43	124	C/T	2012-06-24	79	T	35	222	C	83	279
Os03t0828500-01	2190	A	A/G	2012-10-27	102	A	88	283	G	25	222	A/G	2012-06-25	41	A	30	120	G	33	222
Os02t0271900-01	1743	G	G/A	28/62	225	A	89	222	G	35	135	G/A	2012-06-25	225	A	49	222	G	47	171
Os05t0545600-00	360	A	A/G	17/13	140	A	45	165	G	52	215	A/G	2012-06-26	25	A	24	102	G	68	222
Os01t0926600-01	1719	C	C/T	42/26	191	C	60	187	T	25	195	C/T	2012-06-26	23	C	35	135	T	20	198
Os01t0823400-01	1186	G	G/C	14/14	203	C	16	222	G	14	72	G/C	2012-06-28	225	C	38	222	G	11	63
Os07t0531900-00	1068	T	T/C	2012-04-16	37	T	39	147	C	22	222	T/C	2012-07-13	129	T	24	102	C	28	222
Os01t0103600-01	509	C	C/T	2012-07-14	31	C	33	90	T	12	149	C/T	2012-07-13	54	C	32	126	T	12	136
Os02t0228300-01	3661	G	G/T	2012-08-18	27	G	213	283	T	71	171	G/T	2012-07-13	21	G	22	96	T	83	222
Os03t0845700-01	60	C	C/G	2012-09-14	46	C	43	134	G	17	113	C/G	2012-07-13	47	C	49	178	G	49	130
Os06t0158300-01	2673	T	T/G	2012-10-18	149	T	14	72	G	19	222	T/G	2012-07-13	118	T	18	52	G	28	222
Os09t0507400-01	1126	C	C/A	2012-11-13	185	C	28	114	A	21	222	C/A	2012-07-13	127	C	18	84	A	11	222
Os03t0608800-01	1567	T	T/C	2012-12-24	64	T	37	141	C	13	123	T/C	2012-07-13	24	T	22	60	C	16	92
Os07t0519300-01	1382	T	T/C	14/20	156	C	23	148	T	26	108	T/C	2012-07-13	46	C	22	195	T	40	150
Os03t0800000-02	2100	A	A/G	15/26	148	A	56	199	G	31	191	A/G	2012-07-13	109	A	13	69	G	20	169
Os09t0415800-01	375	G	G/A	17/25	177	G	30	120	A	30	171	G/A	2012-07-13	53	G	15	75	A	32	221
Os07t0227700-01	2060	C	C/A	18/23	225	C	25	105	A	23	222	C/A	2012-07-13	217	C	20	90	A	30	222
Os11t0568300-01	635	C	C/T	20/41	182	C	46	168	T	37	187	C/T	2012-07-13	127	C	26	108	T	31	216
Os07t0227700-01	2126	T	T/C	21/18	127	T	23	99	C	26	207	T/C	2012-07-13	133	T	25	105	C	36	221
Os03t0801800-01	1840	T	T/A	23/27	225	T	19	87	A	35	222	T/A	2012-07-13	126	T	13	69	A	25	222
Os07t0270950-01	1596	C	C/T	25/13	83	T	32	198	C	26	86	C/T	2012-07-13	21	T	15	159	C	30	120
Os05t0103600-01	211	T	T/G	25/22	225	T	40	150	G	42	222	T/G	2012-07-13	210	T	30	120	G	76	222
Os10t0562700-01	1278	G	G/T	26/13	57	G	23	99	T	25	195	G/T	2012-07-13	120	G	13	69	T	22	201
Os11t0310800-01	2171	C	C/T	26/21	197	T	17	222	C	28	114	C/T	2012-07-13	121	T	21	222	C	33	129
Os06t0198500-00	419	T	T/C	26/24	158	T	43	159	C	19	165	T/C	2012-07-13	122	T	43	159	C	48	222
Os07t0642900-01	827	G	G/A	33/48	189	G	40	150	A	47	222	G/A	2012-07-13	133	G	22	96	A	20	208
Os05t0533800-01	340	G	G/C	89/92	225	G	80	271	C	94	222	G/C	2012-07-13	117	G	19	87	C	26	222
Os11t0225000-01	48	A	A/G	2012-05-19	42	G	33	222	A	49	145	A/G	2012-07-14	63	G	13	222	A	18	84
Os08t0129500-01	1016	G	G/T	2012-06-18	27	G	56	199	T	15	150	G/T	2012-07-14	45	G	41	153	T	19	169
Os01t0109750-01	42	C	C/T	2012-08-18	175	C	35	117	T	44	208	C/T	2012-07-14	58	C	18	84	T	22	169
Os05t0541700-01	1183	A	A/C	2012-08-19	51	A	42	156	C	15	145	A/C	2012-07-14	42	A	40	107	C	40	215
Os03t0678400-01	25	G	G/T	2012-09-12	129	T	46	160	G	21	30	G/T	2012-07-14	129	T	19	163	G	22	96
Os03t0143000-01	178	G	G/T	2012-10-19	135	G	18	84	T	13	221	G/T	2012-07-14	225	G	25	105	T	36	222
Os05t0373500-00	885	T	T/A	2012-10-26	46	A	18	164	T	44	162	T/A	2012-07-14	41	A	10	109	T	13	69
Os06t0353400-01	1475	C	C/T	2012-12-08	156	T	23	222	C	17	49	C/T	2012-07-14	221	T	38	222	C	42	156
Os07t0109600-01	924	A	A/G	2012-12-20	65	A	45	165	G	18	174	A/G	2012-07-14	39	A	38	144	G	29	155
Os01t0144700-01	125	G	G/T	13/32	174	T	43	222	G	23	75	G/T	2012-07-14	56	T	23	157	G	52	187
Os02t0711000-01	1528	A	A/C	14/14	101	A	41	153	C	19	179	A/C	2012-07-14	42	A	21	93	C	29	204
Os02t0706500-01	949	G	G/A	24/27	225	G	21	93	A	25	222	G/A	2012-07-14	117	G	10	60	A	14	222
Os11t0447300-01	449	G	G/A	24/32	159	A	36	217	G	36	138	G/A	2012-07-14	132	A	24	202	G	23	99
Os05t0109600-01	175	C	C/A	33/28	225	C	59	208	A	71	222	C/A	2012-07-14	225	C	20	90	A	32	222
Os07t0642900-01	984	A	A/G	40/53	179	A	13	69	G	55	222	A/G	2012-07-14	112	A	14	72	G	14	145
Os04t0685200-01	1133	T	T/A	44/23	225	T	48	174	A	24	222	T/A	2012-07-14	112	T	12	58	A	13	215
Os05t0417100-01	1933	C	C/T	45/46	225	C	51	184	T	53	222	C/T	2012-07-14	109	C	25	73	T	52	222
Os11t0572400-01	1158	G	G/A	48/41	167	G	57	202	A	40	222	G/A	2012-07-14	125	G	19	87	A	73	222
Os01t0551100-01	1035	C	C/T	54/51	144	C	100	283	T	52	192	C/T	2012-07-14	25	C	30	120	T	51	181
Os06t0598900-01	353	A	A/G	2012-06-22	151	A	32	99	G	66	222	A/G	2012-07-15	133	A	35	135	G	70	222
Os09t0429600-01	1144	G	G/T	2012-11-15	78	G	20	48	T	16	174	G/T	2012-07-15	38	G	22	96	T	24	174
Os06t0114600-01	1223	T	T/C	17/18	130	T	46	168	C	27	222	T/C	2012-07-15	61	T	27	111	C	49	222
Os01t0362100-01	2236	C	C/T	21/31	146	C	55	196	T	29	189	C/T	2012-07-15	51	C	13	69	T	15	146
Os03t0855600-02	1062	T	T/A	22/33	177	T	38	144	A	40	222	T/A	2012-07-15	136	T	19	87	A	43	219
Os07t0231700-00	247	G	G/A	29/13	153	G	70	241	A	17	222	G/A	2012-07-15	99	G	48	174	A	28	222
Os12t0210800-01	460	G	G/A	39/16	70	G	65	226	A	22	190	G/A	2012-07-15	42	G	27	111	A	13	142
Os02t0276900-01	1272	T	T/C	39/39	225	T	53	190	C	47	222	T/C	2012-07-15	225	T	25	105	C	52	222
Os07t0642900-01	955	A	A/T	43/57	225	A	16	78	T	62	222	A/T	2012-07-15	217	A	11	63	T	15	222
Os11t0572400-01	1167	T	T/A	45/47	181	T	58	205	A	43	222	T/A	2012-07-15	122	T	17	81	A	77	222
Os06t0607200-01	1063	C	C/G	61/27	120	C	276	283	G	69	222	C/G	2012-07-15	150	C	52	142	G	87	222
Os06t0109400-01	1123	G	G/A	2012-08-16	145	G	17	81	A	33	222	G/A	2012-07-16	56	G	33	88	A	38	222
Os08t0174900-01	1359	A	A/G	2012-08-26	82	A	31	123	G	17	222	A/G	2012-07-16	85	A	32	126	G	13	221
Os09t0510700-01	705	T	T/C	2012-10-26	55	T	38	126	C	24	209	T/C	2012-07-16	35	T	22	96	C	50	222
Os10t0560900-01	700	G	G/T	2012-11-12	117	G	34	132	T	24	203	G/T	2012-07-16	57	G	12	66	T	47	222
Os03t0434400-00	860	A	A/G	2012-12-25	154	A	32	126	G	62	222	A/G	2012-07-16	139	A	33	129	G	96	222
Os07t0458700-01	322	A	A/G	18/19	215	A	27	111	G	44	222	A/G	2012-07-16	225	A	12	66	G	23	222
Os08t0199000-01	1043	G	G/C	20/15	126	G	15	53	C	19	159	G/C	2012-07-16	144	G	21	93	C	26	214
Os04t0303200-01	1096	T	T/C	20/18	121	T	14	45	C	33	219	T/C	2012-07-16	150	T	12	66	C	19	201
Os06t0230801-00	232	G	G/A	21/22	112	A	42	127	G	19	87	G/A	2012-07-16	122	A	24	198	G	31	123
Os05t0453700-01	1535	T	T/G	24/13	69	T	37	141	G	35	222	T/G	2012-07-16	117	T	29	80	G	66	222
Os06t0661400-01	1182	C	C/T	24/20	225	C	19	87	T	31	222	C/T	2012-07-16	111	C	29	117	T	31	222
Os01t0827200-01	1468	G	G/A	29/13	62	A	34	134	G	67	188	G/A	2012-07-16	41	A	18	181	G	74	253
Os01t0220500-00	640	G	G/A	29/28	146	G	43	159	A	44	195	G/A	2012-07-16	129	G	16	59	A	10	128
Os07t0103100-01	3559	T	T/C	56/31	225	T	85	283	C	64	222	T/C	2012-07-16	112	T	37	141	C	73	222
Os06t0187000-02	212	G	G/T	75/80	225	G	26	108	T	55	222	G/T	2012-07-16	192	G	11	63	T	10	146
Os07t0538700-01	885	C	C/T	2012-07-17	188	C	32	109	T	47	222	C/T	2012-07-17	211	C	18	56	T	40	222
Os11t0682300-01	1040	C	C/T	2012-08-16	143	C	43	159	T	41	222	C/T	2012-07-17	184	C	24	102	T	42	222
Os01t0552000-01	2550	C	C/T	2012-08-18	41	C	50	181	T	24	135	C/T	2012-07-17	37	C	46	168	T	21	172
Os05t0365500-01	1933	G	G/C	2012-10-14	71	G	14	47	C	14	152	G/C	2012-07-17	34	G	32	126	C	22	168
Os04t0284900-01	1389	A	A/G	37/26	225	A	33	129	G	37	222	A/G	2012-07-17	225	A	20	90	G	28	222
Os11t0572400-01	1378	T	T/C	46/31	126	T	60	211	C	26	162	T/C	2012-07-17	41	T	19	87	C	60	211
Os10t0562700-01	2244	C	C/T	47/44	225	C	37	124	T	47	222	C/T	2012-07-17	212	C	24	102	T	34	222
Os06t0274200-01	45	A	A/G	59/50	133	A	59	208	G	62	220	A/G	2012-07-17	110	A	14	72	G	33	145
Os09t0428900-01	826	T	T/G	42/12	39	T	72	247	G	25	205	T/G	2012-07-18	28	T	54	193	G	34	218
Os01t0328900-01	988	G	G/T	2012-09-15	125	T	23	152	G	32	105	G/T	2012-07-18	35	T	13	162	G	41	153
Os03t0372500-01	730	G	G/A	2012-12-08	76	A	62	221	G	37	129	G/A	2012-07-18	147	A	26	188	G	96	283
Os02t0258200-01	807	C	C/T	159/105	113	T	57	150	C	115	283	C/T	2012-07-18	37	T	15	115	C	19	87
Os05t0440800-01	1053	G	G/A	25/28	169	A	83	222	G	53	190	G/A	2012-07-18	41	A	10	117	G	40	150
Os11t0115800-01	1021	T	T/G	28/15	79	T	50	160	G	21	188	T/G	2012-07-18	34	T	43	159	G	21	176
Os01t0551900-01	373	G	G/A	28/20	110	G	68	235	A	30	190	G/A	2012-07-18	31	G	48	174	A	57	216
Os11t0550900-01	788	C	C/T	30/36	163	C	63	220	T	57	216	C/T	2012-07-18	39	C	52	187	T	83	222
Os12t0279000-01	2461	G	G/A	47/15	57	G	56	199	A	22	153	G/A	2012-07-18	21	G	58	205	A	35	214
Os04t0625300-01	1121	T	T/C	56/38	143	T	47	171	C	32	204	T/C	2012-07-18	134	T	45	165	C	64	222
Os03t0818000-00	686	G	G/A	2012-07-18	225	G	42	137	A	36	222	G/A	2012-07-19	202	G	24	77	A	46	222
Os06t0573600-01	1361	A	A/C	2012-07-21	132	A	71	228	C	86	222	A/C	2012-07-19	167	A	13	45	C	97	222
Os01t0212100-02	1222	T	T/A	2012-08-16	45	T	37	141	A	11	115	T/A	2012-07-19	30	T	60	211	A	19	180
Os06t0109400-01	1168	G	G/A	2012-09-17	142	G	16	78	A	26	151	G/A	2012-07-19	33	G	30	73	A	32	216
Os03t0278800-00	51	C	C/T	2012-12-10	97	C	12	66	T	48	213	C/T	2012-07-19	164	C	17	61	T	61	222
Os07t0118900-01	781	G	G/T	2012-12-14	126	G	45	165	T	19	202	G/T	2012-07-19	51	G	44	162	T	35	222
Os08t0365900-01	427	T	T/C	2012-12-16	208	T	27	61	C	11	222	T/C	2012-07-19	78	T	21	61	C	12	222
Os10t0506800-01	2374	T	T/C	2012-12-24	137	C	37	222	T	33	92	T/C	2012-07-19	52	C	32	222	T	61	214
Os04t0217900-01	1417	A	A/G	13/19	225	A	51	184	G	37	222	A/G	2012-07-19	98	A	15	75	G	25	222
Os02t0556400-01	764	C	C/T	26/32	181	C	63	220	T	30	187	C/T	2012-07-19	159	C	26	108	T	54	222
Os01t0363900-01	1367	C	C/T	27/13	91	T	37	216	C	67	232	C/T	2012-07-19	37	T	28	220	C	75	256
Os03t0409100-02	212	A	A/G	2012-11-10	31	G	67	115	A	68	235	A/G	2012-07-20	41	G	32	97	A	42	156
Os12t0279000-01	1393	C	C/T	2012-11-19	70	C	35	135	T	22	160	C/T	2012-07-20	22	C	35	135	T	38	194
Os01t0363900-01	1313	A	A/T	2012-11-25	62	T	36	161	A	58	205	A/T	2012-07-20	40	T	22	197	A	74	253
Os03t0161400-01	1282	C	C/A	14/40	178	A	40	205	C	47	171	C/A	2012-07-20	37	A	20	178	C	13	69
Os08t0175600-01	577	T	T/A	15/30	160	T	56	199	A	54	199	T/A	2012-07-20	47	T	47	171	A	69	222
Os01t0815700-01	1260	A	A/G	18/13	96	A	48	174	G	19	148	A/G	2012-07-20	27	A	47	171	G	29	192
Os08t0175600-01	1203	G	G/A	19/27	225	G	62	217	A	46	222	G/A	2012-07-20	62	G	64	204	A	54	222
Os03t0674300-01	361	G	G/A	20/36	225	G	29	51	A	96	222	G/A	2012-07-20	225	G	15	75	A	69	222
Os09t0428900-01	1137	C	C/G	39/14	60	C	75	234	G	22	185	C/G	2012-07-20	25	C	47	171	G	20	176
Os06t0472400-01	1136	A	A/G	2012-09-22	43	G	19	133	A	50	161	A/G	2012-07-21	20	G	12	121	A	44	162
Os03t0313300-01	2221	G	G/A	2012-10-17	76	G	11	63	A	15	108	G/A	2012-07-21	33	G	25	105	A	21	173
Os01t0925400-01	559	C	C/T	2012-12-17	153	C	57	202	T	33	222	C/T	2012-07-21	159	C	10	60	T	67	222
Os06t0188500-01	1443	C	C/T	2012-12-24	83	C	54	193	T	23	222	C/T	2012-07-21	27	C	50	181	T	19	222
Os10t0155400-00	1295	C	C/T	23/30	186	T	59	220	C	44	162	C/T	2012-07-21	156	T	30	198	C	29	117
Os12t0225900-01	850	T	T/C	35/19	127	T	357	283	C	80	222	T/C	2012-07-21	43	T	23	99	C	40	222
Os10t0456200-01	1154	C	C/T	2012-06-19	29	T	28	180	C	23	53	C/T	2012-07-22	22	T	21	189	C	34	132
Os03t0824000-01	82	G	G/A	2012-09-14	149	G	25	105	A	33	197	G/A	2012-07-22	184	G	13	69	A	27	222
Os03t0839300-01	95	A	A/G	33/27	108	A	106	283	G	50	135	A/G	2012-07-22	27	A	63	220	G	34	165
Os07t0496300-01	1969	C	C/T	2012-11-26	64	C	40	150	T	23	203	C/T	2012-07-23	22	C	23	99	T	26	168
Os02t0800500-03	2271	A	A/G	22/14	222	A	80	271	G	17	222	A/G	2012-07-23	100	A	65	226	G	40	222
Os11t0585100-01	707	C	C/T	23/19	170	C	49	178	T	17	221	C/T	2012-07-23	70	C	42	156	T	57	222
Os10t0481000-00	231	A	A/T	28/20	134	A	103	283	T	39	180	A/T	2012-07-23	59	A	36	106	T	43	222
Os02t0247200-01	476	C	C/T	51/39	153	C	56	199	T	47	219	C/T	2012-07-23	22	C	23	81	T	32	193
Os03t0750300-00	1714	A	A/C	55/35	225	A	68	235	C	62	222	A/C	2012-07-23	225	A	19	50	C	23	222
Os01t0347300-01	653	T	T/A	2012-08-27	44	A	106	222	T	111	283	T/A	2012-07-24	29	A	11	148	T	64	223
Os04t0430000-01	105	C	C/T	2012-09-12	122	C	42	128	T	63	222	C/T	2012-07-24	184	C	19	87	T	64	222
Os04t0290800-00	2143	T	T/C	26/26	163	T	38	144	C	38	105	T/C	2012-07-24	148	T	43	159	C	60	222
Os11t0558400-00	1770	C	C/T	2012-11-13	188	C	60	211	T	23	222	C/T	2012-07-25	81	C	24	43	T	26	222
Os03t0377700-01	1841	T	T/C	24/14	213	T	37	141	C	30	222	T/C	2012-07-25	96	T	37	141	C	14	222
Os11t0664800-00	575	T	T/C	2012-12-08	31	C	36	174	T	31	110	T/C	2012-07-26	137	C	54	177	T	12	66
Os09t0341500-01	1302	C	C/T	27/32	196	C	30	96	T	56	222	C/T	2012-07-26	174	C	26	108	T	113	222
Os04t0250700-01	293	G	G/T	33/11	102	G	92	283	T	12	192	G/T	2012-07-27	72	G	58	205	T	11	173
Os08t0356800-01	1343	C	C/T	37/16	107	C	238	283	T	67	203	C/T	2012-07-27	31	C	108	283	T	24	222
Os01t0343200-01	910	C	C/T	2012-11-24	225	T	98	222	C	31	73	C/T	2012-07-29	225	T	74	222	C	65	226
Os09t0373000-01	659	G	G/A	61/46	225	A	85	222	G	77	226	G/A	2012-07-30	58	A	41	179	G	80	271
Os06t0637400-01	443	G	G/A	2012-05-29	123	G	87	245	A	60	205	G/A	2012-07-31	146	G	24	102	A	167	222
Os01t0364100-00	2054	G	G/C	2012-05-30	225	C	43	222	G	24	91	G/C	2012-08-12	183	C	78	222	G	24	102
Os11t0600600-01	485	C	C/A	2012-06-21	166	A	39	222	C	32	77	C/A	2012-08-12	126	A	53	178	C	61	214
Os07t0521800-01	2268	T	T/C	2012-07-13	45	T	46	168	C	16	158	T/C	2012-08-12	99	T	27	111	C	15	152
Os01t0347100-01	973	A	A/G	2012-08-17	122	A	54	193	G	71	222	A/G	2012-08-12	114	A	24	102	G	63	222
Os03t0822100-01	1365	C	C/T	2012-08-20	153	C	24	102	T	35	191	C/T	2012-08-12	106	C	22	75	T	31	150
Os07t0240300-01	33	C	C/T	2012-09-12	64	C	24	79	T	37	112	C/T	2012-08-12	75	C	17	81	T	15	111
Os11t0695900-01	978	C	C/T	2012-10-22	225	T	28	222	C	26	44	C/T	2012-08-12	200	T	22	222	C	24	102
Os08t0104100-01	89	C	C/T	2012-11-15	63	T	34	127	C	33	117	C/T	2012-08-12	31	T	33	122	C	39	147
Os09t0313550-01	3179	G	G/A	23/15	99	G	92	283	A	49	222	G/A	2012-08-12	132	G	12	66	A	25	222
Os11t0695900-01	1256	T	T/A	23/20	137	A	38	217	T	14	72	T/A	2012-08-12	107	A	29	222	T	27	111
Os02t0214300-00	877	C	C/A	23/35	159	A	56	180	C	26	85	C/A	2012-08-12	104	A	43	213	C	44	162
Os12t0285500-01	2163	C	C/T	39/41	225	C	38	144	T	28	222	C/T	2012-08-12	194	C	27	87	T	44	222
Os11t0572400-01	1074	G	G/A	49/27	122	G	54	193	A	27	206	G/A	2012-08-12	108	G	23	99	A	52	220
Os05t0102600-01	2028	A	A/G	78/40	92	A	53	190	G	28	210	A/G	2012-08-12	103	A	10	60	G	12	147
Os01t0364100-00	1120	G	G/C	2012-03-18	225	C	60	222	G	13	35	G/C	2012-08-13	225	C	52	222	G	22	96
Os08t0478800-01	1357	C	C/T	2012-06-21	225	C	29	117	T	35	222	C/T	2012-08-13	225	C	37	78	T	74	222
Os02t0779650-00	1226	T	T/C	2012-07-17	78	T	19	87	C	39	116	T/C	2012-08-13	54	T	15	75	C	17	56.5
Os09t0436200-01	414	C	C/G	2012-07-21	167	C	18	84	G	38	222	C/G	2012-08-13	128	C	29	117	G	49	222
Os11t0229333-00	150	C	C/T	2012-07-21	68	T	57	222	C	20	90	C/T	2012-08-13	109	T	27	222	C	16	78
Os02t0736200-01	1626	C	C/T	2012-08-12	170	T	105	222	C	34	95	C/T	2012-08-13	217	T	41	222	C	33	129
Os11t0588400-01	2216	G	G/A	2012-09-11	173	A	41	222	G	30	55	G/A	2012-08-13	133	A	38	222	G	79	268
Os07t0434500-01	2349	C	C/T	2012-09-15	68	T	10	88	C	11	63	C/T	2012-08-13	111	T	15	99	C	24	102
Os08t0100700-01	1553	A	A/G	2012-10-17	225	A	19	87	G	17	222	A/G	2012-08-13	148	A	17	81	G	27	222
Os06t0235300-01	1617	G	G/T	2012-11-09	72	G	33	91	T	16	139	G/T	2012-08-13	61	G	35	135	T	36	195
Os01t0347300-01	573	A	A/C	2012-11-15	72	C	124	206	A	95	283	A/C	2012-08-13	45	C	26	161	A	85	259
Os01t0113700-00	1303	C	C/T	2012-11-17	112	C	59	208	T	43	220	C/T	2012-08-13	124	C	42	156	T	102	222
Os01t0113700-00	1195	T	T/C	2012-11-17	49	T	64	223	C	35	193	T/C	2012-08-13	59	T	48	161	C	43	194
Os07t0270950-01	1602	A	A/G	2012-11-25	93	G	29	222	A	25	40	A/G	2012-08-13	72	G	18	222	A	31	123
Os07t0160000-00	352	A	A/G	16/17	225	G	31	222	A	30	91	A/G	2012-08-13	222	G	17	222	A	15	75
Os03t0168400-01	2195	G	G/T	16/18	225	T	19	222	G	27	111	G/T	2012-08-13	225	T	23	222	G	45	165
Os03t0624800-01	2829	T	T/G	22/13	74	T	40	128	G	17	129	T/G	2012-08-13	66	T	59	208	G	22	168
Os04t0410200-00	1839	G	G/A	26/32	225	G	33	98	A	50	222	G/A	2012-08-13	134	G	16	78	A	51	222
Os01t0347300-01	69	T	T/A	27/23	146	A	211	222	T	97	283	T/A	2012-08-13	72	A	35	222	T	57	202
Os11t0183800-00	327	T	T/G	27/28	225	T	59	172	G	29	222	T/G	2012-08-13	143	T	44	162	G	41	222
Os03t0728600-01	836	A	A/G	34/13	49	A	52	187	G	20	168	A/G	2012-08-13	42	A	36	117	G	28	183
Os09t0370200-01	916	C	C/T	35/15	93	C	39	147	T	22	195	C/T	2012-08-13	67	C	31	123	T	33	222
Os01t0103800-01	1111	T	T/C	39/20	116	T	56	152	C	29	210	T/C	2012-08-13	50	T	32	102	C	33	222
Os03t0625900-01	1622	C	C/T	51/19	70	C	31	123	T	28	190	C/T	2012-08-13	47	C	30	120	T	27	201
Os03t0818200-01	881	A	A/G	52/32	126	A	59	208	G	33	152	A/G	2012-08-13	63	A	14	72	G	13	162
Os07t0677300-01	1171	G	G/A	63/50	138	G	222	283	A	117	222	G/A	2012-08-13	59	G	13	69	A	21	185
Os06t0187000-02	199	C	C/T	76/64	149	C	26	108	T	45	221	C/T	2012-08-13	94	C	11	63	T	10	96
Os06t0154400-01	1631	C	C/G	2012-07-19	44	C	42	156	G	28	175	C/G	2012-08-14	58	C	32	103	G	27	215
Os07t0660700-01	421	T	T/C	2012-09-14	76	T	27	85	C	29	215	T/C	2012-08-14	135	T	25	105	C	42	222
Os07t0636200-01	464	A	A/T	2012-10-18	151	A	28	114	T	19	174	A/T	2012-08-14	103	A	23	99	T	58	209
Os11t0432800-01	772	A	A/T	2012-12-11	108	T	27	182	A	18	65	A/T	2012-08-14	137	T	58	220	A	35	135
Os09t0293500-01	2463	A	A/T	2012-12-12	123	A	61	214	T	21	165	A/T	2012-08-14	75	A	34	132	T	56	222
Os03t0103800-01	565	G	G/A	2012-12-13	78	A	50	155	G	44	162	G/A	2012-08-14	47	A	28	172	G	27	111
Os03t0103800-01	564	T	T/C	2012-12-13	75	C	50	152	T	44	162	T/C	2012-08-14	47	C	28	177	T	27	111
Os03t0144200-01	988	A	A/T	2012-12-13	113	A	44	162	T	29	220	A/T	2012-08-14	65	A	32	126	T	28	221
Os08t0476000-01	1139	A	A/G	13/13	77	A	39	147	G	26	177	A/G	2012-08-14	63	A	50	158	G	25	204
Os07t0531900-00	1416	T	T/C	15/13	111	T	49	153	C	21	192	T/C	2012-08-14	117	T	17	81	C	31	222
Os08t0356500-01	2308	T	T/C	15/19	219	T	54	193	C	25	222	T/C	2012-08-14	207	T	34	132	C	27	222
Os02t0736600-01	1530	A	A/G	16/13	106	G	32	218	A	26	108	A/G	2012-08-14	51	G	28	210	A	44	162
Os10t0148800-01	451	A	A/G	16/13	97	A	24	80	G	21	168	A/G	2012-08-14	27	A	16	69	G	20	163
Os01t0347100-01	1608	A	A/T	19/19	127	A	76	259	T	60	187	A/T	2012-08-14	113	A	50	181	T	54	207
Os03t0588200-01	875	C	C/T	20/27	184	C	59	208	T	57	222	C/T	2012-08-14	149	C	40	150	T	69	222
Os11t0266000-01	1217	T	T/C	26/23	107	T	29	117	C	20	184	T/C	2012-08-14	47	T	15	75	C	30	200
Os02t0728700-01	1555	C	C/G	31/33	164	C	30	120	G	29	209	C/G	2012-08-14	139	C	26	108	G	52	222
Os08t0100800-01	1136	T	T/A	33/22	120	T	64	223	A	33	178	T/A	2012-08-14	78	T	31	123	A	56	222
Os03t0211700-01	1710	G	G/A	33/45	180	G	31	81	A	38	202	G/A	2012-08-14	65	G	30	81	A	50	222
Os02t0128300-01	3123	G	G/A	35/28	142	A	38	171	G	37	141	G/A	2012-08-14	137	A	40	222	G	48	174
Os07t0250300-02	691	G	G/C	2012-06-15	35	C	19	166	G	18	84	G/C	2012-08-15	57	C	20	155	G	36	138
Os05t0181000-01	497	C	C/T	2012-08-13	69	T	31	203	C	49	178	C/T	2012-08-15	78	T	18	191	C	55	196
Os07t0541000-01	675	C	C/T	2012-08-13	53	C	121	283	T	17	156	C/T	2012-08-15	47	C	50	181	T	31	222
Os05t0591500-01	450	A	A/G	2012-10-25	65	A	56	199	G	11	101	A/G	2012-08-15	54	A	38	127	G	73	221
Os01t0347300-01	570	G	G/A	2012-11-20	89	A	123	222	G	106	283	G/A	2012-08-15	86	A	27	207	G	85	283
Os07t0256200-01	2758	G	G/A	2012-11-20	151	G	24	102	A	22	202	G/A	2012-08-15	66	G	13	69	A	24	190
Os07t0250300-01	91	C	C/G	2012-12-11	47	G	15	82.2	C	41	153	C/G	2012-08-15	28	G	12	66	C	20	90
Os04t0228000-01	1848	A	A/G	18/22	145	A	41	153	G	20	132	A/G	2012-08-15	129	A	19	87	G	45	222
Os03t0756700-01	2850	T	T/C	19/24	157	T	39	147	C	29	199	T/C	2012-08-15	79	T	42	109	C	86	222
Os06t0296700-01	1978	C	C/T	21/22	128	C	99	283	T	53	219	C/T	2012-08-15	123	C	27	111	T	28	215
Os04t0588700-01	3747	G	G/C	23/27	225	G	36	138	C	22	222	G/C	2012-08-15	147	G	51	184	C	30	222
Os01t0347300-01	1034	T	T/C	23/36	127	C	197	205	T	97	281	T/C	2012-08-15	35	C	22	161	T	55	196
Os06t0210900-01	1690	C	C/T	25/20	202	C	25	105	T	18	222	C/T	2012-08-15	75	C	33	129	T	11	184
Os02t0730500-01	413	T	T/C	29/24	137	T	69	238	C	31	214	T/C	2012-08-15	56	T	30	73	C	37	214
Os02t0816500-01	731	G	G/A	32/28	198	A	29	222	G	26	108	G/A	2012-08-15	225	A	14	214	G	31	123
Os07t0583200-01	1649	A	A/G	36/23	111	A	72	247	G	28	203	A/G	2012-08-15	67	A	34	106	G	29	212
Os07t0603100-01	183	T	T/C	39/21	225	T	28	114	C	35	222	T/C	2012-08-15	128	T	28	114	C	41	222
Os07t0245100-01	776	C	C/A	41/35	180	A	64	222	C	77	243	C/A	2012-08-15	60	A	27	222	C	36	138
Os11t0186400-00	3605	G	G/A	46/39	172	G	46	168	A	31	215	G/A	2012-08-15	65	G	33	129	A	11	153
Os03t0818400-01	912	G	G/T	70/35	138	G	40	150	T	33	222	G/T	2012-08-15	68	G	25	105	T	23	159
Os09t0417500-01	1881	C	C/T	2012-06-14	132	C	14	72	T	17	175	C/T	2012-08-16	57	C	34	132	T	20	177
Os01t0113700-00	371	A	A/G	2012-07-14	45	A	68	235	G	32	210	A/G	2012-08-16	56	A	40	150	G	63	222
Os01t0872500-01	409	T	T/G	2012-08-13	134	G	47	222	T	22	96	T/G	2012-08-16	56	G	23	176	T	57	202
Os12t0129650-01	358	A	A/G	2012-10-19	100	A	38	144	G	36	190	A/G	2012-08-16	105	A	11	63	G	29	193
Os11t0195100-00	2802	T	T/G	13/13	217	T	31	123	G	36	222	T/G	2012-08-16	225	T	14	72	G	37	222
Os09t0439050-00	247	C	C/T	18/21	151	C	36	126	T	30	216	C/T	2012-08-16	153	C	23	99	T	42	222
Os11t0679700-01	1785	G	G/T	20/15	86	G	28	114	T	18	165	G/T	2012-08-16	128	G	32	126	T	23	175
Os09t0130300-01	857	A	A/T	21/17	112	A	42	156	T	15	144	A/T	2012-08-16	49	A	28	77	T	40	216
Os04t0625300-01	225	T	T/C	21/39	178	T	41	153	C	25	153	T/C	2012-08-16	148	T	25	105	C	66	222
Os07t0603200-01	700	G	G/A	22/25	225	G	38	144	A	30	222	G/A	2012-08-16	149	G	25	105	A	36	222
Os04t0417600-00	1333	C	C/A	23/31	110	A	31	151	C	38	144	C/A	2012-08-16	34	A	35	152	C	109	283
Os11t0266500-01	2892	C	C/A	25/19	122	C	347	283	A	94	196	C/A	2012-08-16	45	C	32	126	A	59	193
Os01t0306900-01	1512	G	G/C	26/18	99	G	39	147	C	14	93.1	G/C	2012-08-16	58	G	37	93	C	26	199
Os02t0468200-01	828	G	G/C	31/15	94	G	45	165	C	15	126	G/C	2012-08-16	43	G	34	132	C	21	175
Os07t0642900-01	963	A	A/G	42/63	225	A	14	72	G	65	222	A/G	2012-08-16	216	A	14	72	G	14	222
Os04t0434600-00	2472	A	A/C	65/53	149	A	54	193	C	31	213	A/C	2012-08-16	43	A	25	105	C	25	191
Os10t0155100-01	1177	G	G/T	83/27	24	G	44	162	T	35	204	G/T	2012-08-16	47	G	22	96	T	21	178
Os02t0603100-01	2029	G	G/T	83/49	137	G	37	141	T	29	222	G/T	2012-08-16	53	G	56	150	T	44	216
Os08t0174900-01	1366	A	A/G	2012-08-23	71	A	27	111	G	14	222	A/G	2012-08-17	109	A	30	120	G	12	209
Os08t0176100-01	268	C	C/A	2012-09-15	197	C	24	68	A	27	223	C/A	2012-08-17	217	C	12	66	A	58	222
Os09t0296900-01	1563	T	T/C	2012-10-18	144	T	37	141	C	33	201	T/C	2012-08-17	50	T	19	87	C	25	184
Os12t0129650-01	380	G	G/A	2012-10-23	107	G	41	153	A	36	183	G/A	2012-08-17	110	G	13	69	A	33	196
Os10t0155100-01	110	G	G/C	2012-11-16	108	G	54	166	C	29	222	G/C	2012-08-17	82	G	13	52	C	10	150
Os01t0347300-01	432	C	C/G	2012-12-23	164	G	190	222	C	85	239	C/G	2012-08-17	43	G	35	185	C	48	174
Os06t0131100-02	453	T	T/C	14/15	158	T	29	117	C	38	222	T/C	2012-08-17	212	T	32	126	C	38	222
Os04t0631100-01	1394	C	C/A	19/18	225	C	79	230	A	72	222	C/A	2012-08-17	225	C	41	123	A	128	222
Os07t0457300-01	2012	G	G/A	24/14	197	G	33	129	A	36	222	G/A	2012-08-17	117	G	28	114	A	66	222
Os01t0347300-01	149	T	T/C	25/22	104	C	203	222	T	105	283	T/C	2012-08-17	31	C	41	200	T	73	227
Os02t0537500-01	2152	T	T/G	31/28	136	G	30	216	T	25	105	T/G	2012-08-17	57	G	27	206	T	23	99
Os05t0535500-01	1762	C	C/T	35/30	225	C	49	178	T	46	222	C/T	2012-08-17	143	C	36	138	T	63	222
Os10t0554900-01	1218	A	A/G	36/25	160	G	128	222	A	95	283	A/G	2012-08-17	70	G	27	177	A	53	190
Os07t0525100-01	1180	G	G/C	36/52	190	G	94	283	C	61	221	G/C	2012-08-17	156	G	48	174	C	90	222
Os11t0128700-00	1465	A	A/G	38/40	225	A	22	96	G	50	222	A/G	2012-08-17	225	A	12	66	G	38	222
Os07t0267400-01	3141	A	A/G	40/30	225	A	102	283	G	29	224	A/G	2012-08-17	134	A	42	156	G	29	222
Os10t0155100-01	1171	C	C/T	76/27	29	C	47	171	T	31	176	C/T	2012-08-17	23	C	19	87	T	18	149
Os10t0155100-01	1184	G	G/A	86/31	75	G	45	165	A	34	210	G/A	2012-08-17	49	G	22	96	A	24	208
Os09t0293500-01	2955	T	T/G	2012-11-14	74	T	68	235	G	30	155	T/G	2012-08-18	58	T	37	141	G	40	213
Os06t0184733-01	2613	T	T/C	2012-11-17	161	T	44	162	C	20	222	T/C	2012-08-18	142	T	55	181	C	28	222
Os10t0155100-01	95	T	T/C	2012-12-19	112	T	52	136	C	37	200	T/C	2012-08-18	65	T	14	53	C	16	203
Os11t0550900-01	1411	T	T/G	18/39	225	T	19	87	G	24	222	T/G	2012-08-18	225	T	14	72	G	55	222
Os02t0796700-01	1701	T	T/A	21/20	113	T	44	162	A	33	205	T/A	2012-08-18	46	T	19	41	A	32	147
Os03t0797000-01	1057	C	C/T	22/22	225	C	41	153	T	36	222	C/T	2012-08-18	103	C	43	159	T	41	222
Os04t0201200-01	1678	C	C/T	22/22	144	C	17	81	T	17	200	C/T	2012-08-18	51	C	16	78	T	25	200
Os05t0566800-01	480	G	G/T	28/36	175	G	39	147	T	48	222	G/T	2012-08-18	148	G	16	78	T	34	222
Os07t0636400-01	786	T	T/C	38/50	159	T	53	171	C	52	195	T/C	2012-08-18	139	T	20	90	C	54	212
Os11t0183800-00	1615	C	C/T	51/53	161	C	92	283	T	57	222	C/T	2012-08-18	46	C	55	196	T	57	222
Os06t0210900-01	1169	A	A/G	2012-09-12	126	A	26	87	G	19	222	A/G	2012-08-19	65	A	20	90	G	19	213
Os07t0496300-01	1168	A	A/T	2012-11-09	81	A	26	108	T	25	222	A/T	2012-08-19	48	A	32	126	T	47	222
Os08t0508800-01	3017	T	T/C	2012-12-20	46	T	99	283	C	53	137	T/C	2012-08-19	34	T	44	162	C	21	184
Os09t0436200-01	484	C	C/T	10/45	225	C	21	62	T	45	222	C/T	2012-08-19	221	C	34	132	T	78	222
Os03t0840350-00	304	T	T/G	15/32	225	T	14	72	G	27	222	T/G	2012-08-19	155	T	15	75	G	61	222
Os07t0227700-01	2180	C	C/T	16/17	225	C	22	96	T	35	222	C/T	2012-08-19	225	C	14	72	T	33	222
Os11t0639000-00	262	T	T/C	22/24	225	C	43	222	T	42	156	T/C	2012-08-19	102	C	27	223	T	65	226
Os02t0603100-01	1185	T	T/C	25/25	155	T	43	159	C	26	222	T/C	2012-08-19	52	T	33	108	C	35	220
Os08t0199000-01	2328	T	T/C	27/28	225	T	32	126	C	28	222	T/C	2012-08-19	225	T	24	102	C	31	222
Os11t0594200-01	2021	A	A/G	29/66	225	G	47	222	A	28	114	A/G	2012-08-19	216	G	36	222	A	42	156
Os03t0839100-01	720	G	G/A	31/18	107	G	67	232	A	20	161	G/A	2012-08-19	37	G	62	217	A	16	185
Os03t0839100-01	729	C	C/T	38/25	225	C	82	277	T	35	222	C/T	2012-08-19	137	C	67	232	T	32	222
Os10t0155100-01	1156	T	T/C	60/31	86	T	38	144	C	23	133	T/C	2012-08-19	42	T	17	81	C	13	113
Os12t0577800-01	1382	G	G/T	2012-09-14	122	G	125	283	T	53	220	G/T	2012-08-20	53	G	35	135	T	80	222
Os04t0252200-02	280	T	T/C	2012-09-16	50	T	59	208	C	20	151	T/C	2012-08-20	46	T	67	232	C	34	205
Os01t0605650-01	1836	G	G/A	25/14	85	G	70	241	A	32	157	G/A	2012-08-20	45	G	44	162	A	63	211
Os02t0150300-01	1222	T	T/C	26/21	109	T	75	256	C	62	222	T/C	2012-08-20	56	T	34	132	C	59	222
Os10t0561300-01	1034	G	G/A	28/24	166	G	88	283	A	37	222	G/A	2012-08-20	57	G	30	120	A	44	222
Os03t0853700-01	2087	A	A/G	29/17	93	A	68	211	G	30	163	A/G	2012-08-20	24	A	57	202	G	35	191
Os04t0119800-01	794	C	C/T	2012-07-15	141	C	97	283	T	38	222	C/T	2012-08-21	55	C	41	153	T	31	222
Os07t0147800-00	606	C	C/T	2012-09-13	85	C	37	141	T	28	172	C/T	2012-08-21	55	C	33	91	T	31	210
Os11t0575900-01	348	C	C/A	2012-10-14	90	C	61	214	A	18	158	C/A	2012-08-21	28	C	52	187	A	53	222
Os03t0598200-01	317	T	T/C	2012-12-09	100	T	39	107	C	23	170	T/C	2012-08-21	54	T	31	123	C	59	222
Os03t0747900-00	2929	A	A/T	2012-08-15	225	A	39	147	T	27	222	A/T	2012-08-22	131	A	37	141	T	28	222
Os11t0585100-01	656	C	C/G	2012-10-13	95	G	27	222	C	15	75	C/G	2012-08-22	166	G	29	204	C	59	208
Os11t0682300-01	792	A	A/G	2012-11-18	179	A	34	132	G	30	222	A/G	2012-08-22	154	A	32	112	G	62	222
Os06t0593100-01	84	A	A/G	2012-12-22	32	A	66	226	G	38	98	A/G	2012-08-22	25	A	21	93	G	37	155
Os01t0904500-01	998	C	C/T	26/15	198	C	33	129	T	40	222	C/T	2012-08-22	225	C	15	75	T	17	222
Os11t0292050-00	544	G	G/C	26/21	225	C	61	222	G	48	174	G/C	2012-08-22	129	C	36	222	G	44	162
Os12t0561200-02	1395	C	C/T	33/25	112	T	31	97	C	59	189	C/T	2012-08-22	31	T	36	130	C	48	174
Os01t0168600-01	1074	C	C/T	35/18	90	C	115	283	T	45	192	C/T	2012-08-22	37	C	31	106	T	42	208
Os02t0722800-01	1668	C	C/T	35/24	118	C	83	279	T	60	222	C/T	2012-08-22	34	C	62	175	T	75	210
Os09t0108400-02	772	G	G/A	39/12	38	G	95	283	A	42	147	G/A	2012-08-23	30	G	42	156	A	33	197
Os09t0428900-01	909	G	G/T	2012-08-30	22	G	65	226	T	29	215	G/T	2012-08-23	38	G	50	181	T	21	181
Os10t0337700-01	381	G	G/A	2012-12-17	127	A	26	178	G	41	153	G/A	2012-08-23	104	A	10	187	G	34	132
Os01t0223700-01	1927	C	C/T	2012-12-21	173	C	80	271	T	18	222	C/T	2012-08-23	113	C	53	190	T	24	222
Os05t0533600-01	2217	A	A/G	16/20	225	A	50	181	G	39	222	A/G	2012-08-23	225	A	42	156	G	83	222
Os07t0538700-01	2065	A	A/C	20/39	182	A	40	125	C	79	222	A/C	2012-08-23	154	A	30	93	C	68	222
Os03t0828500-01	2174	A	A/G	29/13	164	A	96	283	G	22	222	A/G	2012-08-23	85	A	32	126	G	36	222
Os03t0746800-01	399	T	T/C	29/44	178	T	62	217	C	48	222	T/C	2012-08-23	155	T	30	120	C	61	222
Os06t0186700-01	1947	C	C/G	52/19	71	C	87	283	G	24	157	C/G	2012-08-23	43	C	37	141	G	45	222
Os03t0308200-01	984	G	G/A	69/62	225	A	110	222	G	72	247	G/A	2012-08-23	96	A	11	222	G	55	196
Os03t0829200-02	2019	C	C/T	2012-08-24	126	C	27	111	T	34	210	C/T	2012-08-24	100	C	18	62	T	16	162
Os03t0651300-01	1507	G	G/A	2012-09-15	85	G	32	80	A	20	191	G/A	2012-08-24	55	G	65	226	A	49	222
Os10t0473950-00	302	G	G/C	2012-10-11	98	G	75	256	C	27	157	G/C	2012-08-24	23	G	50	181	C	54	205
Os04t0284100-01	395	A	A/G	2012-10-17	69	A	64	223	G	24	151	A/G	2012-08-24	33	A	41	128	G	33	194
Os05t0567100-02	169	C	C/T	15/22	154	T	72	196	C	55	171	C/T	2012-08-24	145	T	58	206	C	21	93
Os05t0545600-00	363	A	A/G	18/13	119	A	47	171	G	52	222	A/G	2012-08-24	76	A	25	105	G	70	222
Os11t0587600-01	5086	A	A/G	23/24	146	A	153	283	G	47	161	A/G	2012-08-24	28	A	194	283	G	51	222
Os06t0184733-01	2548	T	T/A	25/14	127	T	53	190	A	29	222	T/A	2012-08-24	94	T	70	225	A	44	222
Os10t0150200-01	338	G	G/A	44/58	168	G	36	138	A	44	221	G/A	2012-08-24	171	G	21	93	A	71	222
Os01t0812050-00	1080	G	G/C	2012-07-14	46	G	46	168	C	23	140	G/C	2012-08-25	22	G	71	244	C	29	187
Os06t0641200-00	1552	T	T/C	2012-07-16	79	T	12	66	C	30	102	T/C	2012-08-25	83	T	21	93	C	179	220
Os05t0571700-01	100	A	A/T	2012-09-16	147	A	40	150	T	33	222	A/T	2012-08-25	104	A	23	99	T	55	222
Os11t0594200-01	592	T	T/C	21/37	178	C	70	126	T	39	95	T/C	2012-08-25	175	C	43	222	T	53	190
Os06t0115200-01	1609	A	A/G	37/31	165	A	59	181	G	54	222	A/G	2012-08-25	171	A	26	108	G	61	222
Os09t0540500-01	1283	A	A/T	52/18	56	A	74	253	T	19	177	A/T	2012-08-25	30	A	51	184	T	16	156
Os10t0466800-01	369	T	T/C	2012-11-27	137	T	114	283	C	43	222	T/C	2012-08-26	59	T	41	116	C	20	222
Os01t0127900-01	610	G	G/A	2012-12-14	98	G	30	120	A	23	149	G/A	2012-08-26	26	G	62	217	A	11	128
Os07t0538700-01	2082	C	C/T	18/39	225	C	34	111	T	71	222	C/T	2012-08-26	225	C	25	88	T	60	222
Os12t0615900-01	924	G	G/A	20/42	225	G	20	90	A	43	222	G/A	2012-08-26	225	G	27	111	A	88	222
Os09t0561600-01	2210	T	T/C	2012-11-14	106	T	11	63	C	24	209	T/C	2012-08-27	139	T	16	78	C	35	212
Os03t0840500-00	1495	T	T/C	14/32	169	T	20	69	C	47	196	T/C	2012-08-27	164	T	30	120	C	68	222
Os01t0347300-01	769	T	T/C	24/36	225	C	210	222	T	96	283	T/C	2012-08-27	78	C	32	222	T	62	217
Os03t0840500-00	1478	C	C/T	2012-10-30	181	C	21	72	T	52	220	C/T	2012-08-28	166	C	28	114	T	64	222
Os03t0729500-01	1163	T	T/G	134/90	127	T	176	283	G	120	222	T/G	2012-08-28	31	T	27	111	G	10	138
Os02t0276900-01	256	T	T/A	27/14	86	A	51	142	T	61	214	T/A	2012-08-28	24	A	20	179	T	61	214
Os11t0594200-01	578	C	C/T	23/36	182	T	77	222	C	43	109	C/T	2012-08-29	185	T	41	222	C	50	181
Os03t0441000-01	2333	C	C/T	48/30	146	C	85	243	T	60	161	C/T	2012-08-29	26	C	71	244	T	45	219
Os05t0114000-01	20	T	T/C	2012-07-19	139	T	21	56	C	59	222	T/C	2012-08-30	140	T	15	75	C	28	179
Os07t0420700-01	407	T	T/C	2012-12-23	159	C	44	222	T	93	274	T/C	2012-08-30	79	C	20	222	T	109	283
Os04t0221600-01	766	G	G/A	2012-11-22	140	G	77	262	A	33	222	G/A	2012-08-31	38	G	68	235	A	53	222
Os03t0810300-01	1426	G	G/A	37/12	37	G	54	193	A	28	136	G/A	2012-09-11	97	G	41	153	A	15	167
Os03t0698500-01	2842	C	C/T	2012-06-17	20	C	21	93	T	16	176	C/T	2012-09-11	96	C	23	99	T	22	201
Os10t0123100-00	1320	A	A/G	2012-09-16	57	A	111	283	G	28	203	A/G	2012-09-11	107	A	44	162	G	58	222
Os06t0495800-01	1478	G	G/A	2012-10-13	78	A	26	155	G	17	81	G/A	2012-09-11	99	A	13	105	G	30	120
Os01t0136800-01	2170	C	C/A	2012-12-12	180	A	28	222	C	19	54	C/A	2012-09-11	187	A	29	222	C	21	93
Os06t0186900-01	543	C	C/T	14/15	158	C	15	51	T	21	222	C/T	2012-09-11	128	C	14	72	T	37	222
Os11t0531800-01	1523	G	G/A	15/14	150	A	33	222	G	23	64	G/A	2012-09-11	67	A	30	222	G	24	102
Os08t0165901-00	225	G	G/T	15/22	225	G	31	123	T	19	222	G/T	2012-09-11	151	G	10	60	T	14	222
Os01t0218800-01	2204	C	C/T	16/14	116	C	35	135	T	24	201	C/T	2012-09-11	101	C	20	67	T	35	222
Os04t0129400-01	350	C	C/G	16/19	145	C	35	135	G	38	219	C/G	2012-09-11	94	C	24	78	G	35	222
Os03t0801800-01	1800	A	A/G	18/25	159	A	16	51	G	34	221	A/G	2012-09-11	115	A	12	66	G	24	199
Os05t0490400-01	1322	A	A/T	19/23	225	T	20	222	A	57	202	A/T	2012-09-11	164	T	14	222	A	20	90
Os06t0661400-01	1564	G	G/T	20/24	161	G	26	84	T	26	178	G/T	2012-09-11	120	G	25	105	T	41	222
Os01t0112300-01	1867	C	C/T	23/19	111	C	29	117	T	20	181	C/T	2012-09-11	92	C	31	104	T	27	213
Os08t0169700-01	3656	C	C/G	24/28	225	C	12	66	G	42	222	C/G	2012-09-11	219	C	23	46	G	52	222
Os11t0657200-01	748	A	A/C	24/39	198	A	47	171	C	38	174	A/C	2012-09-11	108	A	26	108	C	54	222
Os09t0337500-01	2651	G	G/A	26/21	215	G	43	159	A	14	223	G/A	2012-09-11	151	G	23	99	A	55	222
Os07t0412400-01	836	A	A/C	28/21	102	A	28	114	C	21	160	A/C	2012-09-11	108	A	21	93	C	29	167
Os10t0155500-01	1326	C	C/G	28/32	143	C	45	165	G	46	179	C/G	2012-09-11	54	C	35	135	G	59	156
Os02t0181900-01	2390	A	A/G	30/48	225	G	19	222	A	32	90	A/G	2012-09-11	193	G	32	222	A	24	102
Os06t0345200-02	1078	C	C/G	36/21	214	G	94	222	C	51	184	C/G	2012-09-11	199	G	33	222	C	38	144
Os10t0495500-01	1451	A	A/G	38/30	225	A	28	114	G	35	222	A/G	2012-09-11	198	A	17	45	G	30	222
Os11t0572400-01	1596	G	G/C	46/59	225	G	53	190	C	37	222	G/C	2012-09-11	181	G	22	96	C	45	222
Os06t0184866-01	3645	T	T/G	2012-09-13	178	T	20	59	G	16	222	T/G	2012-09-12	156	T	10	60	G	30	222
Os03t0115350-01	983	A	A/G	2012-12-16	98	A	56	199	G	48	222	A/G	2012-09-12	95	A	27	69	G	25	217
Os04t0350300-00	2265	A	A/C	105/96	181	A	88	249	C	78	222	A/C	2012-09-12	119	A	22	96	C	24	207
Os09t0110200-01	1428	G	G/T	13/13	212	G	25	105	T	25	223	G/T	2012-09-12	219	G	21	61	T	22	222
Os07t0270900-01	126	C	C/G	13/21	142	G	28	177	C	13	69	C/G	2012-09-12	68	G	10	100	C	29	117
Os11t0639000-00	99	C	C/T	17/17	122	T	58	222	C	36	138	C/T	2012-09-12	123	T	25	203	C	48	174
Os02t0803250-00	635	A	A/G	20/15	121	A	44	162	G	27	216	A/G	2012-09-12	122	A	35	135	G	33	215
Os08t0192900-01	64	A	A/C	20/16	88	A	37	141	C	22	116	A/C	2012-09-12	70	A	15	75	C	10	91
Os07t0608450-01	82	T	T/G	20/20	225	T	20	90	G	15	222	T/G	2012-09-12	195	T	13	69	G	20	225
Os10t0508500-00	790	G	G/A	20/28	169	A	24	214	G	26	108	G/A	2012-09-12	97	A	30	142	G	34	132
Os06t0644600-01	3010	T	T/C	22/29	131	T	16	78	C	34	208	T/C	2012-09-12	101	T	16	78	C	33	176
Os11t0594200-01	851	G	G/T	26/45	173	T	59	222	G	35	89	G/T	2012-09-12	117	T	45	222	G	53	190
Os08t0101600-01	1792	G	G/A	27/26	163	A	37	222	G	34	112	G/A	2012-09-12	117	A	18	202	G	17	81
Os05t0111000-01	2591	T	T/A	42/41	184	T	39	147	A	26	217	T/A	2012-09-12	121	T	10	37	A	20	203
Os04t0350300-00	1818	A	A/G	93/96	180	A	72	227	G	96	222	A/G	2012-09-12	106	A	20	90	G	22	208
Os01t0141700-01	481	A	A/G	2012-06-18	80	G	39	222	A	30	86	A/G	2012-09-13	214	G	34	222	A	53	190
Os08t0474700-01	2741	A	A/G	2012-08-21	135	A	22	96	G	15	222	A/G	2012-09-13	146	A	24	102	G	29	222
Os05t0365500-01	1367	G	G/A	2012-09-22	174	G	24	102	A	29	218	G/A	2012-09-13	124	G	26	108	A	33	221
Os07t0227700-01	1997	G	G/T	2012-10-16	105	G	15	75	T	23	194	G/T	2012-09-13	82	G	17	61	T	25	199
Os04t0592500-01	428	G	G/T	2012-11-12	208	T	26	222	G	31	62	G/T	2012-09-13	166	T	41	222	G	48	174
Os03t0374400-01	104	A	A/G	2012-11-13	78	G	33	163	A	30	120	A/G	2012-09-13	70	G	37	156	A	38	144
Os11t0189900-00	513	A	A/G	2012-11-16	95	A	36	111	G	17	171	A/G	2012-09-13	134	A	37	116	G	21	195
Os06t0188100-01	491	A	A/G	2012-12-17	225	A	28	114	G	16	222	A/G	2012-09-13	207	A	16	78	G	29	222
Os11t0177400-01	863	T	T/C	16/36	225	T	34	132	C	43	222	T/C	2012-09-13	197	T	20	90	C	26	222
Os10t0137000-01	972	G	G/A	18/16	203	G	35	135	A	38	222	G/A	2012-09-13	219	G	15	75	A	33	222
Os06t0130600-01	1289	C	C/T	19/20	225	C	49	152	T	20	222	C/T	2012-09-13	225	C	35	135	T	72	222
Os07t0619100-01	2196	G	G/A	21/13	102	G	14	72	A	33	177	G/A	2012-09-13	135	G	12	66	A	51	222
Os01t0228800-01	1827	G	G/A	26/75	157	G	42	117	A	98	222	G/A	2012-09-13	105	G	14	72	A	24	211
Os04t0432200-00	866	C	C/T	27/16	73	C	31	123	T	25	151	C/T	2012-09-13	43	C	36	126	T	25	128
Os04t0401300-01	1877	A	A/G	27/24	132	A	43	159	G	30	154	A/G	2012-09-13	81	A	43	159	G	44	199
Os03t0332900-01	2202	C	C/T	29/29	225	T	27	222	C	25	105	C/T	2012-09-13	216	T	11	222	C	37	141
Os10t0510700-00	2064	C	C/T	32/23	136	T	38	151	C	29	93	C/T	2012-09-13	83	T	30	219	C	42	136
Os10t0510700-00	2070	G	G/A	32/23	225	A	36	222	G	24	70	G/A	2012-09-13	159	A	29	222	G	40	150
Os07t0102300-01	1654	G	G/T	32/25	139	G	42	156	T	28	180	G/T	2012-09-13	110	G	36	138	T	53	222
Os08t0269500-01	63	C	C/A	34/27	66	C	38	144	A	49	146	C/A	2012-09-13	68	C	27	111	A	43	204
Os03t0604700-01	557	A	A/C	41/16	66	A	61	214	C	27	195	A/C	2012-09-13	65	A	37	141	C	15	160
Os04t0136700-01	532	G	G/A	69/27	33	G	360	283	A	51	145	G/A	2012-09-13	78	G	94	283	A	41	174
Os04t0191800-01	795	T	T/C	2012-07-13	118	T	42	156	C	21	222	T/C	2012-09-14	212	T	24	102	C	24	222
Os11t0572800-01	1178	T	T/C	2012-07-20	98	T	19	87	C	13	206	T/C	2012-09-14	142	T	36	81	C	25	222
Os03t0684400-01	1235	T	T/C	2012-09-11	92	T	66	229	C	24	199	T/C	2012-09-14	91	T	45	165	C	115	222
Os01t0547200-01	3811	A	A/G	2012-10-14	212	A	37	108	G	22	222	A/G	2012-09-14	222	A	30	120	G	39	222
Os06t0158300-01	2658	C	C/T	2012-11-20	163	C	14	72	T	22	222	C/T	2012-09-14	158	C	22	63	T	30	222
Os12t0176700-00	1226	G	G/A	2012-12-11	107	G	31	105	A	19	204	G/A	2012-09-14	80	G	29	117	A	63	222
Os11t0578100-00	2299	A	A/C	2012-12-22	225	A	32	91	C	21	222	A/C	2012-09-14	155	A	25	105	C	26	222
Os02t0302900-01	557	C	C/T	14/17	130	T	49	184	C	51	184	C/T	2012-09-14	86	T	20	150	C	12	66
Os11t0695900-01	2629	A	A/G	15/29	178	G	37	154	A	19	87	A/G	2012-09-14	132	G	30	222	A	28	114
Os11t0151400-01	1782	C	C/T	16/36	150	C	15	75	T	17	157	C/T	2012-09-14	121	C	21	93	T	33	210
Os09t0130300-01	83	T	T/C	17/13	147	T	31	123	C	28	222	T/C	2012-09-14	161	T	30	120	C	50	222
Os11t0266500-01	1568	A	A/T	17/27	159	A	290	283	T	163	222	A/T	2012-09-14	136	A	48	174	T	82	222
Os07t0598900-01	701	C	C/T	24/19	65	C	53	190	T	30	117	C/T	2012-09-14	43	C	40	150	T	65	202
Os07t0530100-01	2043	T	T/A	24/42	225	T	23	99	A	41	222	T/A	2012-09-14	208	T	17	44	A	42	222
Os05t0104100-01	3263	C	C/G	26/18	99	C	61	214	G	27	165	C/G	2012-09-14	61	C	40	150	G	31	149
Os01t0347300-01	134	C	C/G	27/24	136	G	226	222	C	110	283	C/G	2012-09-14	61	G	41	222	C	74	229
Os01t0904500-01	2403	G	G/T	32/21	116	T	36	180	G	50	159	G/T	2012-09-14	85	T	22	200	G	47	171
Os08t0108200-01	1195	C	C/T	36/31	225	C	44	162	T	25	222	C/T	2012-09-14	147	C	21	93	T	17	222
Os05t0436900-01	1151	C	C/T	38/20	101	C	31	123	T	35	222	C/T	2012-09-14	62	C	14	51	T	15	165
Os09t0428900-01	864	A	A/G	39/14	169	A	73	250	G	41	222	A/G	2012-09-14	141	A	49	178	G	35	222
Os12t0619000-01	1748	T	T/G	43/38	147	T	59	208	G	39	170	T/G	2012-09-14	107	T	13	69	G	15	167
Os02t0202250-01	3899	G	G/A	46/27	103	G	34	132	A	22	115	G/A	2012-09-14	130	G	27	111	A	23	193
Os01t0125600-01	848	A	A/G	47/22	106	A	72	222	G	24	222	A/G	2012-09-14	80	A	16	78	G	11	158
Os11t0183800-00	2401	G	G/A	48/43	225	G	76	259	A	56	222	G/A	2012-09-14	149	G	58	205	A	45	222
Os07t0142300-01	677	G	G/A	53/33	114	G	56	199	A	29	211	G/A	2012-09-14	76	G	10	60	A	26	205
Os05t0371500-01	626	C	C/A	54/29	88	C	49	155	A	20	146	C/A	2012-09-14	29	C	33	129	A	22	129
Os10t0563400-01	989	C	C/T	58/56	225	C	49	178	T	31	222	C/T	2012-09-14	225	C	21	27	T	51	222
Os02t0181900-01	2919	T	T/C	84/121	225	C	27	222	T	75	218	T/C	2012-09-14	153	C	68	222	T	43	159
Os04t0349300-00	1131	C	C/T	2012-05-22	36	C	43	115	T	14	222	C/T	2012-09-15	144	C	25	105	T	10	219
Os07t0147800-00	1668	A	A/G	2012-07-14	34	A	38	144	G	16	131	A/G	2012-09-15	62	A	53	190	G	23	204
Os03t0599600-01	252	T	T/C	2012-07-15	157	T	40	101	C	16	175	T/C	2012-09-15	160	T	13	69	C	26	222
Os03t0276600-01	261	T	T/C	2012-10-14	129	T	28	114	C	20	202	T/C	2012-09-15	88	T	23	99	C	44	222
Os11t0682300-01	940	T	T/C	2012-11-26	136	T	36	138	C	41	219	T/C	2012-09-15	119	T	26	108	C	56	203
Os03t0828500-01	810	C	C/A	2012-12-08	68	C	72	247	A	13	134	C/A	2012-09-15	38	C	10	60	A	25	189
Os09t0293500-01	2452	A	A/G	2012-12-14	186	A	61	214	G	27	222	A/G	2012-09-15	108	A	37	141	G	65	222
Os04t0398800-01	4289	C	C/T	2012-12-26	70	C	34	132	T	25	141	C/T	2012-09-15	64	C	43	159	T	21	172
Os11t0432800-01	1280	C	C/T	14/14	219	C	21	93	T	14	224	C/T	2012-09-15	153	C	44	162	T	27	222
Os11t0578100-00	2409	G	G/A	15/15	225	G	28	114	A	17	222	G/A	2012-09-15	224	G	27	111	A	28	222
Os11t0107450-01	164	C	C/G	15/18	151	C	28	114	G	24	191	C/G	2012-09-15	86	C	33	129	G	42	222
Os11t0695900-01	1993	T	T/C	18/24	160	C	27	217	T	19	66	T/C	2012-09-15	79	C	12	147	T	27	111
Os07t0616000-01	1877	G	G/T	19/13	93	G	92	283	T	30	207	G/T	2012-09-15	57	G	13	69	T	30	188
Os07t0240300-01	554	C	C/T	19/15	177	T	28	222	C	36	138	C/T	2012-09-15	153	T	24	222	C	19	87
Os09t0135400-01	1278	T	T/C	19/16	107	T	48	174	C	21	155	T/C	2012-09-15	57	T	28	114	C	33	208
Os10t0495600-01	718	C	C/A	24/18	225	A	34	222	C	45	97	C/A	2012-09-15	161	A	33	222	C	48	174
Os02t0260500-00	1036	C	C/G	25/29	225	C	27	111	G	30	222	C/G	2012-09-15	135	C	32	126	G	34	222
Os02t0283800-01	1869	C	C/T	27/20	123	C	129	283	T	45	202	C/T	2012-09-15	79	C	59	208	T	60	211
Os03t0756400-01	1297	A	A/G	27/29	225	A	42	156	G	32	222	A/G	2012-09-15	177	A	36	138	G	38	222
Os05t0107700-01	865	C	C/T	33/36	129	C	45	146	T	34	144	C/T	2012-09-15	58	C	37	141	T	36	151
Os01t0337900-01	2073	T	T/C	34/32	225	T	39	147	C	35	222	T/C	2012-09-15	225	T	28	114	C	45	222
Os07t0531900-00	3096	C	C/G	40/22	225	C	72	247	G	33	222	C/G	2012-09-15	148	C	54	193	G	42	222
Os08t0151700-01	1310	A	A/G	41/20	225	A	31	123	G	27	222	A/G	2012-09-15	225	A	52	187	G	33	222
Os04t0183500-01	1359	C	C/G	47/30	225	C	86	283	G	77	222	C/G	2012-09-15	155	C	19	51	G	19	222
Os02t0815800-01	579	C	C/T	48/50	179	C	45	165	T	73	222	C/T	2012-09-15	130	C	35	135	T	65	222
Os10t0378300-02	665	C	C/G	60/49	39	C	54	162	G	49	114	C/G	2012-09-15	21	C	23	80	G	49	114
Os07t0637200-01	656	A	A/G	2012-08-13	46	A	72	247	G	23	192	A/G	2012-09-16	61	A	29	117	G	38	210
Os06t0210900-01	1167	T	T/G	2012-10-11	124	T	29	98	G	15	203	T/G	2012-09-16	97	T	20	90	G	20	196
Os04t0191800-01	828	A	A/G	2012-10-19	134	A	40	150	G	24	222	A/G	2012-09-16	224	A	30	120	G	32	222
Os02t0127600-00	2218	C	C/T	2012-11-10	91	T	23	180	C	30	81	C/T	2012-09-16	76	T	28	168	C	25	105
Os07t0621500-01	2389	C	C/T	2012-11-13	106	C	36	138	T	11	129	C/T	2012-09-16	61	C	52	187	T	29	191
Os03t0857200-01	2271	C	C/T	2012-11-14	96	C	55	196	T	18	200	C/T	2012-09-16	79	C	30	120	T	12	165
Os04t0414500-01	593	C	C/A	2012-11-16	87	C	14	72	A	13	148	C/A	2012-09-16	56	C	25	105	A	24	176
Os03t0824100-01	1668	G	G/T	2012-11-17	84	G	59	208	T	17	139	G/T	2012-09-16	61	G	51	184	T	53	210
Os02t0818450-00	899	G	G/A	2012-11-27	152	G	93	283	A	165	222	G/A	2012-09-16	128	G	18	84	A	79	184
Os04t0286900-00	2165	C	C/T	2012-12-15	88	C	28	114	T	23	186	C/T	2012-09-16	116	C	30	120	T	19	168
Os03t0840500-00	1502	A	A/T	14/21	134	A	23	81	T	37	160	A/T	2012-09-16	137	A	33	129	T	54	221
Os10t0478400-00	1449	G	G/A	15/14	202	G	44	162	A	32	222	G/A	2012-09-16	141	G	26	108	A	48	222
Os11t0266500-01	1804	A	A/G	17/19	109	A	277	283	G	99	202	A/G	2012-09-16	125	A	32	82	G	61	218
Os01t0512200-01	1856	C	C/T	22/19	110	C	60	211	T	45	172	C/T	2012-09-16	98	C	34	132	T	48	204
Os04t0224600-01	350	G	G/A	27/14	77	G	65	226	A	32	174	G/A	2012-09-16	135	G	32	126	A	38	199
Os08t0152500-01	1222	C	C/A	28/15	69	C	58	205	A	27	187	C/A	2012-09-16	64	C	40	150	A	23	143
Os11t0550900-01	802	A	A/G	30/31	149	A	53	190	G	52	216	A/G	2012-09-16	71	A	51	184	G	88	220
Os10t0548200-01	1260	G	G/A	31/29	225	A	52	222	G	58	205	G/A	2012-09-16	133	A	33	222	G	112	283
Os02t0713250-00	390	A	A/C	32/42	195	A	33	129	C	23	222	A/C	2012-09-16	152	A	17	81	C	109	222
Os05t0181000-01	500	T	T/C	2012-07-13	46	C	32	200	T	47	171	T/C	2012-09-17	86	C	20	191	T	55	196
Os09t0240500-01	766	C	C/T	2012-10-10	86	C	87	283	T	42	194	C/T	2012-09-17	60	C	45	145	T	78	216
Os04t0286900-00	1512	G	G/C	2012-11-09	159	G	19	87	C	13	222	G/C	2012-09-17	225	G	15	75	C	33	222
Os09t0561600-01	2271	C	C/A	2012-11-20	146	C	10	41	A	22	202	C/A	2012-09-17	139	C	12	66	A	40	217
Os09t0307300-01	335	A	A/G	2012-12-14	94	A	133	283	G	83	222	A/G	2012-09-17	151	A	10	60	G	13	163
Os03t0424200-01	2845	A	A/T	13/20	158	A	30	120	T	13	140	A/T	2012-09-17	74	A	35	135	T	47	222
Os07t0619100-01	2190	G	G/A	18/14	212	G	16	78	A	31	222	G/A	2012-09-17	225	G	11	63	A	61	222
Os06t0149300-01	74	G	G/T	18/25	203	G	48	174	T	50	222	G/T	2012-09-17	185	G	32	126	T	42	222
Os10t0420000-01	541	T	T/G	20/17	225	T	66	229	G	30	222	T/G	2012-09-17	156	T	29	117	G	58	222
Os11t0535600-01	1317	T	T/A	21/16	111	A	49	116	T	51	184	T/A	2012-09-17	53	A	30	208	T	73	250
Os09t0134400-01	2969	A	A/G	21/19	119	A	81	274	G	33	183	A/G	2012-09-17	74	A	49	178	G	56	222
Os11t0186400-00	1967	A	A/T	21/20	225	A	38	144	T	28	222	A/T	2012-09-17	133	A	24	102	T	14	222
Os04t0191800-01	1128	G	G/A	22/21	147	G	78	265	A	40	176	G/A	2012-09-17	62	G	43	159	A	55	222
Os03t0737900-01	1827	C	C/T	24/40	225	C	29	117	T	26	222	C/T	2012-09-17	225	C	13	69	T	29	222
Os01t0347300-01	100	G	G/A	25/26	176	A	226	222	G	99	283	G/A	2012-09-17	82	A	37	222	G	67	208
Os02t0556400-01	644	G	G/A	27/21	142	G	37	141	A	33	222	G/A	2012-09-17	154	G	17	81	A	36	222
Os06t0186400-01	1752	A	A/G	27/28	161	A	64	223	G	81	222	A/G	2012-09-17	69	A	44	162	G	74	184
Os11t0615800-00	339	T	T/C	33/15	96	T	40	150	C	21	196	T/C	2012-09-17	76	T	18	84	C	12	153
Os06t0188500-01	1940	A	A/G	35/15	165	A	52	187	G	23	222	A/G	2012-09-17	94	A	44	162	G	16	222
Os04t0284900-01	1063	G	G/A	36/24	124	G	54	193	A	32	205	G/A	2012-09-17	68	G	29	117	A	39	222
Os09t0277800-01	1520	G	G/T	40/35	139	G	25	105	T	15	129	G/T	2012-09-17	63	G	13	69	T	18	156
Os06t0360600-03	895	C	C/T	52/26	156	T	55	222	C	49	142	C/T	2012-09-17	61	T	43	222	C	63	220
Os11t0117700-01	797	G	G/C	2012-07-13	83	G	49	145	C	36	222	G/C	2012-09-18	225	G	26	108	C	61	222
Os09t0322200-01	870	G	G/C	2012-10-16	110	G	37	141	C	38	222	G/C	2012-09-18	137	G	20	90	C	57	222
Os03t0338200-01	1353	T	T/C	2012-12-13	205	C	51	222	T	30	120	T/C	2012-09-18	225	C	38	222	T	36	138
Os02t0222100-01	1839	A	A/G	14/28	148	A	14	72	G	33	170	A/G	2012-09-18	136	A	25	105	G	124	222
Os07t0414200-01	1091	C	C/A	22/32	179	C	50	181	A	27	143	C/A	2012-09-18	76	C	30	120	A	30	203
Os04t0224600-01	355	T	T/C	23/14	87	T	69	238	C	37	191	T/C	2012-09-18	144	T	34	132	C	49	222
Os11t0578100-00	2880	C	C/T	24/16	97	C	39	125	T	19	181	C/T	2012-09-18	62	C	19	65	T	27	178
Os03t0829000-03	889	C	C/T	28/48	143	C	31	103	T	48	170	C/T	2012-09-18	134	C	30	120	T	52	196
Os04t0224600-01	346	T	T/C	29/14	65	T	65	207	C	34	172	T/C	2012-09-18	146	T	29	117	C	41	184
Os01t0888500-01	133	A	A/G	35/32	137	A	63	201	G	66	176	A/G	2012-09-18	148	A	42	156	G	52	222
Os01t0506200-01	1640	A	A/G	36/45	225	A	61	214	G	60	222	A/G	2012-09-18	157	A	36	138	G	62	222
Os03t0672400-01	2013	C	C/T	72/94	197	C	63	192	T	83	222	C/T	2012-09-18	160	C	20	90	T	14	179
Os07t0101500-01	1066	A	A/G	118/85	225	A	92	283	G	85	222	A/G	2012-09-19	144	A	23	99	G	51	222
Os09t0277800-01	504	T	T/C	25/43	225	T	39	147	C	39	222	T/C	2012-09-19	225	T	21	93	C	30	222
Os07t0143700-01	1614	A	A/G	37/38	180	A	68	235	G	33	171	A/G	2012-09-19	56	A	63	220	G	51	222
Os08t0399600-01	494	T	T/C	53/67	180	C	59	137	T	68	214	T/C	2012-09-19	149	C	27	219	T	33	129
Os07t0623501-00	390	A	A/C	2012-08-19	88	A	37	127	C	15	206	A/C	2012-09-20	225	A	26	108	C	24	222
Os11t0292050-00	1262	C	C/T	2012-08-22	31	T	24	148	C	40	150	C/T	2012-09-20	46	T	18	167	C	71	244
Os10t0548800-01	1389	A	A/G	2012-12-16	135	G	39	222	A	43	114	A/G	2012-09-20	153	G	28	217	A	58	205
Os07t0581300-01	728	G	G/T	19/24	225	G	77	229	T	73	222	G/T	2012-09-20	225	G	28	114	T	95	222
Os07t0108200-00	670	A	A/G	19/26	225	A	110	283	G	67	222	A/G	2012-09-20	146	A	74	253	G	34	222
Os01t0100800-01	1426	G	G/T	23/15	100	G	29	117	T	10	113	G/T	2012-09-20	46	G	31	123	T	21	178
Os05t0105900-01	1533	T	T/A	40/30	135	T	80	271	A	38	198	T/A	2012-09-20	46	T	47	171	A	46	194
Os11t0572400-01	1200	G	G/A	40/47	187	G	57	202	A	56	222	G/A	2012-09-20	153	G	27	111	A	89	222
Os01t0168600-01	1860	C	C/T	65/30	94	C	158	283	T	87	208	C/T	2012-09-20	54	C	57	202	T	41	200
Os01t0824700-01	383	G	G/A	2012-10-10	104	A	26	193	G	34	132	G/A	2012-09-21	54	A	21	176	G	67	213
Os12t0615500-01	1038	C	C/A	23/15	206	C	64	223	A	23	223	C/A	2012-09-21	162	C	48	174	A	25	222
Os04t0465100-01	1207	C	C/A	27/21	130	C	16	78	A	15	139	C/A	2012-09-21	55	C	61	194	A	32	195
Os09t0428900-01	930	G	G/A	33/14	150	G	68	235	A	39	222	G/A	2012-09-21	108	G	63	220	A	27	222
Os06t0274300-01	710	G	G/A	97/29	140	G	195	283	A	25	222	G/A	2012-09-21	98	G	56	170	A	15	222
Os05t0365700-01	628	G	G/C	2012-08-18	153	G	93	283	C	35	200	G/C	2012-09-22	169	G	22	96	C	79	222
Os03t0840500-00	1776	T	T/C	2012-12-16	88	T	25	105	C	30	192	T/C	2012-09-22	146	T	21	93	C	47	205
Os11t0155600-01	2962	A	A/G	17/16	110	A	182	283	G	42	156	A/G	2012-09-22	44	A	135	283	G	96	212
Os03t0681900-02	1407	C	C/A	21/14	97	C	27	111	A	29	194	C/A	2012-09-22	45	C	28	114	A	23	168
Os04t0132300-01	432	C	C/T	27/16	106	C	29	117	T	39	211	C/T	2012-09-22	152	C	27	91	T	57	222
Os12t0225900-01	875	C	C/T	44/17	76	C	353	283	T	82	167	C/T	2012-09-22	39	C	23	99	T	34	135
Os10t0154600-01	2042	G	G/T	46/16	46	T	23	157	G	38	127	G/T	2012-09-22	38	T	17	147	G	41	153
Os09t0428900-01	1125	T	T/C	48/31	137	T	85	265	C	38	222	T/C	2012-09-22	70	T	54	193	C	30	210
Os01t0351800-01	1347	A	A/G	49/13	30	A	66	229	G	30	161	A/G	2012-09-22	37	A	27	92	G	27	211
Os12t0563500-01	1727	C	C/G	62/41	225	G	31	222	C	49	150	C/G	2012-09-22	103	G	20	222	C	72	247
Os12t0210800-01	1155	G	G/A	77/60	225	G	44	162	A	38	222	G/A	2012-09-22	104	G	11	63	A	12	168
Os03t0840500-00	1050	T	T/G	2012-04-24	170	T	15	48	G	17	185	T/G	2012-09-23	171	T	18	84	G	56	222
Os06t0637400-01	502	T	T/C	2012-05-24	121	T	104	283	C	56	183	T/C	2012-09-23	136	T	33	91	C	153	222
Os09t0313500-01	2794	T	T/C	2012-09-11	114	T	85	283	C	48	222	T/C	2012-09-23	178	T	40	150	C	53	222
Os03t0686100-01	184	G	G/C	2012-10-17	130	G	47	150	C	38	204	G/C	2012-09-23	45	G	25	105	C	40	212
Os01t0552000-01	1982	C	C/T	2012-12-20	225	C	30	120	T	33	224	C/T	2012-09-23	225	C	52	187	T	62	222
Os01t0363900-01	1352	T	T/C	2012-12-27	79	C	36	195	T	72	247	T/C	2012-09-23	52	C	28	216	T	81	274
Os03t0701300-00	204	T	T/C	16/39	180	T	65	226	C	52	222	T/C	2012-09-23	61	T	37	141	C	57	222
Os05t0554400-02	1176	G	G/A	28/22	133	G	18	84	A	20	157	G/A	2012-09-23	54	G	41	153	A	16	169
Os07t0456700-01	3739	C	C/T	35/28	68	C	44	140	T	33	170	C/T	2012-09-23	38	C	25	86	T	34	134
Os06t0142800-01	703	T	T/C	48/49	225	T	48	146	C	40	222	T/C	2012-09-23	127	T	31	123	C	51	222
Os01t0359800-00	2998	G	G/T	2012-06-16	225	T	22	222	G	16	45	G/T	2012-09-24	132	T	27	222	G	40	150
Os05t0588700-01	811	C	C/A	2012-07-16	134	C	11	39	A	34	222	C/A	2012-09-24	161	C	14	72	A	49	222
Os07t0111100-01	374	G	G/A	2012-11-27	60	G	105	283	A	25	213	G/A	2012-09-24	46	G	38	144	A	33	222
Os03t0840500-00	1771	G	G/A	17/13	97	G	25	105	A	34	207	G/A	2012-09-24	140	G	21	93	A	46	210
Os07t0637200-01	1003	C	C/T	19/33	178	C	88	283	T	74	222	C/T	2012-09-24	168	C	32	126	T	102	222
Os10t0420000-01	772	G	G/C	35/27	225	G	77	262	C	23	222	G/C	2012-09-24	98	G	43	130	C	76	222
Os06t0475500-01	1653	G	G/A	47/19	56	G	70	241	A	31	150	G/A	2012-09-24	37	G	66	229	A	25	159
Os11t0149400-01	226	T	T/C	32/11	33	T	55	196	C	22	74	T/C	2012-09-25	32	T	63	220	C	32	174
Os11t0682300-01	823	C	C/T	2012-12-17	118	C	35	135	T	41	217	C/T	2012-09-25	146	C	36	138	T	56	201
Os03t0388900-01	1436	G	G/A	144/64	76	G	155	283	A	45	149	G/A	2012-09-25	32	G	56	199	A	49	211
Os04t0136900-01	975	G	G/C	26/14	60	G	75	213	C	21	126	G/C	2012-09-25	42	G	60	211	C	38	177
Os12t0618400-01	1180	A	A/T	71/32	82	A	152	283	T	39	175	A/T	2012-09-25	37	A	94	283	T	50	192
Os01t0338150-01	2751	G	G/A	2012-10-18	72	G	79	222	A	23	210	G/A	2012-09-26	61	G	43	159	A	44	222
Os01t0347100-01	1048	T	T/C	2012-10-19	144	T	61	214	C	87	222	T/C	2012-09-26	165	T	34	132	C	98	222
Os10t0506800-01	2112	T	T/G	33/23	135	G	36	166	T	59	170	T/G	2012-09-26	48	G	29	199	T	83	279
Os09t0116400-01	3443	T	T/C	35/38	225	T	33	129	C	21	222	T/C	2012-09-26	225	T	32	90	C	55	222
Os04t0640850-00	197	A	A/G	2012-07-26	26	A	59	208	G	32	186	A/G	2012-09-27	52	A	40	150	G	88	222
Os08t0172200-01	1657	A	A/G	2012-10-19	62	A	76	259	G	20	180	A/G	2012-09-27	31	A	32	126	G	37	208
Os07t0618266-00	116	G	G/A	2012-10-29	148	A	105	136	G	11	49	G/A	2012-09-27	118	A	76	121	G	31	111
Os11t0266500-01	2271	A	A/G	13/49	164	A	337	283	G	196	222	A/G	2012-09-27	166	A	35	135	G	114	222
Os09t0561600-01	2219	A	A/T	15/18	168	A	12	66	T	21	222	A/T	2012-09-27	187	A	17	81	T	37	222
Os11t0642800-01	815	C	C/T	17/39	182	C	76	259	T	87	222	C/T	2012-09-27	176	C	40	150	T	171	222
Os01t0957200-01	457	C	C/A	21/17	122	C	34	132	A	18	188	C/A	2012-09-27	59	C	42	137	A	16	196
Os09t0372700-01	1078	C	C/T	32/23	100	C	88	283	T	50	201	C/T	2012-09-27	24	C	35	115	T	32	218
Os12t0563400-01	1074	C	C/T	38/16	124	T	39	222	C	45	165	C/T	2012-09-27	67	T	31	222	C	91	283
Os04t0628600-01	3463	C	C/T	57/25	78	T	25	135	C	56	199	C/T	2012-09-27	29	T	34	200	C	88	283
Os07t0596300-01	2677	G	G/A	57/26	59	G	93	283	A	40	205	G/A	2012-09-27	30	G	46	168	A	43	181
Os05t0558000-01	1517	G	G/A	71/37	110	G	104	283	A	46	211	G/A	2012-09-27	40	G	66	229	A	33	219
Os04t0131900-01	637	T	T/A	33/10	39	T	90	283	A	22	171	T/A	2012-09-28	36	T	54	193	A	23	178
Os03t0747600-01	114	G	G/T	2012-07-21	22	G	76	238	T	34	152	G/T	2012-09-28	24	G	35	135	T	38	200
Os09t0332600-01	1249	T	T/C	2012-08-16	33	T	57	183	C	25	149	T/C	2012-09-28	25	T	106	283	C	88	207
Os01t0940100-01	768	C	C/T	24/24	80	T	48	139	C	53	175	C/T	2012-09-28	28	T	36	138	C	38	144
Os08t0152500-01	1132	C	C/G	35/24	225	C	88	283	G	41	222	C/G	2012-09-28	93	C	46	135	G	43	222
Os06t0147400-01	386	G	G/C	36/22	110	G	232	283	C	42	116	G/C	2012-09-28	34	G	93	283	C	18	172
Os12t0102100-01	183	T	T/C	2012-07-17	26	T	49	178	C	22	127	T/C	2012-09-29	44	T	87	272	C	47	222
Os06t0295366-01	3298	A	A/G	30/19	97	G	43	195	A	41	136	A/G	2012-09-29	26	G	34	169	A	64	223
Os08t0152500-01	1152	C	C/G	39/28	128	C	82	277	G	42	221	C/G	2012-09-29	21	C	55	177	G	35	211
Os10t0154600-01	2103	C	C/T	56/42	147	C	44	162	T	37	184	C/T	2012-09-29	28	C	51	184	T	28	205
Os08t0153600-00	466	A	A/G	2012-03-26	160	A	40	125	G	21	203	A/G	2012-09-30	184	A	25	105	G	79	222
Os06t0637400-01	544	C	C/T	2012-08-30	128	C	78	215	T	60	217	C/T	2012-09-30	146	C	27	111	T	145	222
Os09t0313500-01	2799	T	T/A	2012-10-11	109	T	81	274	A	48	222	T/A	2012-09-30	180	T	41	153	A	52	222
Os01t0266800-01	1699	C	C/A	27/61	225	C	24	102	A	40	222	C/A	2012-09-30	225	C	31	123	A	25	222
Os01t0147700-01	981	C	C/T	32/30	149	T	42	217	C	60	211	C/T	2012-09-30	30	T	40	199	C	91	283
Os05t0353300-00	894	T	T/A	2012-06-15	225	T	34	132	A	38	222	T/A	2012-10-10	165	T	15	75	A	65	222
Os01t0519700-00	145	G	G/A	2012-12-09	75	G	40	150	A	10	130	G/A	2012-10-10	81	G	24	102	A	24	207
Os07t0646000-01	738	T	T/A	2012-12-20	127	T	24	80	A	21	149	T/A	2012-10-10	85	T	17	81	A	22	116
Os03t0823900-00	1253	T	T/C	13/19	151	T	36	138	C	22	210	T/C	2012-10-10	99	T	17	81	C	25	208
Os04t0249700-01	847	A	A/G	17/13	102	A	70	218	G	32	222	A/G	2012-10-10	102	A	21	93	G	20	187
Os07t0606500-02	2838	T	T/C	17/17	136	T	26	108	C	14	168	T/C	2012-10-10	97	T	36	138	C	19	198
Os09t0314400-01	525	C	C/T	17/17	225	C	45	165	T	26	222	C/T	2012-10-10	153	C	18	84	T	27	222
Os06t0661400-01	1053	A	A/T	25/29	225	A	46	168	T	29	222	A/T	2012-10-10	175	A	24	39	T	56	222
Os07t0634300-01	1193	G	G/C	26/25	225	G	38	144	C	41	222	G/C	2012-10-10	135	G	14	72	C	34	222
Os12t0485000-02	902	T	T/C	2012-06-15	119	T	23	99	C	21	135	T/C	2012-10-11	93	T	24	53	C	34	176
Os09t0536000-01	469	C	C/G	2012-08-15	129	C	21	93	G	11	163	C/G	2012-10-11	106	C	17	81	G	31	214
Os05t0102300-01	174	T	T/C	2012-09-13	79	T	33	129	C	27	187	T/C	2012-10-11	103	T	14	72	C	44	222
Os07t0448400-01	313	T	T/C	2012-10-12	130	C	93	190	T	115	283	T/C	2012-10-11	117	C	40	222	T	396	283
Os06t0158300-01	3217	C	C/T	2012-10-15	126	C	15	75	T	25	192	C/T	2012-10-11	118	C	30	120	T	30	222
Os12t0617100-01	2110	A	A/G	2012-12-14	115	A	49	178	G	15	144	A/G	2012-10-11	86	A	43	159	G	31	193
Os03t0618900-01	785	A	A/C	2012-12-20	202	A	20	90	C	15	223	A/C	2012-10-11	209	A	16	78	C	14	222
Os05t0237100-01	833	G	G/A	11/31	181	A	49	222	G	27	84	G/A	2012-10-11	118	A	31	222	G	42	156
Os03t0824300-00	1214	A	A/G	15/27	172	A	18	84	G	38	222	A/G	2012-10-11	102	A	27	111	G	61	222
Os08t0356500-01	1568	T	T/C	18/14	88	T	203	283	C	23	131	T/C	2012-10-11	98	T	76	240	C	39	183
Os06t0136700-01	3316	A	A/G	19/22	163	A	23	99	G	38	222	A/G	2012-10-11	101	A	48	174	G	56	222
Os01t0347100-01	2532	G	G/A	25/32	174	G	51	184	A	41	222	G/A	2012-10-11	109	G	14	72	A	38	222
Os02t0195000-01	1471	T	T/C	25/33	170	T	63	220	C	53	222	T/C	2012-10-11	107	T	12	66	C	26	219
Os09t0279600-01	1897	A	A/G	34/31	156	A	38	122	G	24	125	A/G	2012-10-11	105	A	42	156	G	27	205
Os10t0562000-01	361	T	T/G	2012-06-14	75	T	47	171	G	18	222	T/G	2012-10-12	178	T	10	37	G	17	222
Os03t0822900-01	1148	T	T/C	2012-06-21	28	T	67	210	C	25	195	T/C	2012-10-12	123	T	29	98	C	75	222
Os11t0175800-01	761	C	C/T	2012-08-23	109	C	26	108	T	25	225	C/T	2012-10-12	192	C	21	93	T	11	182
Os05t0227800-01	1201	T	T/C	2012-10-10	185	C	20	222	T	31	58	T/C	2012-10-12	198	C	23	222	T	26	108
Os07t0227700-01	2035	A	A/G	13/21	166	A	21	93	G	22	190	A/G	2012-10-12	129	A	16	78	G	24	198
Os05t0113000-01	2323	T	T/G	16/13	85	T	21	71	G	36	205	T/G	2012-10-12	71	T	30	100	G	43	206
Os04t0278900-02	986	T	T/A	16/19	163	T	36	138	A	27	222	T/A	2012-10-12	122	T	36	138	A	38	222
Os05t0365700-01	3468	C	C/T	18/23	141	C	145	283	T	56	187	C/T	2012-10-12	101	C	43	159	T	76	195
Os07t0563700-01	4404	C	C/T	20/24	162	C	20	90	T	20	202	C/T	2012-10-12	104	C	27	111	T	43	219
Os08t0108200-01	1263	A	A/C	28/24	225	A	42	156	C	29	222	A/C	2012-10-12	214	A	15	75	C	25	222
Os09t0296400-01	2053	C	C/T	29/24	225	C	30	98	T	17	222	C/T	2012-10-12	210	C	27	111	T	29	222
Os01t0218200-00	2245	T	T/C	64/48	141	T	22	96	C	48	213	T/C	2012-10-12	98	T	16	78	C	38	218
Os07t0682000-01	916	C	C/T	72/70	169	C	196	283	T	153	222	C/T	2012-10-12	101	C	10	60	T	20	153
Os01t0141700-01	526	T	T/G	2012-05-22	225	T	41	153	G	24	222	T/G	2012-10-13	167	T	31	123	G	55	222
Os01t0872400-01	1123	T	T/C	2012-07-15	158	T	21	93	C	13	138	T/C	2012-10-13	147	T	18	68	C	18	202
Os07t0164100-01	78	C	C/T	2012-08-20	206	T	42	222	C	28	114	C/T	2012-10-13	190	T	38	222	C	44	162
Os03t0685700-01	810	G	G/A	2012-09-12	192	G	45	144	A	31	222	G/A	2012-10-13	161	G	26	108	A	61	222
Os07t0109600-01	1290	G	G/C	2012-10-20	49	G	43	159	C	38	144	G/C	2012-10-13	94	G	55	177	C	36	191
Os03t0754900-02	1013	C	C/T	2012-11-18	70	C	32	114	T	23	130	C/T	2012-10-13	135	C	28	102	T	49	222
Os07t0127600-01	808	A	A/G	2012-11-19	74	A	45	165	G	61	222	A/G	2012-10-13	72	A	19	87	G	11	147
Os02t0791200-01	1005	T	T/C	2012-12-14	108	T	69	238	C	38	194	T/C	2012-10-13	93	T	24	102	C	80	222
Os11t0176200-01	761	T	T/C	2012-12-14	77	T	40	150	C	15	145	T/C	2012-10-13	83	T	16	78	C	29	212
Os12t0562900-01	138	C	C/A	2012-12-15	70	A	34	151	C	24	102	C/A	2012-10-13	75	A	25	144	C	26	108
Os03t0730800-01	1264	T	T/C	2012-12-20	83	T	72	247	C	37	202	T/C	2012-10-13	74	T	43	159	C	27	188
Os04t0592500-01	532	C	C/A	2012-12-21	162	A	26	181	C	22	96	C/A	2012-10-13	86	A	34	201	C	63	195
Os12t0564100-01	1895	A	A/C	13/13	107	C	33	182	A	84	282	A/C	2012-10-13	87	C	30	176	A	17	81
Os09t0347900-01	605	A	A/G	13/15	113	G	36	172	A	41	109	A/G	2012-10-13	113	G	44	214	A	56	199
Os11t0588400-01	871	T	T/A	15/16	194	A	62	222	T	59	208	T/A	2012-10-13	155	A	52	222	T	77	262
Os06t0296700-01	1925	T	T/C	15/17	225	T	90	226	C	70	222	T/C	2012-10-13	225	T	24	102	C	30	222
Os09t0113000-01	451	G	G/A	16/26	160	G	23	80	A	22	160	G/A	2012-10-13	108	G	34	132	A	45	207
Os01t0100800-01	1468	G	G/A	17/25	225	G	13	69	A	11	212	G/A	2012-10-13	147	G	23	99	A	33	222
Os12t0569700-01	1735	T	T/C	19/20	149	C	46	156	T	27	111	T/C	2012-10-13	106	C	17	178	T	55	196
Os02t0816500-01	31	C	C/T	20/30	137	T	50	177	C	34	132	C/T	2012-10-13	106	T	12	152	C	45	165
Os07t0603900-01	568	G	G/T	21/18	186	G	34	96	T	25	219	G/T	2012-10-13	207	G	14	72	T	22	222
Os02t0600066-01	327	T	T/G	24/13	214	G	39	222	T	30	120	T/G	2012-10-13	210	G	26	222	T	29	117
Os06t0664400-01	568	C	C/T	24/21	203	C	47	171	T	38	222	C/T	2012-10-13	142	C	19	87	T	31	222
Os03t0828100-01	663	A	A/G	25/22	133	A	76	235	G	27	164	A/G	2012-10-13	62	A	10	60	G	16	93
Os07t0467800-01	1838	G	G/A	25/32	225	A	49	222	G	39	120	G/A	2012-10-13	191	A	40	222	G	28	114
Os10t0508500-00	1338	T	T/C	29/36	225	C	36	223	T	29	52	T/C	2012-10-13	210	C	41	222	T	33	129
Os11t0546200-01	1011	G	G/C	31/17	217	G	27	111	C	28	222	G/C	2012-10-13	169	G	37	141	C	41	222
Os03t0288800-01	2352	T	T/A	31/32	139	T	16	78	A	27	209	T/A	2012-10-13	80	T	21	75	A	24	198
Os09t0551300-02	2513	A	A/T	32/37	132	A	38	144	T	28	132	A/T	2012-10-13	66	A	17	81	T	34	140
Os07t0412400-01	829	A	A/T	33/27	120	A	29	117	T	27	174	A/T	2012-10-13	108	A	24	52	T	39	181
Os01t0904400-01	2417	C	C/T	43/31	225	T	51	222	C	48	174	C/T	2012-10-13	182	T	16	222	C	15	75
Os07t0245100-01	341	T	T/C	76/46	186	C	72	222	T	188	283	T/C	2012-10-13	132	C	16	186	T	59	208
Os05t0353300-00	1321	C	C/T	2012-09-13	120	C	78	241	T	24	192	C/T	2012-10-14	85	C	36	138	T	52	222
Os04t0295000-01	445	A	A/C	2012-09-14	211	A	37	141	C	18	222	A/C	2012-10-14	201	A	22	32	C	48	222
Os02t0192200-01	1504	T	T/C	2012-10-15	133	C	45	166	T	32	78	T/C	2012-10-14	117	C	46	222	T	66	229
Os06t0184300-02	1428	T	T/C	2012-10-15	63	T	37	141	C	15	162	T/C	2012-10-14	23	T	51	184	C	35	222
Os04t0423600-01	1143	T	T/G	2012-10-18	75	T	75	256	G	38	216	T/G	2012-10-14	89	T	30	120	G	32	214
Os02t0129600-01	939	A	A/G	2012-11-13	88	G	33	150	A	40	150	A/G	2012-10-14	78	G	14	154	A	46	168
Os11t0695900-01	1885	A	A/G	2012-12-19	176	G	29	222	A	20	68	A/G	2012-10-14	178	G	20	205	A	32	126
Os03t0556200-01	339	A	A/T	14/24	177	A	46	120	T	37	222	A/T	2012-10-14	140	A	18	84	T	18	195
Os01t0947000-01	2101	T	T/C	16/15	116	C	38	193	T	59	208	T/C	2012-10-14	60	C	15	161	T	10	60
Os04t0405100-01	1240	T	T/C	16/18	128	T	20	69	C	27	195	T/C	2012-10-14	107	T	12	66	C	21	163
Os03t0168200-01	1086	G	G/T	18/17	212	G	66	229	T	24	222	G/T	2012-10-14	176	G	38	144	T	41	222
Os03t0821100-01	2106	A	A/G	197/87	46	A	150	283	G	70	222	A/G	2012-10-14	74	A	20	90	G	25	194
Os11t0266800-01	2380	C	C/T	20/26	225	T	30	222	C	21	61	C/T	2012-10-14	188	T	45	222	C	40	150
Os12t0571700-01	323	T	T/C	21/18	160	C	84	222	T	92	283	T/C	2012-10-14	88	C	14	161	T	30	120
Os11t0695900-01	1221	T	T/A	21/19	225	A	40	222	T	12	66	T/A	2012-10-14	225	A	43	222	T	24	102
Os03t0816100-01	1342	C	C/T	24/18	127	C	54	193	T	42	222	C/T	2012-10-14	88	C	42	128	T	81	222
Os11t0550900-01	1290	A	A/T	25/57	164	A	22	96	T	51	222	A/T	2012-10-14	115	A	26	108	T	83	222
Os08t0249400-01	907	C	C/T	26/20	150	T	20	222	C	20	31	C/T	2012-10-14	114	T	34	222	C	38	144
Os11t0183800-00	322	G	G/A	33/29	168	G	62	198	A	33	220	G/A	2012-10-14	88	G	50	181	A	48	222
Os11t0525800-02	578	A	A/G	41/26	91	G	48	92	A	51	184	A/G	2012-10-14	65.1	G	22	116	A	38	144
Os03t0360300-01	773	G	G/A	57/50	225	G	15	38	A	32	162	G/A	2012-10-14	142	G	12	66	A	15	214
Os06t0274300-01	730	A	A/G	91/25	103	A	153	283	G	26	222	A/G	2012-10-14	144	A	49	178	G	17	222
Os01t0113700-00	408	C	C/T	2012-08-12	188	C	46	168	T	34	222	C/T	2012-10-15	163	C	29	117	T	84	222
Os03t0840500-00	786	C	C/T	2012-09-14	122	C	27	111	T	31	219	C/T	2012-10-15	121	C	16	78	T	56	222
Os04t0621800-01	592	G	G/A	2012-09-19	72	G	40	150	A	24	204	G/A	2012-10-15	100	G	27	111	A	31	222
Os03t0795000-01	1728	C	C/A	2012-11-11	101	C	43	159	A	11	161	C/A	2012-10-15	78	C	34	132	A	20	177
Os08t0476000-01	1121	A	A/G	2012-12-15	115	A	40	150	G	28	162	A/G	2012-10-15	87	A	55	171	G	28	212
Os06t0291800-00	2151	C	C/T	2012-12-17	152	C	66	229	T	37	222	C/T	2012-10-15	142	C	21	93	T	47	222
Os05t0179950-00	907	C	C/A	2012-12-19	169	A	63	161	C	47	144	C/A	2012-10-15	83	A	11	147	C	47	171
Os03t0823900-00	1216	T	T/G	14/14	126	T	44	162	G	24	209	T/G	2012-10-15	140	T	17	81	G	29	222
Os06t0131100-02	442	G	G/A	15/15	163	G	31	123	A	39	222	G/A	2012-10-15	204	G	35	135	A	38	222
Os06t0311300-01	2624	T	T/C	16/17	225	T	85	255	C	52	222	T/C	2012-10-15	220	T	25	105	C	84	222
Os04t0625900-01	1639	A	A/G	16/20	225	G	49	222	A	32	126	A/G	2012-10-15	191	G	37	222	A	21	93
Os01t0108200-01	3352	C	C/G	16/26	225	C	13	69	G	20	222	C/G	2012-10-15	128	C	19	87	G	26	222
Os03t0800800-01	852	T	T/C	17/15	107	T	26	71	C	26	189	T/C	2012-10-15	63	T	25	105	C	68	218
Os07t0159200-01	363	G	G/A	19/14	69	A	27	162	G	11	63	G/A	2012-10-15	86	A	10	103	G	19	87
Os10t0420000-01	476	G	G/C	22/24	225	G	63	186	C	39	223	G/C	2012-10-15	165	G	25	105	C	60	222
Os08t0250100-01	2694	G	G/A	30/82	225	A	73	222	G	27	79	G/A	2012-10-15	220	A	17	222	G	14	72
Os07t0164900-01	885	A	A/T	33/17	71	T	67	114	A	92	283	A/T	2012-10-15	62	T	20	144	A	65	226
Os07t0583200-01	1708	A	A/T	35/30	161	A	68	235	T	35	222	A/T	2012-10-15	80	A	35	135	T	31	222
Os01t0363900-01	3515	T	T/G	41/20	92	G	33	159	T	66	229	T/G	2012-10-15	80	G	21	190	T	87	266
Os06t0137100-01	1249	A	A/G	42/24	209	A	31	64	G	30	222	A/G	2012-10-15	171	A	14	72	G	18	222
Os03t0840500-00	792	C	C/T	2012-05-15	225	C	26	108	T	32	222	C/T	2012-10-16	225	C	14	72	T	56	222
Os11t0695900-01	2433	T	T/C	2012-08-19	129	C	58	184	T	26	108	T/C	2012-10-16	140	C	34	222	T	28	114
Os02t0635000-01	653	T	T/C	2012-09-13	151	T	61	214	C	41	222	T/C	2012-10-16	161	T	37	141	C	76	222
Os06t0191200-01	522	A	A/T	2012-11-10	103	A	78	211	T	40	164	A/T	2012-10-16	89	A	36	138	T	62	222
Os10t0123100-00	1334	C	C/G	2012-11-13	99	C	93	283	G	27	201	C/G	2012-10-16	139	C	36	138	G	67	221
Os01t0347300-01	435	C	C/T	16/22	163	T	170	222	C	86	262	C/T	2012-10-16	72	T	27	183	C	56	199
Os01t0824700-01	1892	C	C/A	17/16	225	A	21	222	C	18	27	C/A	2012-10-16	162	A	22	222	C	49	178
Os11t0265500-01	1332	G	G/A	18/22	225	G	45	165	A	24	222	G/A	2012-10-16	225	G	20	90	A	42	222
Os07t0581300-01	707	A	A/C	20/24	225	A	72	214	C	55	222	A/C	2012-10-16	225	A	28	114	C	89	222
Os03t0576200-00	1449	C	C/T	25/29	156	C	92	283	T	33	222	C/T	2012-10-16	78	C	10	35	T	24	200
Os10t0548800-01	3026	G	G/A	26/19	144	A	55	222	G	41	153	G/A	2012-10-16	84	A	36	222	G	68	235
Os01t0347300-01	188	C	C/T	26/31	225	T	230	222	C	102	283	C/T	2012-10-16	130	T	32	222	C	82	277
Os04t0295100-00	489	G	G/C	28/27	37	G	20	70	C	34	96	G/C	2012-10-16	39	G	16	78	C	28	107
Os01t0888500-01	876	C	C/T	31/32	155	C	50	181	T	38	199	C/T	2012-10-16	80	C	47	148	T	52	222
Os01t0165800-01	1900	T	T/A	36/28	165	A	32	220	T	40	124	T/A	2012-10-16	93	A	38	222	T	42	156
Os12t0225900-01	883	G	G/T	37/20	105	G	327	283	T	85	175	G/T	2012-10-16	53	G	25	105	T	40	158
Os07t0632600-01	2658	T	T/A	40/17	76	T	32	126	A	10	126	T/A	2012-10-16	109	T	40	128	A	19	100
Os05t0355200-00	1563	G	G/A	43/33	169	G	74	253	A	71	222	G/A	2012-10-16	152	G	51	159	A	59	222
Os02t0730500-01	682	G	G/A	47/53	180	G	46	149	A	45	176	G/A	2012-10-16	85	G	29	96	A	62	222
Os02t0633100-02	1828	G	G/A	2012-07-14	48	A	29	207	G	21	83	G/A	2012-10-17	79	A	36	204	G	56	199
Os07t0557500-01	922	G	G/A	2012-11-10	93	G	38	144	A	19	164	G/A	2012-10-17	60	G	38	144	A	33	196
Os10t0123100-00	1336	C	C/G	2012-11-15	139	C	95	283	G	27	222	C/G	2012-10-17	202	C	38	144	G	67	222
Os01t0113700-00	1250	G	G/A	2012-11-19	65	G	78	265	A	42	205	G/A	2012-10-17	87	G	59	193	A	81	222
Os07t0604600-01	493	A	A/G	13/19	144	A	20	90	G	26	158	A/G	2012-10-17	139	A	62	217	G	105	222
Os10t0548800-01	2501	G	G/A	14/15	225	A	48	222	G	37	104	G/A	2012-10-17	150	A	40	222	G	67	232
Os09t0321300-01	1950	C	C/T	14/16	111	C	28	114	T	29	175	C/T	2012-10-17	37	C	28	114	T	16	140
Os01t0347100-01	1271	A	A/G	15/29	225	A	80	233	G	73	222	A/G	2012-10-17	225	A	23	99	G	76	222
Os07t0109600-01	892	G	G/A	18/27	146	G	49	178	A	36	211	G/A	2012-10-17	139	G	39	147	A	70	222
Os03t0332900-01	1889	G	G/A	27/22	154	A	35	192	G	48	174	G/A	2012-10-17	89	A	16	161	G	55	196
Os11t0695900-01	2814	A	A/G	34/49	170	G	63	145	A	45	123	A/G	2012-10-17	140	G	42	221	A	44	162
Os07t0642900-01	674	G	G/A	40/40	160	G	38	144	A	32	222	G/A	2012-10-17	153	G	15	75	A	19	190
Os04t0348400-01	624	G	G/T	44/20	212	G	81	236	T	48	222	G/T	2012-10-17	147	G	40	150	T	46	222
Os01t0542000-00	909	A	A/C	60/48	225	A	131	283	C	66	222	A/C	2012-10-17	139	A	39	124	C	91	222
Os01t0799100-01	203	A	A/G	2012-07-17	43	G	13	139	A	30	99	A/G	2012-10-18	58	G	37	187	A	31	123
Os10t0377300-01	920	G	G/A	2012-11-12	149	G	98	283	A	25	222	G/A	2012-10-18	225	G	31	123	A	32	222
Os01t0566100-01	1388	A	A/G	2012-11-20	225	A	26	108	G	50	222	A/G	2012-10-18	225	A	15	75	G	29	222
Os04t0228000-01	1630	T	T/G	13/24	225	T	49	145	G	32	222	T/G	2012-10-18	138	T	26	108	G	66	222
Os12t0484700-01	609	C	C/A	17/21	144	C	79	268	A	33	172	C/A	2012-10-18	62	C	42	133	A	56	222
Os01t0347300-01	1110	G	G/A	20/31	164	A	163	217	G	93	267	G/A	2012-10-18	75	A	23	174	G	65	204
Os01t0824700-01	1060	G	G/C	22/23	225	G	53	129	C	36	222	G/C	2012-10-18	163	G	52	187	C	112	222
Os02t0807000-01	1214	C	C/T	27/13	161	C	49	115	T	35	222	C/T	2012-10-18	155	C	63	185	T	57	222
Os09t0108400-02	664	A	A/G	29/28	164	A	74	234	G	57	215	A/G	2012-10-18	153	A	42	156	G	50	222
Os11t0183800-00	82	C	C/G	34/20	126	C	57	202	G	55	220	C/G	2012-10-18	81	C	51	184	G	61	222
Os12t0563400-01	1904	C	C/T	42/52	178	T	55	221	C	34	132	C/T	2012-10-18	135	T	38	220	C	42	156
Os07t0655400-01	1458	A	A/G	50/60	225	A	30	54	G	39	222	A/G	2012-10-18	225	A	13	69	G	25	222
Os02t0632500-01	2456	C	C/A	66/25	58	A	25	184	C	56	199	C/A	2012-10-18	55	A	22	160	C	63	220
Os04t0621800-01	663	C	C/T	36/10	26	C	66	229	T	24	155	C/T	2012-10-19	71	C	35	135	T	32	222
Os02t0640200-01	393	G	G/T	2012-12-12	105	T	63	222	G	24	102	G/T	2012-10-19	165	T	35	222	G	52	187
Os06t0186500-01	555	G	G/A	2012-12-16	200	G	65	226	A	30	222	G/A	2012-10-19	159	G	45	111	A	46	222
Os04t0272500-01	825	A	A/G	16/16	128	A	32	126	G	43	222	A/G	2012-10-19	80	A	23	99	G	47	222
Os03t0374100-01	1490	T	T/A	17/24	151	T	27	111	A	39	222	T/A	2012-10-19	151	T	28	114	A	51	208
Os01t0168600-01	1026	G	G/A	19/18	119	G	93	283	A	42	157	G/A	2012-10-19	70	G	21	93	A	21	181
Os01t0973300-01	2832	G	G/A	24/29	225	G	29	117	A	28	222	G/A	2012-10-19	148	G	19	87	A	37	222
Os10t0506800-01	1771	A	A/G	26/19	225	G	32	222	A	53	190	A/G	2012-10-19	164	G	43	222	A	82	277
Os10t0560450-01	1598	C	C/T	27/16	90	C	53	190	T	29	170	C/T	2012-10-19	67	C	37	129	T	32	194
Os02t0200800-01	145	A	A/G	28/33	181	A	70	218	G	67	222	A/G	2012-10-19	71	A	13	69	G	36	222
Os07t0574400-01	565	C	C/G	30/22	115	C	77	238	G	52	212	C/G	2012-10-19	60	C	53	190	G	25	165
Os02t0596100-01	2241	G	G/T	35/43	189	T	44	159	G	46	168	G/T	2012-10-19	78	T	43	222	G	49	178
Os11t0550900-01	1264	G	G/T	35/62	178	G	34	132	T	52	222	G/T	2012-10-19	140	G	32	126	T	93	222
Os03t0374575-01	169	G	G/A	36/23	105	A	26	134	G	54	193	G/A	2012-10-19	61	A	23	188	G	85	283
Os02t0720300-01	667	A	A/C	47/59	195	A	99	283	C	59	174	A/C	2012-10-19	74	A	74	253	C	87	222
Os03t0572300-01	166	C	C/T	2012-05-15	21	C	69	238	T	18	178	C/T	2012-10-20	67	C	38	144	T	33	222
Os11t0572301-01	2617	C	C/A	2012-09-13	116	C	25	88	A	22	199	C/A	2012-10-20	64	C	34	132	A	26	204
Os04t0402500-00	970	A	A/G	16/14	163	A	95	283	G	62	222	A/G	2012-10-20	225	A	21	93	G	55	222
Os04t0119800-01	2075	C	C/T	17/21	170	C	103	283	T	38	222	C/T	2012-10-20	69	C	44	162	T	40	222
Os07t0109600-01	877	T	T/C	18/26	225	T	52	187	C	49	222	T/C	2012-10-20	225	T	38	144	C	84	222
Os12t0553800-00	451	G	G/A	29/13	54	A	54	162	G	43	159	G/A	2012-10-20	29	A	15	92.5	G	36	138
Os05t0117798-01	2396	G	G/A	29/49	225	G	79	231	A	54	222	G/A	2012-10-20	168	G	19	87	A	45	222
Os07t0245100-01	1207	A	A/C	40/47	167	A	69	238	C	125	222	A/C	2012-10-20	163	A	17	81	C	47	222
Os09t0277800-01	885	A	A/G	65/59	149	A	49	178	G	36	162	A/G	2012-10-20	59	A	28	114	G	34	199
Os04t0306800-01	268	C	C/A	2012-08-15	123	C	70	241	A	24	222	C/A	2012-10-21	225	C	47	133	A	62	222
Os01t0347200-01	704	C	C/A	2012-10-19	147	A	178	222	C	57	159	C/A	2012-10-21	70	A	45	222	C	91	283
Os12t0613000-01	507	C	C/T	2012-11-09	136	C	28	114	T	15	222	C/T	2012-10-21	162	C	64	223	T	81	222
Os02t0734300-01	1044	T	T/C	2012-12-08	75	C	20	179	T	23	99	T/C	2012-10-21	57	C	18	194	T	32	126
Os09t0559800-01	619	G	G/T	2012-12-17	139	G	89	283	T	39	220	G/T	2012-10-21	63	G	29	117	T	45	204
Os07t0658300-01	2578	G	G/C	32/31	41	G	45	165	C	47	135	G/C	2012-10-21	56	G	23	99	C	53	108
Os06t0116500-01	2765	T	T/G	37/15	68	T	51	160	G	33	181	T/G	2012-10-21	63	T	75	256	G	92	222
Os07t0246600-01	1471	G	G/T	50/37	225	T	90	222	G	52	159	G/T	2012-10-21	161	T	58	222	G	110	283
Os09t0363700-01	43	T	T/C	2012-08-29	144	T	26	108	C	65	205	T/C	2012-10-22	222	T	13	69	C	40	222
Os01t0347100-01	1191	T	T/A	2012-10-22	144	T	62	217	A	63	215	T/A	2012-10-22	144	T	37	141	A	68	210
Os02t0709200-01	182	T	T/C	2012-12-10	80	T	77	244	C	27	159	T/C	2012-10-22	57	T	28	114	C	19	177
Os10t0155100-01	1196	C	C/A	109/62	225	C	52	187	A	40	222	C/A	2012-10-22	102	C	28	114	A	25	222
Os03t0719800-01	104	C	C/A	16/21	86	C	51	135	A	48	174	C/A	2012-10-22	48	C	56	199	A	124	222
Os09t0277800-01	516	C	C/T	32/51	225	C	38	144	T	40	222	C/T	2012-10-22	225	C	19	87	T	36	222
Os08t0152500-01	1170	A	A/G	34/27	129	A	73	250	G	37	199	A/G	2012-10-22	63	A	53	171	G	33	221
Os12t0210800-01	650	C	C/T	65/47	161	T	77	145	C	73	250	C/T	2012-10-22	62	T	25	214	C	41	153
Os06t0130600-01	983	T	T/G	2012-12-18	148	T	34	132	G	34	222	T/G	2012-10-23	184	T	38	102	G	61	222
Os06t0143600-01	470	A	A/G	17/20	225	A	34	132	G	16	209	A/G	2012-10-23	225	A	16	78	G	32	222
Os06t0137166-00	741	C	C/T	23/21	113	C	59	208	T	48	216	C/T	2012-10-23	39	C	28	114	T	25	209
Os12t0617100-01	1189	T	T/C	27/18	116	T	75	256	C	27	184	T/C	2012-10-23	58	T	54	193	C	75	222
Os12t0563500-01	1442	T	T/C	53/38	162	C	39	222	T	52	187	T/C	2012-10-23	63	C	37	222	T	61	214
Os02t0632500-01	2651	A	A/T	66/27	65	A	55	173	T	34	162	A/T	2012-10-23	50	A	41	153	T	28	192
Os08t0509100-01	3103	G	G/A	2012-07-16	27	G	97	283	A	26	110	G/A	2012-10-24	22	G	94	283	A	11	82
Os09t0416800-02	1956	G	G/C	2012-12-22	225	G	21	59	C	23	222	G/C	2012-10-24	225	G	34	132	C	19	222
Os05t0593300-01	2505	C	C/T	38/35	153	C	55	196	T	44	217	C/T	2012-10-24	60	C	55	196	T	47	222
Os03t0840500-00	598	G	G/A	2012-07-17	225	G	24	102	A	37	222	G/A	2012-10-25	225	G	17	81	A	72	222
Os06t0184733-01	2970	G	G/A	2012-10-16	26	G	44	162	A	18	135	G/A	2012-10-25	58	G	50	166	A	31	172
Os05t0554000-02	2179	A	A/G	2012-10-25	60	A	29	75	G	23	137	A/G	2012-10-25	54	A	64	203	G	14	158
Os06t0235300-01	1024	A	A/G	2012-11-15	225	G	38	222	A	35	135	A/G	2012-10-25	137	G	24	222	A	70	241
Os03t0840350-00	132	T	T/G	2012-12-31	175	T	32	126	G	58	222	T/G	2012-10-25	171	T	39	147	G	86	222
Os06t0663600-01	1379	T	T/C	12/34	161	T	17	81	C	49	222	T/C	2012-10-25	176	T	28	114	C	78	222
Os04t0172501-01	445	C	C/T	17/32	198	C	79	268	T	50	222	C/T	2012-10-25	195	C	67	232	T	37	222
Os05t0372400-01	1634	T	T/C	18/14	104	T	95	283	C	48	203	T/C	2012-10-25	45	T	41	153	C	33	192
Os03t0316900-01	1204	T	T/C	21/15	79	T	82	277	C	18	118	T/C	2012-10-25	40	T	27	111	C	16	146
Os03t0686100-01	588	T	T/C	22/18	122	T	26	108	C	34	194	T/C	2012-10-25	63	T	22	96	C	32	203
Os04t0640850-00	255	G	G/C	24/13	94	G	45	165	C	31	169	G/C	2012-10-25	67	G	42	156	C	86	222
Os12t0285500-01	849	A	A/G	27/18	100	A	73	229	G	27	175	A/G	2012-10-25	51	A	43	159	G	17	124
Os10t0151800-01	3581	A	A/G	38/24	112	G	24	145	A	30	83	A/G	2012-10-25	42	G	25	114	A	51	184
Os08t0253800-01	303	T	T/C	99/79	156	T	96	283	C	125	222	T/C	2012-10-25	56	T	20	43	C	22	202
Os01t0347200-01	301	T	T/C	2012-09-17	55	C	103	203	T	73	211	T/C	2012-10-26	53	C	44	199	T	87	283
Os09t0321300-01	462	T	T/C	2012-12-18	192	T	41	140	C	36	222	T/C	2012-10-26	225	T	44	162	C	24	222
Os01t0347100-01	1371	T	T/C	19/39	225	T	55	164	C	82	222	T/C	2012-10-26	225	T	32	126	C	89	222
Os10t0506800-01	1954	C	C/A	31/25	225	A	44	222	C	47	171	C/A	2012-10-26	126	A	40	222	C	83	279
Os10t0506800-01	2100	A	A/G	32/25	138	G	42	205	A	60	169	A/G	2012-10-26	53	G	42	211	A	86	283
Os06t0127200-01	1610	A	A/T	32/36	225	A	48	174	T	40	222	A/T	2012-10-26	150	A	37	141	T	27	222
Os07t0658100-01	1168	A	A/C	33/16	78	A	77	262	C	24	185	A/C	2012-10-26	49	A	57	202	C	18	172
Os08t0421900-01	740	T	T/C	70/53	170	T	108	283	C	57	162	T/C	2012-10-26	46	T	81	274	C	112	222
Os03t0840350-00	141	A	A/C	2012-07-31	225	A	34	132	C	58	222	A/C	2012-10-27	225	A	37	141	C	87	222
Os06t0111700-01	1101	T	T/C	15/15	138	T	47	144	C	23	215	T/C	2012-10-27	186	T	32	126	C	21	222
Os03t0431800-00	926	T	T/G	23/13	72	T	93	283	G	38	151	T/G	2012-10-27	58	T	93	283	G	91	222
Os09t0511000-01	2176	G	G/T	23/18	122	G	47	171	T	31	192	G/T	2012-10-27	53	G	64	181	T	27	194
Os03t0827500-02	1023	T	T/C	26/32	126	T	84	282	C	56	188	T/C	2012-10-27	82	T	34	110	C	59	215
Os03t0262900-01	2949	T	T/A	28/50	172	T	20	90	A	35	198	T/A	2012-10-27	155	T	22	49	A	27	219
Os01t0144600-01	886	T	T/C	43/16	20	T	69	197	C	12	121	T/C	2012-10-27	34	T	57	202	C	20	142
Os03t0597600-01	769	G	G/A	2012-03-18	91	G	66	181	A	43	178	G/A	2012-10-28	159	G	20	49	A	32	171
Os07t0623501-00	446	C	C/G	17/15	206	C	34	118	G	17	222	C/G	2012-10-28	225	C	26	108	G	22	222
Os03t0801800-01	2994	T	T/G	57/63	187	T	34	132	G	59	222	T/G	2012-10-28	154	T	46	144	G	77	222
Os11t0648000-01	1497	T	T/G	2012-08-27	22	T	104	283	G	49	170	T/G	2012-10-29	26	T	66	209	G	79	166
Os04t0420900-02	2520	C	C/A	14/29	225	C	31	123	A	30	222	C/A	2012-10-29	206	C	12	33	A	51	222
Os05t0224900-01	1788	G	G/A	22/23	225	A	89	222	G	31	123	G/A	2012-10-29	225	A	60	222	G	42	156
Os08t0171000-01	1057	C	C/T	26/18	105	C	60	176	T	33	217	C/T	2012-10-29	50	C	59	208	T	59	222
Os12t0446500-00	3302	T	T/C	27/13	59	T	44	162	C	18	128	T/C	2012-10-29	32	T	51	184	C	14	135
Os04t0395900-01	1803	T	T/C	67/24	65	T	101	283	C	31	209	T/C	2012-10-29	45	T	69	238	C	44	205
Os09t0104300-01	175	G	G/C	71/22	32	G	114	283	C	36	185	G/C	2012-10-29	30	G	62	217	C	31	191
Os01t0147700-01	1032	A	A/T	34/50	183	T	65	222	A	71	244	A/T	2012-10-30	49	T	47	222	A	108	283
Os12t0279000-01	2980	A	A/G	68/21	29	A	65	226	G	24	146	A/G	2012-10-30	31	A	44	162	G	22	187
Os06t0186500-01	2056	C	C/G	77/34	91	C	97	283	G	41	131	C/G	2012-10-30	27	C	46	147	G	43	218
Os11t0642800-01	1384	T	T/C	15/42	177	T	57	202	C	89	222	T/C	2012-10-31	164	T	33	129	C	141	222
Os06t0658900-01	365	T	T/G	36/39	225	T	72	247	G	78	222	T/G	2012-10-31	225	T	34	132	G	67	222
Os05t0565200-01	303	C	C/T	41/27	123	C	101	283	T	36	194	C/T	2012-10-31	37	C	60	211	T	27	193
Os06t0634500-01	2555	G	G/T	60/18	40	G	180	283	T	71	211	G/T	2012-10-31	31	G	16	60	T	19	131
Os02t0723700-01	570	T	T/C	61/27	76	T	87	283	C	34	163	T/C	2012-10-31	29	T	76	259	C	57	212
Os06t0637400-01	567	A	A/T	8/38	135	A	73	250	T	55	212	A/T	2012-10-31	156	A	29	117	T	159	222
Os03t0840350-00	210	G	G/A	9/31	168	G	24	102	A	35	215	G/A	2012-10-31	176	G	26	88	A	71	222
Os05t0115100-02	1121	A	A/C	2012-06-17	34	A	47	143	C	45	222	A/C	2012-11-09	89	A	12	43	C	23	199
Os04t0398800-01	681	T	T/C	2012-07-13	225	T	31	123	C	16	222	T/C	2012-11-09	155	T	26	108	C	48	222
Os02t0609500-01	320	C	C/T	2012-07-19	148	C	21	93	T	27	201	C/T	2012-11-09	81	C	14	72	T	40	205
Os07t0637200-01	1279	T	T/A	2012-08-15	44	T	95	283	A	29	185	T/A	2012-11-09	65	T	29	117	A	35	188
Os11t0104350-00	25	T	T/C	2012-08-15	185	T	51	149	C	23	222	T/C	2012-11-09	146	T	15	75	C	31	222
Os11t0600600-01	646	C	C/G	2012-08-19	102	G	39	222	C	18	30	C/G	2012-11-09	140	G	63	222	C	42	106
Os09t0313500-01	2494	T	T/C	2012-11-11	93	T	103	283	C	22	161	T/C	2012-11-09	85	T	32	126	C	35	221
Os11t0131300-00	393	T	T/G	2012-11-13	115	T	28	91	G	14	122	T/G	2012-11-09	65	T	16	78	G	44	222
Os03t0160400-01	3043	G	G/A	2012-11-17	141	A	21	154	G	23	99	G/A	2012-11-09	92	A	15	173	G	52	187
Os02t0621800-01	1244	C	C/T	2012-12-08	69	T	97	72	C	69	219	C/T	2012-11-09	71	T	13	155	C	27	111
Os04t0350000-02	2912	G	G/C	2012-12-11	67	G	29	117	C	12	95.8	G/C	2012-11-09	70	G	33	129	C	23	168
Os03t0840500-00	696	T	T/C	2012-12-14	202	T	11	63	C	34	222	T/C	2012-11-09	164	T	26	108	C	67	222
Os10t0327300-01	793	A	A/G	21/20	225	G	56	222	A	44	162	A/G	2012-11-09	160	G	20	222	A	42	156
Os07t0573700-01	333	G	G/T	22/17	225	G	23	99	T	25	222	G/T	2012-11-09	166	G	13	69	T	26	222
Os06t0583400-01	2008	A	A/G	26/28	114	A	39	147	G	33	171	A/G	2012-11-09	69	A	25	105	G	48	190
Os06t0266400-00	305	C	C/T	29/30	225	C	68	235	T	34	222	C/T	2012-11-09	118	C	13	69	T	23	222
Os02t0805000-01	2368	G	G/C	35/41	225	G	39	147	C	62	222	G/C	2012-11-09	138	G	11	29	C	30	222
Os04t0162100-01	2694	A	A/T	41/40	225	A	41	117	T	36	222	A/T	2012-11-09	147	A	29	117	T	37	222
Os09t0540600-01	907	G	G/T	55/58	190	G	36	138	T	56	222	G/T	2012-11-09	76	G	15	56	T	10	121
Os09t0280300-01	1211	C	C/A	68/52	133	C	82	277	A	42	186	C/A	2012-11-09	70	C	23	99	A	21	138
Os07t0124800-01	253	A	A/T	2012-07-14	117	A	40	150	T	17	161	A/T	2012-11-10	94	A	22	96	T	39	222
Os03t0684400-01	1259	T	T/C	2012-08-13	110	T	61	214	C	18	197	T/C	2012-11-10	101	T	43	159	C	106	222
Os10t0417800-02	1501	A	A/G	2012-09-24	127	A	56	199	G	40	222	A/G	2012-11-10	132	A	30	120	G	84	222
Os07t0562900-00	525	C	C/A	2012-10-28	26	C	31	123	A	10	134	C/A	2012-11-10	96	C	11	63	A	27	221
Os05t0580600-01	1820	A	A/G	2012-11-09	80	A	28	114	G	14	154	A/G	2012-11-10	83	A	17	72	G	58	222
Os02t0288000-01	1381	G	G/C	2012-11-19	82	C	25	132	G	16	78	G/C	2012-11-10	93	C	25	191	G	27	111
Os10t0155100-01	446	T	T/G	14/16	207	T	49	152	G	45	222	T/G	2012-11-10	152	T	22	96	G	18	222
Os02t0199500-01	770	C	C/T	19/13	217	C	31	91	T	29	222	C/T	2012-11-10	197	C	25	105	T	43	222
Os11t0177400-01	1179	G	G/A	23/22	225	G	45	132	A	38	222	G/A	2012-11-10	165	G	19	50	A	15	222
Os01t0362100-01	1781	T	T/C	23/31	225	T	47	171	C	20	225	T/C	2012-11-10	114	T	15	75	C	20	222
Os11t0695900-01	2277	T	T/C	23/34	166	C	40	222	T	26	108	T/C	2012-11-10	84	C	34	214	T	15	75
Os08t0151700-01	1463	T	T/A	37/24	130	T	43	159	A	31	177	T/A	2012-11-10	102	T	47	171	A	34	157
Os07t0573700-01	1035	T	T/C	38/35	155	T	43	159	C	28	183	T/C	2012-11-10	81	T	19	87	C	44	222
Os07t0565400-01	130	G	G/A	43/34	156	G	36	138	A	31	171	G/A	2012-11-10	104	G	40	150	A	49	222
Os04t0423700-01	1325	T	T/G	44/40	225	T	77	262	G	39	222	T/G	2012-11-10	155	T	47	154	G	89	222
Os11t0568300-01	1512	T	T/A	56/30	92	T	15	54	A	41	192	T/A	2012-11-10	73	T	25	84	A	13	142
Os08t0461000-01	712	A	A/T	2012-06-14	41	A	31	123	T	15	160	A/T	2012-11-11	99	A	36	138	T	19	189
Os11t0202400-00	611	C	C/G	2012-06-18	23	C	18	84	G	17	194	C/G	2012-11-11	97	C	13	69	G	15	169
Os05t0579100-01	659	C	C/T	2012-09-17	167	C	55	196	T	38	222	C/T	2012-11-11	114	C	34	132	T	53	222
Os08t0170700-00	1729	G	G/A	2012-11-18	225	G	64	223	A	31	223	G/A	2012-11-11	190	G	49	178	A	39	222
Os09t0560450-01	1141	T	T/A	18/32	178	T	24	82	A	26	200	T/A	2012-11-11	103	T	10	60	A	28	203
Os12t0216500-01	527	G	G/C	20/19	113	G	30	120	C	28	157	G/C	2012-11-11	64	G	19	87	C	22	189
Os03t0602300-01	1829	T	T/C	20/30	225	T	20	90	C	29	222	T/C	2012-11-11	212	T	12	66	C	10	179
Os06t0649500-01	2294	G	G/A	23/15	144	G	34	96	A	18	222	G/A	2012-11-11	141	G	38	144	A	29	222
Os01t0902200-01	2156	G	G/A	26/29	189	G	22	96	A	33	222	G/A	2012-11-11	93	G	22	78	A	34	222
Os07t0227700-01	2384	G	G/A	31/31	225	G	45	141	A	48	222	G/A	2012-11-11	193	G	18	84	A	46	222
Os04t0350300-00	1783	C	C/T	90/83	184	C	65	202	T	82	222	C/T	2012-11-11	103	C	22	96	T	17	204
Os08t0170700-00	2818	A	A/T	2012-07-13	138	A	41	153	T	24	200	A/T	2012-11-12	106	A	31	123	T	43	222
Os05t0365700-01	2477	C	C/T	2012-09-13	30	C	182	283	T	33	152	C/T	2012-11-12	99	C	52	187	T	66	178
Os07t0414200-01	296	G	G/A	2012-11-14	155	A	36	222	G	20	72	G/A	2012-11-12	134	A	32	222	G	41	153
Os06t0639600-01	724	A	A/G	2012-11-21	152	A	34	132	G	31	213	A/G	2012-11-12	112	A	18	84	G	42	221
Os06t0202300-01	300	C	C/T	16/37	125	C	48	174	T	59	210	C/T	2012-11-12	83	C	16	60	T	86	222
Os01t0100100-01	945	A	A/G	17/14	110	A	73	250	G	37	222	A/G	2012-11-12	119	A	33	129	G	48	222
Os08t0276400-01	1274	G	G/A	17/17	225	A	64	222	G	46	137	G/A	2012-11-12	204	A	17	222	G	41	153
Os02t0196000-01	193	G	G/A	18/19	141	A	79	217	G	52	162	G/A	2012-11-12	112	A	42	173	G	58	205
Os07t0681700-01	692	A	A/G	20/31	180	G	41	222	A	29	117	A/G	2012-11-12	115	G	16	182	A	23	99
Os12t0565100-01	3172	A	A/G	22/14	112	A	57	202	G	39	222	A/G	2012-11-12	109	A	43	135	G	35	222
Os04t0641000-01	2181	G	G/A	23/16	202	G	37	141	A	44	222	G/A	2012-11-12	195	G	31	123	A	49	222
Os06t0196700-01	2915	A	A/G	23/23	131	G	29	173	A	47	171	A/G	2012-11-12	108	G	26	188	A	27	111
Os06t0639600-01	787	C	C/T	24/22	161	C	46	168	T	20	206	C/T	2012-11-12	109	C	23	99	T	43	222
Os10t0565200-00	793	G	G/A	25/18	138	G	30	120	A	54	222	G/A	2012-11-12	128	G	12	66	A	19	171
Os08t0365900-01	2159	G	G/A	34/14	80	A	16	163	G	25	86	G/A	2012-11-12	114	A	19	146	G	31	123
Os12t0285500-01	700	G	G/C	39/22	225	C	84	222	G	66	197	G/C	2012-11-12	188	C	37	222	G	50	181
Os11t0417132-01	1733	G	G/T	43/16	57	T	27	165	G	38	106	G/T	2012-11-12	109	T	13	147	G	30	120
Os03t0705300-01	2791	G	G/T	70/68	181	G	100	283	T	64	222	G/T	2012-11-12	120	G	29	117	T	54	217
Os06t0154400-01	1459	C	C/G	2012-07-15	104	C	45	165	G	31	222	C/G	2012-11-13	170	C	25	105	G	40	222
Os08t0356500-01	1526	T	T/C	2012-08-17	50	T	168	283	C	25	189	T/C	2012-11-13	97	T	57	202	C	29	216
Os06t0142000-00	894	C	C/T	2012-08-20	128	C	16	78	T	23	187	C/T	2012-11-13	107	C	16	78	T	26	198
Os09t0293400-01	38	G	G/A	2012-08-22	23	G	46	168	A	24	92	G/A	2012-11-13	113	G	25	105	A	21	128
Os09t0556400-01	694	G	G/T	2012-08-22	37	G	43	159	T	12	151	G/T	2012-11-13	106	G	40	150	T	28	184
Os05t0580600-01	1833	T	T/C	2012-11-13	94	T	30	120	C	14	155	T/C	2012-11-13	110	T	19	87	C	59	222
Os03t0167400-00	1096	G	G/A	2012-11-15	72	A	39	222	G	13	69	G/A	2012-11-13	99	A	11	147	G	21	93
Os07t0655500-01	1171	T	T/C	2012-12-13	225	T	28	114	C	27	222	T/C	2012-11-13	191	T	22	58	C	48	222
Os03t0556200-01	79	T	T/G	2012-12-16	161	T	33	129	G	21	219	T/G	2012-11-13	168	T	23	99	G	22	222
Os08t0170700-00	2054	T	T/C	2012-12-18	225	T	54	155	C	40	222	T/C	2012-11-13	201	T	34	132	C	45	222
Os10t0456200-01	1569	C	C/T	14/13	105	T	52	216	C	45	147	C/T	2012-11-13	131	T	24	202	C	69	219
Os07t0621500-01	3009	C	C/T	16/24	172	C	40	150	T	26	167	C/T	2012-11-13	112	C	70	241	T	81	222
Os09t0322200-01	1422	G	G/T	17/16	124	G	51	184	T	16	176	G/T	2012-11-13	106	G	32	126	T	31	196
Os11t0131300-00	930	G	G/A	18/15	209	G	31	86	A	31	222	G/A	2012-11-13	204	G	18	84	A	55	222
Os11t0639000-00	121	G	G/C	18/16	125	C	47	194	G	37	141	G/C	2012-11-13	93	C	21	200	G	48	174
Os05t0407200-01	1296	T	T/C	19/14	91	C	92	59.1	T	39	128	T/C	2012-11-13	108	C	69	222	T	126	283
Os05t0102200-01	1867	T	T/G	20/15	220	T	63	220	G	36	222	T/G	2012-11-13	208	T	42	156	G	37	222
Os08t0172200-01	1733	T	T/C	20/17	142	T	52	187	C	21	211	T/C	2012-11-13	111	T	23	77	C	41	222
Os09t0364000-01	708	G	G/A	20/20	144	G	22	96	A	23	195	G/A	2012-11-13	123	G	24	102	A	40	210
Os07t0581700-01	89	G	G/A	25/18	159	A	83	222	G	131	283	G/A	2012-11-13	155	A	15	222	G	14	72
Os01t0347100-01	2463	A	A/T	29/22	102	A	59	208	T	37	194	A/T	2012-11-13	101	A	30	120	T	33	185
Os12t0416500-01	2351	G	G/A	30/18	218	A	34	222	G	23	61	G/A	2012-11-13	157	A	38	222	G	51	184
Os11t0447300-01	920	T	T/G	37/42	177	G	23	185	T	30	102	T/G	2012-11-13	128	G	23	213	T	21	93
Os07t0608450-01	997	T	T/A	40/28	66	T	30	120	A	21	38	T/A	2012-11-13	39	T	21	93	A	20	88
Os10t0150200-01	224	T	T/G	40/43	225	T	24	102	G	32	222	T/G	2012-11-13	183	T	16	78	G	55	222
Os07t0627300-01	2112	G	G/T	43/50	225	G	57	149	T	37	222	G/T	2012-11-13	185	G	32	126	T	76	222
Os02t0609500-01	345	G	G/A	2012-08-21	56	A	20	212	G	31	123	G/A	2012-11-14	95	A	11	159	G	45	165
Os07t0637200-01	1897	T	T/C	2012-08-21	135	T	47	171	C	36	222	T/C	2012-11-14	114	T	14	72	C	55	216
Os09t0322200-01	762	A	A/T	2012-09-14	152	A	28	114	T	47	222	A/T	2012-11-14	187	A	22	96	T	54	222
Os01t0186200-01	1543	A	A/T	2012-10-16	63	A	39	147	T	38	150	A/T	2012-11-14	88	A	16	78	T	28	165
Os10t0465900-01	1215	T	T/C	2012-10-27	51	T	68	235	C	33	207	T/C	2012-11-14	121	T	36	138	C	35	222
Os03t0556200-01	70	A	A/G	2012-11-17	164	A	34	100	G	24	189	A/G	2012-11-14	157	A	20	90	G	17	196
Os09t0313500-01	2746	C	C/T	2012-12-09	138	C	77	262	T	34	222	C/T	2012-11-14	219	C	42	130	T	54	222
Os07t0693900-01	1311	A	A/G	16/17	225	A	43	159	G	26	222	A/G	2012-11-14	166	A	55	196	G	66	222
Os09t0444700-01	133	C	C/A	18/16	139	C	97	283	A	33	222	C/A	2012-11-14	106	C	42	156	A	72	222
Os06t0644600-01	414	C	C/A	21/14	223	C	27	111	A	23	222	C/A	2012-11-14	193	C	25	105	A	26	222
Os11t0695900-01	2132	T	T/C	21/19	119	C	21	170	T	26	87	T/C	2012-11-14	112	C	16	104	T	26	108
Os04t0691200-00	307	C	C/T	22/19	225	C	36	138	T	16	225	C/T	2012-11-14	219	C	35	135	T	54	222
Os08t0249400-01	921	A	A/T	23/20	80	T	21	144	A	18	45	A/T	2012-11-14	71	T	32	134	A	30	120
Os07t0531900-00	2884	G	G/A	25/20	155	G	43	159	A	43	222	G/A	2012-11-14	111	G	20	90	A	35	216
Os07t0540200-01	878	G	G/A	25/28	177	G	50	181	A	51	211	G/A	2012-11-14	116	G	39	147	A	58	222
Os08t0204632-01	295	T	T/G	25/30	225	T	59	208	G	40	222	T/G	2012-11-14	112	T	19	87	G	43	222
Os05t0115100-02	1208	T	T/G	28/18	119	T	78	246	G	67	222	T/G	2012-11-14	109	T	13	50	G	28	218
Os09t0296900-01	2648	G	G/T	28/22	115	G	49	155	T	47	200	G/T	2012-11-14	107	G	36	120	T	38	203
Os07t0412400-01	106	C	C/T	29/15	55	C	49	157	T	27	128	C/T	2012-11-14	84	C	37	141	T	31	181
Os10t0420000-01	855	T	T/A	30/27	168	T	64	223	A	23	178	T/A	2012-11-14	137	T	37	141	A	47	222
Os02t0703900-01	1248	G	G/T	31/31	89	G	49	109	T	48	115	G/T	2012-11-14	52.1	G	15	56.5	T	68	196
Os08t0176100-01	1023	A	A/G	38/61	181	A	73	231	G	91	222	A/G	2012-11-14	92	A	47	146	G	91	222
Os02t0556400-01	1604	A	A/G	44/30	119	A	31	123	G	26	189	A/G	2012-11-14	81	A	21	93	G	25	190
Os04t0423700-01	1295	G	G/A	44/48	193	G	80	271	A	44	222	G/A	2012-11-14	109	G	54	174	A	94	222
Os12t0482700-02	1196	G	G/A	46/17	31	G	75	237	A	27	180	G/A	2012-11-14	62	G	30	120	A	18	149
Os03t0840900-01	781	T	T/A	52/44	119	T	45	165	A	44	178	T/A	2012-11-14	93	T	31	123	A	25	125
Os10t0337500-01	1792	G	G/A	69/67	173	G	55	196	A	58	210	G/A	2012-11-14	110	G	14	72	A	43	222
Os09t0560500-01	371	A	A/G	2012-06-19	90	A	57	202	G	35	222	A/G	2012-11-15	189	A	46	168	G	63	222
Os08t0356500-01	1448	C	C/A	2012-08-14	133	C	170	283	A	29	222	C/A	2012-11-15	210	C	69	238	A	48	222
Os09t0313500-01	2572	G	G/T	2012-09-18	54	G	102	283	T	27	143	G/T	2012-11-15	97	G	41	153	T	40	218
Os11t0104150-01	1035	T	T/G	2012-12-11	195	T	21	93	G	19	222	T/G	2012-11-15	225	T	28	114	G	36	222
Os06t0115200-01	1229	T	T/C	17/19	143	T	60	211	C	54	217	T/C	2012-11-15	122	T	23	99	C	56	210
Os12t0270200-01	1866	T	T/A	24/15	225	T	43	159	A	33	222	T/A	2012-11-15	186	T	25	105	A	33	222
Os09t0293900-01	492	C	C/G	25/20	225	C	32	126	G	33	222	C/G	2012-11-15	182	C	13	69	G	24	222
Os02t0244300-01	1924	A	A/T	25/22	225	A	102	283	T	52	222	A/T	2012-11-15	198	A	36	108	T	66	222
Os12t0294100-01	1988	A	A/G	25/24	158	A	38	144	G	14	133	A/G	2012-11-15	138	A	31	123	G	29	214
Os08t0249400-01	903	A	A/T	26/21	157	T	22	222	A	22	63	A/T	2012-11-15	122	T	32	222	A	37	141
Os11t0615800-00	884	C	C/T	27/14	91	C	34	132	T	13	137	C/T	2012-11-15	138	C	22	96	T	17	157
Os08t0175600-01	964	A	A/G	27/32	121	A	45	165	G	27	141	A/G	2012-11-15	33	A	56	199	G	83	180
Os05t0372000-01	615	G	G/A	28/27	146	G	77	262	A	32	205	G/A	2012-11-15	110	G	39	147	A	31	213
Os02t0602300-02	770	G	G/T	32/30	133	G	50	181	T	40	193	G/T	2012-11-15	108	G	22	96	T	42	182
Os06t0129700-01	1000	A	A/G	38/30	157	A	42	156	G	31	222	A/G	2012-11-15	93	A	21	93	G	47	222
Os02t0329800-01	2066	A	A/G	47/46	225	A	60	211	G	56	222	A/G	2012-11-15	177	A	10	60	G	31	222
Os07t0682000-01	903	A	A/T	76/73	164	A	216	283	T	173	222	A/T	2012-11-15	87	A	11	63	T	26	174
Os03t0857100-01	343	G	G/A	2012-07-22	37	G	81	274	A	42	222	G/A	2012-11-16	101	G	30	120	A	17	179
Os12t0279000-01	1126	G	G/C	2012-08-23	123	G	50	181	C	34	222	G/C	2012-11-16	184	G	51	184	C	52	222
Os10t0337700-01	406	C	C/A	2012-10-20	167	C	32	126	A	33	222	C/A	2012-11-16	191	C	10	60	A	43	222
Os05t0365700-01	2353	A	A/G	2012-10-27	137	A	139	283	G	86	211	A/G	2012-11-16	89	A	31	123	G	109	222
Os10t0548800-01	1062	A	A/G	2012-12-08	64	A	32	126	G	24	181	A/G	2012-11-16	90	A	28	114	G	59	222
Os12t0565100-01	2820	T	T/C	2012-12-13	215	C	90	222	T	47	171	T/C	2012-11-16	225	C	44	222	T	31	123
Os04t0420900-02	2517	C	C/T	2012-12-15	63	C	32	126	T	16	122	C/T	2012-11-16	97	C	12	66	T	21	147
Os04t0286900-00	2160	T	T/A	2012-12-16	154	T	31	123	A	21	222	T/A	2012-11-16	180	T	30	120	A	21	222
Os03t0746600-01	1252	T	T/A	14/17	225	T	48	174	A	39	222	T/A	2012-11-16	170	T	24	102	A	46	222
Os04t0290800-00	1794	C	C/T	14/22	168	C	51	164	T	38	222	C/T	2012-11-16	96	C	50	181	T	53	222
Os04t0629000-01	474	G	G/A	15/13	61	A	36	211	G	25	105	G/A	2012-11-16	149	A	36	222	G	41	153
Os07t0513100-01	1755	T	T/C	15/15	225	T	28	114	C	26	222	T/C	2012-11-16	225	T	48	174	C	32	222
Os02t0247800-01	2452	G	G/A	16/17	161	G	20	90	A	20	193	G/A	2012-11-16	197	G	33	129	A	24	222
Os05t0551801-01	1867	A	A/G	17/13	184	A	41	153	G	24	222	A/G	2012-11-16	225	A	16	78	G	81	222
Os06t0605600-01	827	G	G/A	21/26	147	G	70	241	A	39	188	G/A	2012-11-16	92	G	17	81	A	49	220
Os01t0961200-01	1842	T	T/A	24/23	135	A	15	174	T	36	114	T/A	2012-11-16	116	A	20	159	T	39	147
Os11t0265600-00	1204	G	G/T	24/29	225	G	27	111	T	25	222	G/T	2012-11-16	225	G	51	184	T	65	222
Os02t0720300-01	256	A	A/G	28/25	166	A	73	250	G	39	216	A/G	2012-11-16	107	A	26	108	G	55	222
Os05t0571600-01	792	A	A/G	48/44	225	A	24	102	G	36	222	A/G	2012-11-16	173	A	20	90	G	21	222
Os07t0412400-01	779	C	C/G	49/24	101	C	54	193	G	28	147	C/G	2012-11-16	91	C	34	83	G	36	200
Os03t0806400-01	985	G	G/A	49/31	225	G	28	114	A	30	222	G/A	2012-11-16	182	G	19	87	A	28	222
Os04t0191800-01	1132	C	C/T	2012-10-23	66	C	76	236	T	27	173	C/T	2012-11-17	77	C	42	156	T	39	199
Os11t0226400-01	624	A	A/C	2012-11-12	97	C	43	203	A	31	85	A/C	2012-11-17	108	C	25	177	A	54	193
Os11t0682300-01	757	G	G/A	2012-11-12	88	G	32	126	A	27	215	G/A	2012-11-17	95	G	26	95	A	60	222
Os03t0793500-01	2660	A	A/T	2012-12-13	90	A	22	96	T	11	111	A/T	2012-11-17	110	A	22	96	T	24	168
Os03t0427100-01	1020	T	T/A	15/42	189	T	48	174	A	58	222	T/A	2012-11-17	153	T	35	135	A	60	222
Os02t0247800-01	2441	C	C/T	16/19	183	C	21	93	T	23	222	C/T	2012-11-17	202	C	34	132	T	24	222
Os05t0365700-01	3487	T	T/A	17/28	146	T	130	283	A	45	183	T/A	2012-11-17	116	T	46	168	A	93	208
Os11t0695900-01	1181	C	C/G	19/14	113	C	42	156	G	12	126	C/G	2012-11-17	109	C	42	156	G	18	178
Os03t0143000-01	1543	A	A/G	22/16	225	A	29	117	G	29	222	A/G	2012-11-17	176	A	47	171	G	69	222
Os02t0550300-00	360	G	G/C	23/16	112	C	59	135	G	45	165	G/C	2012-11-17	83	C	30	205	G	60	211
Os01t0605650-01	1909	C	C/T	24/20	136	C	67	232	T	55	197	C/T	2012-11-17	101	C	37	123	T	76	222
Os07t0520400-01	1534	A	A/G	24/25	143	A	87	283	G	48	195	A/G	2012-11-17	79	A	35	135	G	37	192
Os11t0695900-01	2796	G	G/A	34/47	151	A	64	110	G	40	131	G/A	2012-11-17	132	A	35	197	G	37	141
Os12t0563400-01	1127	G	G/A	41/29	127	A	64	205	G	58	165	G/A	2012-11-17	92	A	41	207	G	68	235
Os08t0461800-02	999	T	T/C	41/41	225	T	74	253	C	59	222	T/C	2012-11-17	173	T	44	162	C	60	222
Os01t0269900-01	1425	C	C/G	44/35	162	C	43	159	G	45	222	C/G	2012-11-17	136	C	32	126	G	36	218
Os02t0200800-01	700	C	C/T	52/68	184	C	94	283	T	93	207	C/T	2012-11-17	137	C	13	69	T	36	222
Os04t0686200-01	3689	G	G/A	68/59	137	G	37	118	A	54	180	G/A	2012-11-17	96	G	37	118	A	26	178
Os01t0552000-01	1268	A	A/G	2012-08-13	211	A	52	153	G	45	222	A/G	2012-11-18	167	A	37	121	G	58	222
Os07t0581300-01	469	G	G/A	2012-08-15	56	G	66	229	A	42	147	G/A	2012-11-18	75	G	38	144	A	37	220
Os04t0428900-01	115	C	C/A	2012-09-24	38	C	58	205	A	36	183	C/A	2012-11-18	64	C	31	123	A	46	222
Os01t0103600-01	2649	G	G/C	2012-09-26	168	G	45	165	C	31	197	G/C	2012-11-18	94	G	15	75	C	23	212
Os11t0117700-01	1495	C	C/G	2012-10-13	87	C	76	240	G	34	120	C/G	2012-11-18	41	C	43	159	G	44	185
Os04t0556000-01	882	T	T/C	2012-10-14	111	T	42	156	C	40	210	T/C	2012-11-18	98	T	36	138	C	43	222
Os11t0103800-01	285	A	A/G	2012-10-14	81	A	53	190	G	14	130	A/G	2012-11-18	68	A	21	52	G	44	207
Os01t0952700-01	1844	T	T/C	2012-12-18	163	T	25	70	C	22	222	T/C	2012-11-18	213	T	16	52	C	17	222
Os09t0277800-01	405	T	T/C	19/30	225	T	29	89	C	44	222	T/C	2012-11-18	225	T	21	93	C	32	222
Os09t0132600-02	1414	C	C/G	21/31	225	C	22	96	G	25	222	C/G	2012-11-18	225	C	35	135	G	61	222
Os07t0227400-01	1275	C	C/T	22/16	225	C	56	199	T	21	222	C/T	2012-11-18	225	C	33	129	T	64	222
Os05t0103700-01	1109	C	C/G	26/33	225	C	88	260	G	48	222	C/G	2012-11-18	225	C	48	174	G	99	222
Os11t0568300-01	887	C	C/T	31/34	225	C	43	107	T	53	222	C/T	2012-11-18	225	C	32	92	T	36	222
Os03t0330000-01	1880	G	G/A	52/41	225	A	52	222	G	78	265	G/A	2012-11-18	225	A	21	222	G	43	159
Os03t0669100-02	592	G	G/A	91/87	173	G	67	232	A	57	216	G/A	2012-11-18	141	G	23	99	A	26	212
Os02t0222100-01	1463	C	C/A	2012-06-15	85	A	21	222	C	53	190	C/A	2012-11-19	160	A	30	222	C	183	283
Os03t0262300-01	1714	G	G/A	2012-07-14	57	G	20	90	A	12	143	G/A	2012-11-19	81	G	21	93	A	38	222
Os01t0266800-01	693	A	A/T	2012-09-13	137	A	29	99	T	43	144	A/T	2012-11-19	144	A	31	76	T	27	222
Os06t0695500-01	564	G	G/A	2012-10-12	152	G	147	283	A	91	222	G/A	2012-11-19	225	G	26	73	A	103	222
Os02t0728500-01	930	T	T/G	2012-10-13	220	T	16	69	G	17	222	T/G	2012-11-19	179	T	20	90	G	13	222
Os01t0973300-01	43	G	G/A	2012-10-19	104	A	20	195	G	43	127	G/A	2012-11-19	221	A	20	222	G	36	138
Os09t0364800-01	725	T	T/C	2012-12-12	86	T	10	30	C	11	197	T/C	2012-11-19	225	T	77	262	C	28	222
Os12t0612700-01	1096	A	A/T	16/25	167	A	68	235	T	66	222	A/T	2012-11-19	168	A	16	56	T	62	222
Os01t0347100-01	1571	A	A/G	16/26	169	A	64	223	G	80	172	A/G	2012-11-19	142	A	47	171	G	64	222
Os12t0619000-01	371	G	G/A	17/14	120	G	87	271	A	53	222	G/A	2012-11-19	158	G	18	84	A	31	212
Os04t0588700-01	3600	T	T/C	31/33	225	C	27	222	T	49	178	T/C	2012-11-19	181	C	39	222	T	48	174
Os05t0465100-01	545	C	C/T	35/34	225	C	84	282	T	58	222	C/T	2012-11-19	161	C	21	93	T	38	222
Os02t0294100-01	4506	C	C/G	36/24	225	C	26	108	G	13	222	C/G	2012-11-19	225	C	40	150	G	24	222
Os11t0550900-01	1252	A	A/G	36/57	177	A	38	144	G	56	222	A/G	2012-11-19	138	A	34	132	G	87	222
Os02t0282100-01	279	C	C/T	47/46	184	C	73	250	T	42	222	C/T	2012-11-19	162	C	31	123	T	37	222
Os07t0245100-01	506	A	A/G	48/14	31	G	67	167	A	116	283	A/G	2012-11-19	86	G	10	117	A	30	120
Os01t0228800-01	2211	A	A/G	54/137	127	A	113	283	G	154	222	A/G	2012-11-19	160	A	17	55	G	25	211
Os02t0712400-01	315	G	G/T	2012-09-13	148	G	60	211	T	34	222	G/T	2012-11-20	225	G	43	159	T	48	222
Os09t0261400-01	143	C	C/T	2012-11-18	69	C	98	283	T	40	180	C/T	2012-11-20	147	C	52	187	T	61	202
Os04t0620400-01	1592	G	G/A	2012-12-30	60	G	49	158	A	23	152	G/A	2012-11-20	69	G	61	214	A	28	179
Os11t0441500-01	957	G	G/A	16/15	116	A	100	202	G	60	189	G/A	2012-11-20	169	A	49	222	G	70	241
Os06t0191200-01	610	G	G/A	17/13	111	G	65	200	A	40	188	G/A	2012-11-20	75	G	41	153	A	61	222
Os01t0218800-01	898	G	G/A	17/19	225	A	66	222	G	41	153	G/A	2012-11-20	167	A	30	222	G	54	193
Os07t0619700-01	1609	T	T/C	19/25	225	T	65	226	C	63	222	T/C	2012-11-20	225	T	48	174	C	64	222
Os05t0111900-01	725	C	C/T	26/37	225	C	27	111	T	24	222	C/T	2012-11-20	190	C	28	114	T	34	222
Os12t0615800-01	805	A	A/G	2012-09-13	198	A	53	190	G	14	206	A/G	2012-11-21	225	A	36	138	G	38	222
Os01t0218800-01	1303	C	C/T	2012-10-15	225	C	38	144	T	44	222	C/T	2012-11-21	186	C	18	84	T	48	222
Os07t0126500-00	440	C	C/T	2012-10-21	118	C	78	236	T	52	199	C/T	2012-11-21	104	C	16	69	T	36	183
Os03t0651100-01	145	C	C/G	15/18	147	C	42	82	G	42	222	C/G	2012-11-21	150	C	23	99	G	48	222
Os09t0416800-02	1970	C	C/T	15/22	225	C	22	76	T	25	222	C/T	2012-11-21	225	C	29	117	T	21	222
Os02t0639800-05	827	A	A/T	16/41	225	A	74	253	T	121	222	A/T	2012-11-21	225	A	23	71	T	79	222
Os05t0102300-01	923	T	T/C	17/18	144	T	35	135	C	25	185	T/C	2012-11-21	164	T	24	102	C	40	222
Os01t0815700-01	2042	A	A/T	20/17	136	A	44	162	T	23	180	A/T	2012-11-21	86	A	47	171	T	51	222
Os02t0633100-02	5695	A	A/G	20/43	225	G	36	222	A	30	49	A/G	2012-11-21	225	G	49	222	A	43	159
Os02t0806900-01	106	C	C/T	24/22	128	C	62	179	T	52	222	C/T	2012-11-21	85	C	57	174	T	71	222
Os09t0266400-01	1031	A	A/G	28/28	225	A	47	145	G	50	222	A/G	2012-11-21	225	A	37	109	G	62	222
Os01t0141700-01	1702	T	T/C	30/23	225	T	46	168	C	27	222	T/C	2012-11-21	192	T	38	144	C	61	222
Os11t0149400-01	418	A	A/T	33/22	148	A	32	68	T	43	222	A/T	2012-11-21	109	A	61	193	T	40	222
Os11t0266500-01	1720	G	G/A	37/20	203	A	287	222	G	192	283	G/A	2012-11-21	158	A	32	223	G	110	283
Os06t0529800-01	1475	A	A/G	44/50	225	A	61	187	G	70	222	A/G	2012-11-21	216	A	40	150	G	62	222
Os04t0621800-01	621	C	C/G	42/9	69	C	62	217	G	25	226	C/G	2012-11-22	136	C	36	138	G	40	222
Os07t0126500-00	432	G	G/T	2012-07-22	151	G	59	193	T	44	222	G/T	2012-11-22	129	G	14	63	T	39	222
Os01t0102800-01	641	T	T/C	2012-10-16	225	T	33	129	C	47	222	T/C	2012-11-22	225	T	51	153	C	104	222
Os07t0574400-01	335	T	T/C	2012-11-09	81	T	64	223	C	33	208	T/C	2012-11-22	51	T	30	120	C	13	140
Os01t0977600-02	4070	T	T/C	2012-12-18	46	T	47	171	C	24	143	T/C	2012-11-22	28	T	87	283	C	50	169
Os01t0100100-01	2328	A	A/T	2012-12-31	39	A	107	283	T	19	140	A/T	2012-11-22	56	A	54	193	T	47	181
Os03t0821100-01	1911	T	T/C	159/105	148	T	137	283	C	89	222	T/C	2012-11-22	85	T	38	144	C	58	222
Os09t0412200-01	447	T	T/A	20/22	225	T	71	244	A	43	222	T/A	2012-11-22	225	T	32	126	A	54	222
Os03t0706900-01	2007	T	T/A	24/24	144	T	71	223	A	35	137	T/A	2012-11-22	64	T	27	111	A	31	121
Os04t0303500-00	1648	G	G/A	33/27	159	G	149	283	A	72	211	G/A	2012-11-22	69	G	38	144	A	13	151
Os02t0214300-00	853	T	T/C	37/57	225	C	96	222	T	25	45	T/C	2012-11-22	225	C	80	222	T	50	181
Os02t0276900-01	1124	G	G/A	49/55	225	A	92	222	G	75	256	G/A	2012-11-22	126	A	22	224	G	52	187
Os05t0470800-01	987	C	C/A	62/36	114	C	76	259	A	32	197	C/A	2012-11-22	51	C	44	162	A	41	202
Os04t0183500-01	1304	A	A/G	75/32	81	A	132	283	G	71	212	A/G	2012-11-22	76	A	31	123	G	26	206
Os01t0552000-01	2159	C	C/T	2012-05-29	39	C	50	181	T	35	222	C/T	2012-11-23	166	C	41	153	T	53	222
Os04t0227100-01	1463	T	T/A	2012-09-25	38	T	51	159	A	23	190	T/A	2012-11-23	71	T	52	187	A	26	198
Os08t0476900-01	705	A	A/G	2012-12-10	81	A	39	147	G	34	209	A/G	2012-11-23	175	A	43	109	G	76	222
Os06t0111700-01	1113	A	A/G	15/19	146	A	46	144	G	25	222	A/G	2012-11-23	148	A	38	144	G	20	207
Os08t0152700-01	1475	A	A/C	15/21	225	A	68	181	C	56	222	A/C	2012-11-23	166	A	13	69	C	39	222
Os05t0365500-01	1562	A	A/C	17/21	225	A	21	93	C	43	222	A/C	2012-11-23	169	A	31	123	C	49	222
Os06t0185900-01	892	A	A/G	17/24	225	A	92	263	G	23	222	A/G	2012-11-23	225	A	14	38	G	43	222
Os04t0290800-00	1401	T	T/C	18/17	118	T	46	168	C	27	147	T/C	2012-11-23	60	T	54	193	C	29	169
Os09t0422600-01	2300	A	A/G	24/21	152	A	67	232	G	56	222	A/G	2012-11-23	150	A	63	220	G	67	222
Os02t0214300-00	855	T	T/C	37/59	225	C	97	222	T	25	45	T/C	2012-11-23	225	C	81	222	T	51	184
Os11t0496600-00	819	G	G/A	45/42	181	A	212	222	G	118	283	G/A	2012-11-23	172	A	29	212	G	108	283
Os09t0428000-00	1703	T	T/C	47/50	225	T	138	283	C	142	222	T/C	2012-11-23	225	T	12	32	C	115	222
Os02t0636400-01	77	C	C/A	34/11	71	C	93	283	A	39	222	C/A	2012-11-24	92	C	61	214	A	38	222
Os07t0227600-00	67	C	C/G	2012-09-15	96	C	11	63	G	54	222	C/G	2012-11-24	178	C	17	81	G	25	222
Os09t0561600-01	2253	C	C/T	2012-12-25	164	C	10	41	T	19	178	C/T	2012-11-24	142	C	13	69	T	41	218
Os01t0228800-01	438	G	G/A	23/66	225	G	59	208	A	89	222	G/A	2012-11-24	225	G	10	60	A	10	210
Os09t0554200-01	847	C	C/T	27/25	225	C	25	86	T	31	222	C/T	2012-11-24	225	C	17	81	T	12	222
Os02t0276900-01	231	G	G/C	28/21	129	C	110	210	G	51	184	G/C	2012-11-24	90	C	41	222	G	66	229
Os11t0148700-01	426	T	T/C	2012-12-16	188	T	43	87	C	35	222	T/C	2012-11-25	225	T	41	153	C	65	222
Os12t0564100-01	2065	A	A/G	31/21	225	G	77	222	A	56	199	A/G	2012-11-25	225	G	51	222	A	16	78
Os08t0173600-01	109	T	T/G	32/24	143	T	310	283	G	112	221	T/G	2012-11-25	78	T	124	283	G	18	205
Os12t0163200-01	2044	G	G/A	60/28	89	A	25	192	G	65	207	G/A	2012-11-25	65	A	24	173	G	88	283
Os07t0139500-01	2992	C	C/A	2012-06-18	151	C	38	144	A	19	157	C/A	2012-11-26	63	C	59	208	A	34	203
Os03t0434400-00	535	G	G/C	17/34	225	G	64	195	C	104	222	G/C	2012-11-26	225	G	62	151	C	217	222
Os06t0268700-01	1963	T	T/C	21/13	77	T	74	217	C	21	195	T/C	2012-11-26	43	T	46	168	C	18	169
Os03t0732000-00	368	C	C/G	24/34	225	C	124	283	G	76	222	C/G	2012-11-26	225	C	52	187	G	70	222
Os07t0205200-02	1554	C	C/G	24/36	225	G	50	222	C	42	125	C/G	2012-11-26	225	G	37	222	C	60	211
Os12t0615800-01	2703	G	G/A	30/14	62	G	52	187	A	41	142	G/A	2012-11-26	58	G	49	178	A	39	204
Os03t0640400-01	491	C	C/G	44/23	88	C	141	283	G	41	216	C/G	2012-11-26	65	C	57	202	G	37	222
Os09t0321300-01	1757	A	A/G	35/12	40	A	52	187	G	28	130	A/G	2012-11-27	51	A	60	211	G	13	134
Os05t0571700-01	138	C	C/A	2012-08-19	36	C	37	141	A	12	132	C/A	2012-11-27	38	C	34	132	A	27	185
Os02t0800500-03	2092	T	T/G	2012-10-10	172	T	68	235	G	18	222	T/G	2012-11-27	160	T	56	199	G	38	222
Os07t0661100-01	353	T	T/C	2012-12-15	110	T	62	217	C	50	200	T/C	2012-11-27	56	T	58	205	C	45	202
Os12t0279000-01	2161	A	A/G	2012-12-31	67	A	90	283	G	30	176	A/G	2012-11-27	70	A	74	253	G	63	222
Os08t0152500-01	691	C	C/T	17/21	225	C	62	217	T	34	222	C/T	2012-11-27	225	C	50	181	T	43	222
Os07t0585000-01	1340	G	G/C	19/14	96	G	101	283	C	38	113	G/C	2012-11-27	43	G	39	147	C	45	133
Os02t0715200-01	596	C	C/T	24/14	95	C	68	235	T	34	217	C/T	2012-11-27	64	C	43	159	T	46	222
Os09t0560900-01	1504	T	T/G	30/18	102	T	76	259	G	38	201	T/G	2012-11-27	59	T	76	233	G	29	194
Os02t0796700-01	1177	T	T/A	31/16	75	T	113	283	A	26	166	T/A	2012-11-27	65	T	61	214	A	46	212
Os01t0363900-01	1700	A	A/T	36/26	140	T	54	203	A	90	278	A/T	2012-11-27	56	T	44	203	A	90	283
Os01t0228800-01	1353	T	T/C	40/116	225	T	113	283	C	186	222	T/C	2012-11-27	225	T	16	78	C	22	222
Os02t0555832-01	1959	C	C/A	2012-05-17	197	C	26	70	A	28	222	C/A	2012-11-28	225	C	45	165	A	46	222
Os09t0313500-01	2842	C	C/T	2012-09-17	65	C	94	277	T	46	215	C/T	2012-11-28	171	C	43	134	T	39	222
Os03t0816900-01	314	G	G/A	2012-12-11	189	G	35	99	A	36	222	G/A	2012-11-28	225	G	49	178	A	77	222
Os12t0279000-01	609	G	G/A	2012-12-20	102	G	46	168	A	30	214	G/A	2012-11-28	54	G	42	156	A	31	215
Os08t0180000-01	211	G	G/T	18/13	90	G	80	271	T	43	222	G/T	2012-11-28	53	G	53	190	T	51	222
Os09t0124300-00	202	G	G/A	21/26	155	A	33	222	G	52	187	G/A	2012-11-28	106	A	24	222	G	54	193
Os02t0294700-01	2346	G	G/A	28/22	109	G	72	247	A	46	200	G/A	2012-11-28	57	G	49	178	A	66	211
Os04t0412900-01	620	G	G/A	28/26	225	G	71	244	A	58	222	G/A	2012-11-28	161	G	12	66	A	13	222
Os07t0633100-01	159	A	A/T	34/14	70	A	93	283	T	45	222	A/T	2012-11-28	63	A	40	150	T	98	220
Os04t0131900-01	635	G	G/C	34/15	81	G	89	283	C	24	184	G/C	2012-11-28	60	G	56	199	C	34	201
Os04t0395900-01	1671	G	G/A	36/30	113	G	102	283	A	49	203	G/A	2012-11-28	51	G	71	244	A	56	199
Os01t0108000-01	2452	C	C/T	51/23	90	C	102	283	T	40	172	C/T	2012-11-28	58	C	59	208	T	57	212
Os10t0506800-01	2300	A	A/G	31/9	35	G	35	198	A	48	174	A/G	2012-11-29	54	G	30	155	A	73	250
Os07t0143700-01	1444	A	A/C	41/19	107	A	77	262	C	42	215	A/C	2012-11-29	54	A	56	199	C	76	222
Os12t0160400-01	2770	T	T/C	57/35	225	C	144	222	T	81	206	T/C	2012-11-29	225	C	66	222	T	136	283
Os03t0840350-00	225	C	C/T	2012-08-28	225	C	21	93	T	35	222	C/T	2012-11-30	225	C	21	60	T	71	222
Os06t0202300-01	16	A	A/G	2012-11-28	142	A	51	184	G	56	222	A/G	2012-11-30	225	A	18	84	G	114	222
Os05t0114600-01	631	T	T/C	107/48	79	T	81	274	C	33	196	T/C	2012-11-30	40	T	30	120	C	32	210
Os10t0556900-01	551	A	A/T	25/15	193	A	70	241	T	42	222	A/T	2012-11-30	155	A	93	249	T	46	222
Os05t0557500-01	461	G	G/C	33/33	225	G	54	156	C	44	222	G/C	2012-11-30	147	G	54	157	C	60	222
Os01t0101600-01	3907	G	G/A	2012-06-15	91	G	35	104	A	20	222	G/A	2012-12-08	143	G	22	96	A	16	222
Os09t0370200-01	573	G	G/T	2012-08-17	154	G	50	152	T	52	222	G/T	2012-12-08	75	G	20	90	T	38	222
Os07t0600200-01	328	T	T/G	2012-08-18	58	G	29	183	T	45	165	T/G	2012-12-08	66	G	15	170	T	20	90
Os10t0363500-00	1441	C	C/T	2012-09-12	190	C	35	135	T	19	222	C/T	2012-12-08	122	C	20	90	T	14	222
Os11t0423800-01	1451	G	G/A	2012-11-22	159	G	41	153	A	24	222	G/A	2012-12-08	117	G	15	75	A	16	222
Os11t0544800-01	1237	T	T/C	2012-11-22	87	T	44	162	C	25	193	T/C	2012-12-08	71	T	21	93	C	43	222
Os08t0169700-01	446	C	C/T	2012-12-12	122	C	13	69	T	12	155	C/T	2012-12-08	71	C	15	75	T	32	222
Os10t0522601-01	1044	C	C/T	15/19	139	T	21	155	C	27	111	C/T	2012-12-08	55	T	12	160	C	26	108
Os08t0174900-01	1541	C	C/T	16/16	123	C	23	80	T	16	144	C/T	2012-12-08	75	C	34	132	T	25	197
Os07t0621500-01	2195	C	C/T	19/17	225	C	20	90	T	21	222	C/T	2012-12-08	138	C	44	162	T	54	222
Os11t0695900-01	2303	G	G/T	24/32	156	T	55	222	G	28	114	G/T	2012-12-08	61	T	39	215	G	21	93
Os07t0227700-01	2375	G	G/A	30/24	139	G	49	178	A	42	213	G/A	2012-12-08	64	G	26	108	A	36	220
Os04t0183500-01	903	A	A/G	52/14	25	A	109	283	G	54	222	A/G	2012-12-08	67	A	39	147	G	13	130
Os03t0587000-01	1022	A	A/C	61/30	105	A	53	190	C	31	210	A/C	2012-12-08	76	A	22	96	C	26	210
Os07t0656100-01	492	C	C/T	2012-07-14	81	C	34	87	T	37	222	C/T	2012-12-09	145	C	14	72	T	29	222
Os05t0365700-01	2141	T	T/C	2012-07-17	216	T	100	283	C	33	222	T/C	2012-12-09	152	T	18	84	C	55	222
Os03t0562200-01	341	C	C/A	2012-09-18	144	C	54	141	A	35	222	C/A	2012-12-09	145	C	19	87	A	55	222
Os08t0170700-00	2060	T	T/A	2012-10-14	219	T	52	187	A	35	222	T/A	2012-12-09	152	T	32	126	A	41	222
Os01t0531200-01	1253	T	T/C	13/14	177	C	42	222	T	24	102	T/C	2012-12-09	125	C	19	222	T	46	168
Os06t0334300-01	1104	G	G/A	22/24	173	G	25	105	A	32	222	G/A	2012-12-09	96	G	30	120	A	32	222
Os07t0600400-01	296	C	C/T	24/14	93	T	32	135	C	28	114	C/T	2012-12-09	75	T	24	182	C	46	168
Os03t0268000-02	925	G	G/A	24/29	114	A	28	98.5	G	19	72	G/A	2012-12-09	60	A	21	140	G	33	104
Os07t0599000-01	1117	C	C/G	58/27	80	C	59	208	G	37	132	C/G	2012-12-09	71	C	54	154	G	39	189
Os01t0169800-01	875	G	G/A	68/104	225	A	105	222	G	35	135	G/A	2012-12-09	146	A	13	222	G	27	77
Os12t0566100-00	478	G	G/A	84/42	225	G	58	205	A	33	222	G/A	2012-12-09	172	G	45	165	A	28	222
Os01t0228800-01	1806	C	C/T	93/24	119	T	42	222	C	109	283	C/T	2012-12-09	159	T	13	199	C	24	102
Os01t0913100-01	897	C	C/T	2012-05-15	21	C	36	138	T	21	155	C/T	2012-12-10	97	C	13	69	T	21	178
Os07t0531900-00	1299	A	A/G	2012-07-15	43	A	42	156	G	19	194	A/G	2012-12-10	88	A	27	111	G	39	222
Os07t0264800-01	735	G	G/C	2012-07-16	51	G	61	214	C	18	199	G/C	2012-12-10	97	G	43	159	C	28	208
Os03t0747600-01	1543	G	G/A	2012-09-12	117	G	28	114	A	23	169	G/A	2012-12-10	59	G	23	99	A	32	198
Os06t0235300-01	1462	G	G/A	2012-09-14	187	A	36	222	G	30	95	G/A	2012-12-10	154	A	27	222	G	86	283
Os02t0264300-01	1168	C	C/T	2012-09-22	225	C	33	129	T	13	206	C/T	2012-12-10	165	C	14	72	T	33	222
Os07t0227700-01	1977	T	T/A	2012-12-11	92	T	13	69	A	17	167	T/A	2012-12-10	94	T	17	81	A	18	180
Os03t0844500-01	357	A	A/G	2012-12-15	89	A	52	187	G	21	187	A/G	2012-12-10	90	A	18	84	G	46	222
Os11t0177400-01	1062	G	G/T	2012-12-24	187	G	35	135	T	42	222	G/T	2012-12-10	176	G	19	55	T	38	222
Os03t0795100-01	1152	C	C/T	2012-12-29	66	C	58	205	T	14	128	C/T	2012-12-10	84	C	37	141	T	21	157
Os09t0298100-00	1656	A	A/G	18/18	139	A	19	68	G	15	170	A/G	2012-12-10	67	A	39	147	G	13	145
Os09t0130800-02	3325	A	A/G	20/17	22	A	34	132	G	10	39	A/G	2012-12-10	32	A	32	126	G	34	140
Os10t0462800-01	397	G	G/A	22/17	139	G	65	226	A	17	199	G/A	2012-12-10	97	G	45	165	A	33	222
Os06t0656300-01	657	C	C/T	23/27	150	C	48	174	T	11	137	C/T	2012-12-10	82	C	18	67	T	16	168
Os07t0660400-01	1518	T	T/C	24/16	225	T	38	112	C	19	222	T/C	2012-12-10	189	T	12	66	C	41	222
Os12t0612700-01	1435	G	G/A	24/28	225	G	66	229	A	71	222	G/A	2012-12-10	170	G	21	93	A	64	222
Os01t0347300-01	185	C	C/T	24/32	165	T	221	222	C	104	283	C/T	2012-12-10	80	T	34	182	C	79	268
Os06t0128100-01	2058	T	T/C	26/16	97	T	70	241	C	54	222	T/C	2012-12-10	78	T	30	120	C	54	222
Os07t0633800-01	571	C	C/T	28/21	120	C	38	144	T	32	191	C/T	2012-12-10	63	C	13	50	T	16	175
Os07t0570300-01	3166	T	T/C	28/26	148	T	43	159	C	53	153	T/C	2012-12-10	83	T	40	150	C	32	199
Os11t0648000-01	2239	G	G/T	34/15	55	T	35	188	G	70	222	G/T	2012-12-10	80	T	25	123	G	89	283
Os04t0162701-00	423	G	G/A	41/77	225	G	59	208	A	83	222	G/A	2012-12-10	189	G	16	78	A	38	222
Os11t0572400-01	1649	G	G/A	46/62	172	G	55	196	A	34	193	G/A	2012-12-10	77	G	31	123	A	44	222
Os10t0358600-01	1070	T	T/C	53/33	141	T	69	238	C	43	210	T/C	2012-12-10	91	T	10	60	C	27	185
Os01t0817100-01	1139	G	G/A	66/52	225	G	47	107	A	36	222	G/A	2012-12-10	172	G	28	114	A	12	222
Os03t0644200-01	1429	C	C/T	2012-06-17	150	C	24	102	T	17	183	C/T	2012-12-11	100	C	16	78	T	25	222
Os08t0178800-01	971	A	A/G	2012-08-19	135	A	75	256	G	41	194	A/G	2012-12-11	72	A	41	153	G	43	222
Os08t0108200-01	325	G	G/A	2012-09-17	129	G	27	111	A	26	222	G/A	2012-12-11	160	G	14	72	A	10	192
Os03t0857100-01	439	A	A/G	2012-10-17	71	A	43	159	G	16	149	A/G	2012-12-11	78	A	14	72	G	12	139
Os03t0748600-01	686	G	G/A	2012-11-13	101	G	37	141	A	31	222	G/A	2012-12-11	104	G	43	159	A	44	222
Os09t0293500-01	2515	C	C/T	2012-12-11	108	C	71	244	T	47	222	C/T	2012-12-11	105	C	55	196	T	61	222
Os03t0853700-01	1643	T	T/C	2012-12-20	153	T	31	123	C	23	179	T/C	2012-12-11	107	T	29	117	C	42	222
Os01t0343200-01	1291	A	A/G	14/19	119	G	42	106	A	36	101	A/G	2012-12-11	78	G	34	189	A	57	202
Os04t0303950-01	356	T	T/C	16/22	168	T	57	202	C	42	210	T/C	2012-12-11	111	T	34	132	C	54	222
Os02t0602300-01	777	G	G/A	19/14	83	G	37	141	A	38	117	G/A	2012-12-11	55	G	38	121	A	35	172
Os07t0509200-01	605	G	G/A	26/14	97	A	36	163	G	34	87	G/A	2012-12-11	107	A	33	206	G	59	208
Os07t0661600-01	1409	T	T/C	26/27	164	T	25	105	C	18	173	T/C	2012-12-11	106	T	42	156	C	52	222
Os07t0102000-01	1806	A	A/G	30/14	87	A	52	187	G	30	182	A/G	2012-12-11	84	A	27	111	G	28	193
Os10t0477000-01	1464	T	T/G	2012-07-18	50	T	37	141	G	26	206	T/G	2012-12-12	100	T	49	178	G	45	222
Os11t0682300-01	1007	G	G/T	2012-08-14	153	G	35	108	T	35	222	G/T	2012-12-12	101	G	20	90	T	45	222
Os07t0457300-01	1289	C	C/T	2012-10-18	139	T	58	222	C	30	95	C/T	2012-12-12	132	T	25	217	C	51	184
Os01t0373700-01	349	T	T/G	2012-10-24	45	G	43	187	T	55	177	T/G	2012-12-12	99	G	44	183	T	76	259
Os11t0655000-01	1652	G	G/A	2012-11-22	88	G	39	128	A	23	183	G/A	2012-12-12	116	G	33	129	A	37	222
Os07t0538400-01	1225	T	T/C	14/14	46	T	41	153	C	25	112	T/C	2012-12-12	78	T	35	135	C	48	149
Os07t0637150-01	242	A	A/T	14/15	185	A	46	168	T	15	222	A/T	2012-12-12	198	A	22	96	T	33	222
Os07t0656800-01	361	G	G/A	14/15	208	G	65	226	A	54	222	G/A	2012-12-12	179	G	31	123	A	66	222
Os03t0816300-01	913	G	G/C	15/15	130	G	31	123	C	22	200	G/C	2012-12-12	94	G	35	117	C	64	222
Os12t0612700-01	1033	A	A/C	16/21	225	A	78	265	C	61	222	A/C	2012-12-12	179	A	23	42	C	74	222
Os03t0701900-01	212	G	G/A	17/16	225	G	22	96	A	38	222	G/A	2012-12-12	180	G	21	56	A	35	222
Os04t0272500-01	1081	G	G/T	17/18	136	G	34	132	T	38	219	G/T	2012-12-12	98	G	26	108	T	41	222
Os02t0129600-01	1004	C	C/T	21/18	155	T	61	198	C	40	150	C/T	2012-12-12	125	T	25	207	C	53	190
Os03t0308200-01	326	T	T/G	21/27	225	G	47	222	T	40	150	T/G	2012-12-12	176	G	10	200	T	35	135
Os04t0637400-01	2029	T	T/C	23/26	225	T	35	135	C	24	222	T/C	2012-12-12	189	T	25	105	C	39	222
Os11t0132400-01	46	C	C/T	27/18	86	C	51	184	T	24	199	C/T	2012-12-12	93	C	45	165	T	32	118
Os07t0623600-01	32	C	C/T	40/34	127	C	42	156	T	51	177	C/T	2012-12-12	83	C	21	93	T	18	143
Os05t0169600-01	405	G	G/T	43/30	120	G	118	283	T	49	191	G/T	2012-12-12	86	G	24	102	T	17	172
Os11t0594200-01	1940	T	T/G	52/40	130	G	29	169	T	49	157	T/G	2012-12-12	76	G	27	197	T	51	184
Os06t0602500-01	150	T	T/C	2012-04-16	147	T	34	132	C	33	175	T/C	2012-12-13	124	T	28	114	C	24	222
Os05t0579100-01	635	C	C/T	2012-06-17	151	C	47	171	T	37	222	C/T	2012-12-13	127	C	36	138	T	46	222
Os02t0711000-01	1417	A	A/T	2012-06-27	47	A	37	141	T	29	222	A/T	2012-12-13	193	A	37	141	T	61	222
Os06t0158300-01	2937	A	A/G	2012-08-13	63	A	22	96	G	21	190	A/G	2012-12-13	115	A	18	84	G	20	190
Os04t0132300-01	316	C	C/G	2012-10-17	77	C	45	165	G	31	182	C/G	2012-12-13	114	C	37	141	G	60	207
Os10t0500300-00	327	T	T/C	2012-10-19	74	T	70	220	C	63	210	T/C	2012-12-13	63	T	19	87	C	21	141
Os11t0434000-01	629	T	T/C	2012-10-22	53	C	20	130	T	24	102	T/C	2012-12-13	96	C	54	210	T	41	153
Os05t0549100-02	812	G	G/C	2012-12-16	57	G	73	250	C	28	172	G/C	2012-12-13	119	G	45	165	C	135	222
Os10t0357800-01	1313	G	G/A	2012-12-16	121	A	19	150	G	16	78	G/A	2012-12-13	112	A	11	146	G	13	69
Os07t0102000-01	172	T	T/C	2012-12-18	225	T	31	123	C	25	222	T/C	2012-12-13	213	T	21	93	C	21	222
Os06t0210200-01	36	A	A/C	13/14	104	A	68	235	C	35	135	A/C	2012-12-13	87	A	40	150	C	38	148
Os08t0170700-00	2750	C	C/A	14/22	225	C	47	171	A	35	222	C/A	2012-12-13	216	C	40	150	A	53	222
Os01t0830700-01	1969	C	C/A	15/17	20.1	C	52	163	A	22	33	C/A	2012-12-13	24	C	50	151	A	19	49
Os04t0438700-01	1323	T	T/C	15/26	145	C	48	209	T	18	48	T/C	2012-12-13	119	C	55	222	T	27	111
Os01t0552000-01	2258	T	T/G	17/13	217	T	25	105	G	17	222	T/G	2012-12-13	215	T	34	132	G	55	222
Os02t0701900-01	262	T	T/G	17/15	173	T	61	214	G	42	222	T/G	2012-12-13	192	T	34	132	G	25	222
Os09t0322200-01	1420	C	C/A	18/15	97	C	51	184	A	11	114	C/A	2012-12-13	103	C	33	129	A	23	177
Os02t0816700-01	235	A	A/G	21/17	121	G	45	222	A	31	100	A/G	2012-12-13	120	G	21	215	A	24	102
Os07t0557200-01	2055	C	C/T	21/21	225	C	100	283	T	104	222	C/T	2012-12-13	205	C	35	79	T	84	222
Os03t0785900-01	29	C	C/T	24/20	64	C	52	187	T	36	150	C/T	2012-12-13	55	C	19	87	T	20	111
Os12t0621000-00	1590	C	C/T	24/28	225	C	38	144	T	61	222	C/T	2012-12-13	225	C	18	53	T	46	222
Os02t0195000-01	1453	C	C/T	25/24	225	C	65	226	T	51	222	C/T	2012-12-13	208	C	17	81	T	28	222
Os01t0144700-01	545	A	A/G	26/18	85	A	34	132	G	18	159	A/G	2012-12-13	95	A	12	47	G	22	174
Os07t0227750-01	53	G	G/A	26/21	194	G	47	171	A	14	205	G/A	2012-12-13	156	G	49	178	A	27	222
Os12t0569700-01	1900	A	A/G	27/15	192	G	31	222	A	26	76	A/G	2012-12-13	178	G	14	222	A	42	156
Os12t0236700-01	5640	G	G/A	30/34	103	G	45	146	A	39	184	G/A	2012-12-13	53	G	29	117	A	49	197
Os07t0520400-01	1213	A	A/G	31/29	150	A	72	202	G	48	204	A/G	2012-12-13	103	A	31	123	G	52	222
Os03t0756400-01	1292	A	A/T	33/22	77	A	51	184	T	28	175	A/T	2012-12-13	67	A	42	156	T	34	166
Os01t0347200-01	1897	C	C/T	33/42	150	T	68	202	C	77	242	C/T	2012-12-13	97	T	35	148	C	49	178
Os06t0164400-01	3316	G	G/C	33/62	172	G	18	84	C	23	143	G/C	2012-12-13	112	G	51	184	C	40	222
Os03t0454300-01	1570	T	T/C	4/31	162	T	49	178	C	33	222	T/C	2012-12-13	116	T	15	75	C	24	208
Os11t0568300-01	1573	T	T/A	40/35	126	T	12	66	A	35	115	T/A	2012-12-13	71	T	20	90	A	18	173
Os11t0550900-01	1204	T	T/C	43/25	111	T	46	168	C	45	162	T/C	2012-12-13	95	T	39	147	C	45	190
Os05t0102600-01	1833	A	A/T	77/54	225	A	60	211	T	69	222	A/T	2012-12-13	187	A	15	75	T	22	222
Os12t0616900-01	1265	T	T/A	83/64	115	T	77	262	A	35	180	T/A	2012-12-13	95	T	26	108	A	22	171
Os09t0309700-01	1128	C	C/A	2012-08-12	206	C	81	274	A	28	222	C/A	2012-12-14	202	C	47	171	A	53	222
Os01t0548600-01	621	G	G/C	2012-09-13	89	G	31	123	C	14	168	G/C	2012-12-14	115	G	34	132	C	28	222
Os03t0337700-01	899	T	T/A	2012-09-24	50	A	31	189	T	32	79	T/A	2012-12-14	86	A	50	222	T	61	214
Os02t0280400-03	103	T	T/C	2012-10-12	141	T	25	105	C	22	188	T/C	2012-12-14	66	T	23	99	C	29	222
Os07t0634200-01	212	A	A/G	2012-10-13	153	A	51	184	G	21	222	A/G	2012-12-14	225	A	23	99	G	39	222
Os03t0786700-01	77	T	T/G	2012-10-14	109	T	31	123	G	25	222	T/G	2012-12-14	131	T	12	66	G	40	222
Os12t0459300-01	3080	G	G/A	2012-11-14	220	G	36	138	A	39	222	G/A	2012-12-14	204	G	27	111	A	29	222
Os03t0700800-01	5115	A	A/G	2012-12-09	78	A	11	63	G	13	123	A/G	2012-12-14	134	A	26	108	G	18	222
Os04t0286900-00	2163	C	C/G	2012-12-15	132	C	28	114	G	24	222	C/G	2012-12-14	136	C	30	120	G	19	222
Os04t0284500-02	1628	G	G/A	14/31	170	G	49	178	A	53	222	G/A	2012-12-14	92	G	33	129	A	62	222
Os10t0560900-01	1396	G	G/T	16/15	219	G	30	120	T	25	222	G/T	2012-12-14	209	G	24	38	T	45	222
Os06t0185500-00	1309	A	A/C	18/28	225	A	247	283	C	84	222	A/C	2012-12-14	204	A	33	108	C	224	222
Os07t0142000-01	29	A	A/T	18/28	134	A	58	205	T	101	222	A/T	2012-12-14	115	A	39	147	T	64	218
Os07t0647900-01	881	A	A/G	18/34	173	A	27	111	G	34	222	A/G	2012-12-14	112	A	54	193	G	50	222
Os11t0182400-01	826	C	C/T	19/15	110	C	51	156	T	30	190	C/T	2012-12-14	77	C	33	129	T	57	222
Os11t0115800-01	1031	C	C/T	21/19	106	C	45	130	T	40	216	C/T	2012-12-14	113	C	41	153	T	30	193
Os04t0350000-02	3454	C	C/T	22/19	219	C	17	81	T	19	222	C/T	2012-12-14	189	C	26	108	T	32	222
Os03t0681700-01	216	T	T/C	22/22	163	T	76	259	C	44	209	T/C	2012-12-14	129	T	50	181	C	56	222
Os02t0703900-01	1259	C	C/T	29/35	29	C	45	107	T	50	67	C/T	2012-12-14	21.1	C	15	71.5	T	70	124
Os05t0492500-01	2949	C	C/T	30/32	157	C	29	117	T	33	184	C/T	2012-12-14	85	C	13	69	T	45	221
Os10t0563900-01	682	T	T/G	43/34	152	T	57	202	G	35	186	T/G	2012-12-14	119	T	16	53	G	13	165
Os02t0802200-01	1508	G	G/A	49/56	225	G	66	192	A	96	222	G/A	2012-12-14	225	G	14	72	A	12	222
Os08t0516000-01	2808	G	G/A	52/45	225	A	88	222	G	66	201	G/A	2012-12-14	225	A	24	222	G	64	223
Os12t0563400-01	1475	T	T/G	70/28	66	G	36	177	T	80	251	T/G	2012-12-14	84	G	20	169	T	98	283
Os01t0904400-01	2882	G	G/C	74/60	225	C	72	222	G	47	171	G/C	2012-12-14	225	C	21	222	G	12	66
Os08t0152700-01	901	C	C/T	2012-08-13	212	T	62	222	C	43	159	C/T	2012-12-15	225	T	16	222	C	32	126
Os06t0235300-01	885	A	A/G	2012-09-13	138	A	53	190	G	28	222	A/G	2012-12-15	225	A	26	108	G	70	222
Os03t0599600-01	270	G	G/T	2012-10-13	139	G	46	117	T	14	179	G/T	2012-12-15	142	G	17	81	T	28	222
Os11t0615800-00	452	T	T/C	2012-10-29	189	C	38	219	T	24	102	T/C	2012-12-15	115	C	14	185	T	11	63
Os02t0307200-01	774	C	C/T	2012-11-12	114	C	28	114	T	26	222	C/T	2012-12-15	110	C	29	117	T	34	222
Os07t0457300-01	1143	C	C/T	2012-11-14	135	C	61	214	T	29	211	C/T	2012-12-15	136	C	35	135	T	49	222
Os03t0214900-01	897	C	C/T	2012-12-09	76	C	39	147	T	21	188	C/T	2012-12-15	110	C	36	138	T	59	222
Os07t0109600-01	863	G	G/A	2012-12-20	55	G	53	190	A	33	200	G/A	2012-12-15	104	G	44	162	A	57	195
Os05t0588700-01	2557	A	A/C	13/20	132	A	24	102	C	52	222	A/C	2012-12-15	95	A	21	93	C	67	217
Os07t0637150-01	227	A	A/G	18/17	111	A	54	193	G	21	141	A/G	2012-12-15	118	A	26	108	G	40	222
Os07t0603200-01	932	C	C/T	18/30	225	C	44	162	T	35	222	C/T	2012-12-15	207	C	25	105	T	31	222
Os08t0108200-01	1294	G	G/A	27/22	123	G	36	138	A	25	167	G/A	2012-12-15	118	G	18	84	A	19	179
Os06t0258900-01	2211	G	G/T	28/23	133	T	84	185	G	69	238	G/T	2012-12-15	130	T	48	213	G	134	283
Os06t0281400-01	4387	T	T/C	33/19	121	T	14	72	C	17	160	T/C	2012-12-15	99	T	25	105	C	44	218
Os04t0348400-01	669	C	C/G	44/16	176	C	91	283	G	38	222	C/G	2012-12-15	184	C	39	147	G	43	222
Os10t0466200-01	380	C	C/A	47/43	159	C	45	138	A	38	213	C/A	2012-12-15	158	C	17	81	A	37	216
Os02t0618250-01	589	C	C/A	67/41	132	A	40	198	C	41	107	C/A	2012-12-15	116	A	23	142	C	34	132
Os12t0210800-01	1099	A	A/T	89/60	142	A	71	244	T	49	195	A/T	2012-12-15	93	A	12	66	T	19	208
Os09t0363600-01	286	T	T/C	2012-08-18	34	T	72	247	C	26	176	T/C	2012-12-16	92	T	61	214	C	40	206
Os01t0347300-01	418	T	T/G	2012-10-21	78	T	170	283	G	67	206	T/G	2012-12-16	119	T	32	126	G	41	210
Os09t0313500-01	3099	G	G/A	2012-11-10	92	G	104	283	A	28	162	G/A	2012-12-16	86	G	44	162	A	29	177
Os02t0264300-01	689	G	G/A	2012-11-16	136	G	56	199	A	44	222	G/A	2012-12-16	119	G	35	135	A	63	222
Os01t0101300-01	754	T	T/C	2012-12-10	101	T	50	181	C	22	222	T/C	2012-12-16	198	T	29	94	C	24	222
Os06t0283400-01	323	C	C/T	2012-12-12	100	T	40	222	C	39	129	C/T	2012-12-16	141	T	21	211	C	30	120
Os03t0603300-01	191	T	T/C	2012-12-14	147	T	81	274	C	46	222	T/C	2012-12-16	153	T	41	153	C	34	222
Os08t0461000-01	1329	A	A/C	13/21	143	A	53	169	C	34	185	A/C	2012-12-16	92	A	58	156	C	48	222
Os03t0374400-01	142	G	G/T	13/26	187	T	47	222	G	37	141	G/T	2012-12-16	96	T	66	222	G	43	159
Os10t0119300-01	718	A	A/G	18/21	147	G	38	170	A	35	135	A/G	2012-12-16	112	G	35	222	A	75	256
Os12t0534700-01	1166	G	G/A	19/21	72	A	50	184	G	32	102	G/A	2012-12-16	66	A	40	197	G	23	99
Os01t0205100-01	904	T	T/C	19/29	167	T	73	226	C	31	155	T/C	2012-12-16	99	T	37	141	C	40	214
Os01t0812900-01	338	G	G/A	21/17	169	A	113	222	G	47	140	G/A	2012-12-16	179	A	30	222	G	29	117
Os09t0250150-00	309	T	T/C	21/21	165	T	30	120	C	15	177	T/C	2012-12-16	142	T	17	81	C	20	195
Os01t0347300-01	483	C	C/A	21/35	225	A	248	222	C	115	283	C/A	2012-12-16	206	A	36	222	C	69	238
Os09t0103200-01	1381	G	G/A	22/34	225	G	42	156	A	47	222	G/A	2012-12-16	164	G	29	117	A	38	222
Os01t0773600-01	725	C	C/T	24/20	225	C	52	153	T	42	222	C/T	2012-12-16	203	C	27	82	T	39	222
Os08t0175600-01	995	A	A/G	25/15	74	A	53	190	G	19	102	A/G	2012-12-16	54	A	50	181	G	70	185
Os09t0307800-02	3063	G	G/A	28/18	87	G	11	63	A	19	133	G/A	2012-12-16	107	G	31	123	A	38	212
Os07t0681500-01	1145	G	G/A	32/27	225	A	73	222	G	64	153	G/A	2012-12-16	201	A	41	222	G	95	283
Os02t0805700-01	630	A	A/G	40/26	127	A	74	233	G	40	222	A/G	2012-12-16	103	A	46	168	G	77	222
Os06t0202400-01	705	T	T/C	2012-08-21	158	T	78	265	C	37	170	T/C	2012-12-17	139	T	28	93	C	67	222
Os11t0117700-01	861	G	G/A	2012-12-13	58	G	45	125	A	32	185	G/A	2012-12-17	143	G	26	108	A	49	219
Os12t0225900-01	1054	C	C/T	2012-12-21	225	T	234	222	C	89	283	C/T	2012-12-17	222	T	13	222	C	40	150
Os12t0225900-01	1055	G	G/A	2012-12-22	104	G	261	283	A	77	222	G/A	2012-12-17	116	G	17	81	A	36	222
Os03t0576400-00	1139	C	C/A	12/51	130	C	29	117	A	61	113	C/A	2012-12-17	139	C	30	120	A	53	121
Os11t0180000-01	124	G	G/T	13/20	134	G	150	283	T	63	145	G/T	2012-12-17	73	G	103	283	T	138	215
Os09t0412200-01	476	T	T/C	19/17	128	T	71	244	C	25	198	T/C	2012-12-17	83	T	36	138	C	42	214
Os03t0747900-00	3929	T	T/C	21/14	110	T	45	146	C	28	222	T/C	2012-12-17	107	T	34	132	C	33	222
Os10t0565200-00	800	T	T/C	25/20	225	T	32	126	C	63	222	T/C	2012-12-17	221	T	13	69	C	18	210
Os04t0592700-01	1002	G	G/A	25/24	225	A	27	222	G	33	97	G/A	2012-12-17	225	A	25	222	G	46	168
Os01t0347200-01	1924	C	C/T	27/64	225	T	128	222	C	58	176	C/T	2012-12-17	225	T	46	222	C	35	135
Os12t0563500-01	617	A	A/G	29/23	225	G	29	222	A	46	135	A/G	2012-12-17	225	G	29	222	A	54	193
Os05t0556600-01	863	G	G/C	34/24	134	G	40	150	C	24	211	G/C	2012-12-17	96	G	45	165	C	62	222
Os08t0176100-01	663	T	T/C	35/26	126	T	81	274	C	50	162	T/C	2012-12-17	96	T	65	226	C	81	222
Os11t0594200-01	1945	C	C/A	49/65	182	A	53	220	C	47	146	C/A	2012-12-17	135	A	32	220	C	48	174
Os10t0155500-01	1290	A	A/G	55/23	71	A	77	243	G	38	159	A/G	2012-12-17	53	A	63	220	G	49	158
Os04t0398800-01	970	G	G/A	2012-06-15	130	G	30	120	A	22	178	G/A	2012-12-18	104	G	51	184	A	46	222
Os09t0321300-01	1454	A	A/G	2012-07-23	26	A	49	178	G	16	143	A/G	2012-12-18	102	A	58	205	G	23	187
Os05t0365700-01	2486	C	C/T	2012-10-18	159	C	165	283	T	69	222	C/T	2012-12-18	211	C	47	171	T	94	222
Os06t0581300-01	1291	T	T/C	2012-10-27	34	T	73	250	C	10	99	T/C	2012-12-18	92	T	41	153	C	44	197
Os12t0612700-01	985	A	A/G	2012-11-16	135	A	60	185	G	53	222	A/G	2012-12-18	91	A	26	81	G	65	222
Os06t0235300-01	2667	T	T/C	2012-12-19	96	T	73	231	C	46	151	T/C	2012-12-18	139	T	33	129	C	76	222
Os09t0296900-01	1747	C	C/T	15/20	152	C	27	89	T	43	213	C/T	2012-12-18	142	C	13	42	T	53	222
Os10t0565600-01	455	G	G/T	18/13	82	T	48	188	G	50	147	G/T	2012-12-18	83	T	29	207	G	92	283
Os11t0578100-00	2868	C	C/T	20/13	98	C	38	121	T	20	186	C/T	2012-12-18	99	C	17	54	T	28	188
Os07t0467800-01	587	C	C/T	22/24	191	T	38	191	C	27	111	C/T	2012-12-18	107	T	22	219	C	29	117
Os02t0244300-01	1933	G	G/A	24/23	146	G	105	283	A	58	218	G/A	2012-12-18	97	G	40	127	A	58	222
Os03t0332900-01	1931	A	A/G	28/31	175	G	35	214	A	40	131	A/G	2012-12-18	100	G	16	163	A	52	187
Os03t0337700-01	679	G	G/T	29/23	185	T	54	213	G	32	101	G/T	2012-12-18	196	T	42	222	G	79	268
Os07t0574400-01	839	G	G/A	29/57	161	A	60	185	G	25	94	G/A	2012-12-18	128	A	52	210	G	20	90
Os05t0492500-01	2922	G	G/A	31/31	145	G	28	114	A	29	151	G/A	2012-12-18	120	G	15	75	A	34	195
Os06t0311600-01	1854	C	C/T	46/39	225	C	57	168	T	43	222	C/T	2012-12-18	158	C	42	156	T	55	222
Os06t0529800-01	1461	C	C/T	49/45	225	C	72	227	T	66	222	C/T	2012-12-18	206	C	47	171	T	58	222
Os09t0424600-01	1686	C	C/T	51/36	34	C	57	202	T	53	118	C/T	2012-12-18	24	C	28	93	T	23	92
Os08t0250100-01	2711	C	C/T	71/84	168	T	77	219	C	61	214	C/T	2012-12-18	54	T	20	136	C	29	117
Os03t0374600-01	127	C	C/T	2012-07-14	41	T	45	222	C	36	113	C/T	2012-12-19	85	T	15	158	C	65	226
Os06t0597200-02	115	G	G/A	2012-09-13	139	G	42	125	A	47	222	G/A	2012-12-19	225	G	35	135	A	56	222
Os12t0279000-01	1009	T	T/C	2012-09-21	147	T	36	138	C	23	222	T/C	2012-12-19	203	T	45	165	C	37	222
Os06t0270200-00	2099	G	G/A	2012-10-20	168	G	88	283	A	64	214	G/A	2012-12-19	176	G	28	114	A	103	222
Os06t0184700-00	768	G	G/C	2012-11-14	74	G	51	184	C	27	199	G/C	2012-12-19	98	G	62	217	C	32	198
Os05t0365700-01	2489	G	G/A	2012-11-20	161	G	163	283	A	69	222	G/A	2012-12-19	209	G	45	165	A	96	222
Os06t0475500-01	167	C	C/G	2012-11-22	64	G	42	176	C	39	147	C/G	2012-12-19	80	G	23	190	C	55	196
Os03t0576200-00	217	T	T/C	2012-12-10	96	T	53	170	C	44	222	T/C	2012-12-19	90	T	12	66	C	20	186
Os11t0569500-01	956	A	A/G	2012-12-13	175	G	63	222	A	21	93	A/G	2012-12-19	174	G	31	222	A	28	80
Os11t0558400-00	2803	G	G/A	2012-12-24	183	A	36	198	G	27	93	G/A	2012-12-19	96	A	32	221	G	25	105
Os03t0840500-00	1634	G	G/C	13/17	225	G	18	84	C	44	222	G/C	2012-12-19	225	G	11	39	C	67	222
Os08t0514000-00	1587	C	C/T	14/13	199	T	72	222	C	27	111	C/T	2012-12-19	188	T	31	222	C	15	75
Os05t0354300-01	243	A	A/T	15/17	135	A	45	165	T	50	222	A/T	2012-12-19	158	A	38	144	T	44	222
Os06t0659200-01	1431	G	G/A	16/13	205	G	16	55	A	18	222	G/A	2012-12-19	225	G	52	156	A	20	222
Os06t0191200-01	1483	G	G/A	18/15	90	G	50	181	A	15	147	G/A	2012-12-19	66	G	27	111	A	21	190
Os03t0757900-01	1853	A	A/T	21/26	168	A	29	117	T	22	167	A/T	2012-12-19	146	A	21	93	T	25	175
Os09t0428000-00	1304	G	G/A	22/13	86	G	154	283	A	114	222	G/A	2012-12-19	87	G	24	102	A	69	178
Os08t0152500-01	1093	A	A/G	23/21	225	A	95	283	G	42	222	A/G	2012-12-19	182	A	44	129	G	53	222
Os03t0748700-01	1226	A	A/G	24/34	225	A	68	235	G	62	222	A/G	2012-12-19	225	A	44	162	G	116	222
Os03t0824100-01	1038	C	C/T	25/21	225	C	68	235	T	30	222	C/T	2012-12-19	225	C	39	147	T	72	222
Os03t0401200-01	2346	G	G/T	29/23	136	T	33	201	G	50	161	G/T	2012-12-19	152	T	52	216	G	56	199
Os05t0492500-01	2920	G	G/T	30/31	143	G	28	114	T	28	158	G/T	2012-12-19	120	G	13	69	T	33	204
Os03t0599600-01	894	G	G/A	41/30	173	G	80	250	A	68	222	G/A	2012-12-19	170	G	51	184	A	41	222
Os03t0850400-01	965	G	G/A	54/36	128	G	77	262	A	60	183	G/A	2012-12-19	92	G	39	124	A	44	210
Os02t0617700-01	920	A	A/G	89/64	137	A	52	149	G	62	211	A/G	2012-12-19	92	A	36	121	G	58	213
Os07t0557400-01	255	A	A/T	2012-08-12	116	A	25	105	T	53	222	A/T	2012-12-20	86	A	26	108	T	45	222
Os04t0152500-01	1583	G	G/A	2012-08-13	133	G	52	187	A	20	190	G/A	2012-12-20	154	G	24	102	A	39	199
Os02t0727700-01	308	C	C/T	2012-09-13	71	T	31	172	C	35	116	C/T	2012-12-20	85	T	20	198	C	57	202
Os02t0711000-01	1152	A	A/G	2012-11-15	114	A	46	168	G	20	187	A/G	2012-12-20	127	A	34	132	G	56	222
Os12t0225900-01	1062	G	G/T	2012-11-21	103	G	264	283	T	73	222	G/T	2012-12-20	102	G	17	81	T	32	210
Os11t0152700-01	180	A	A/C	2012-12-14	186	A	47	171	C	47	222	A/C	2012-12-20	155	A	111	283	C	113	222
Os11t0226400-01	566	T	T/C	14/14	111	C	63	185	T	43	143	T/C	2012-12-20	125	C	32	177	T	65	226
Os01t0789100-01	768	T	T/G	17/21	162	T	38	144	G	13	154	T/G	2012-12-20	154	T	30	120	G	67	222
Os07t0206300-00	271	T	T/C	20/18	225	C	41	222	T	23	68	T/C	2012-12-20	225	C	23	222	T	19	87
Os03t0756700-01	2809	G	G/T	20/26	167	G	47	171	T	32	208	G/T	2012-12-20	92	G	40	127	T	84	222
Os03t0341200-00	3563	C	C/T	27/23	218	C	17	50	T	39	222	C/T	2012-12-20	181	C	32	126	T	45	222
Os09t0277800-01	468	A	A/G	28/43	225	A	29	82	G	46	222	A/G	2012-12-20	225	A	25	105	G	41	222
Os03t0646200-01	1355	A	A/G	59/27	106	A	34	98	G	42	222	A/G	2012-12-20	155	A	41	129	G	39	222
Os05t0365700-01	570	C	C/T	2012-05-15	27	T	79	197	C	49	155	C/T	2012-12-21	83	T	24	208	C	87	283
Os12t0279000-01	2101	C	C/T	2012-09-25	106	C	60	211	T	26	222	C/T	2012-12-21	168	C	65	226	T	51	222
Os03t0816900-01	1803	T	T/C	2012-11-16	27	T	49	178	C	34	118	T/C	2012-12-21	65	T	35	135	C	54	136
Os03t0636600-01	1088	T	T/A	16/25	126	T	61	214	A	24	200	T/A	2012-12-21	80	T	39	147	A	54	218
Os07t0620200-01	388	T	T/C	18/13	112	T	91	283	C	22	203	T/C	2012-12-21	92	T	50	181	C	44	222
Os12t0554500-00	1930	C	C/A	19/30	178	C	52	187	A	49	184	C/A	2012-12-21	154	C	58	205	A	32	220
Os01t0973300-01	1824	C	C/T	20/40	225	C	67	232	T	39	222	C/T	2012-12-21	225	C	26	108	T	62	222
Os12t0160400-01	735	C	C/G	23/15	220	G	112	222	C	81	240	C/G	2012-12-21	170	G	23	222	C	125	283
Os04t0224600-01	372	C	C/G	26/19	214	C	71	221	G	41	222	C/G	2012-12-21	225	C	46	168	G	57	222
Os10t0325400-01	973	C	C/T	26/19	225	T	50	222	C	46	168	C/T	2012-12-21	183	T	11	222	C	11	63
Os10t0456600-01	853	C	C/T	33/14	96	T	36	198	C	45	165	C/T	2012-12-21	97	T	26	214	C	34	132
Os05t0554100-01	929	C	C/A	39/43	175	C	32	126	A	41	188	C/A	2012-12-21	140	C	21	39	A	52	222
Os06t0188100-01	854	G	G/A	40/33	159	G	37	141	A	43	222	G/A	2012-12-21	165	G	27	111	A	47	222
Os12t0560400-01	161	C	C/T	40/35	179	C	73	250	T	37	222	C/T	2012-12-21	107	C	54	193	T	127	222
Os03t0799100-01	296	G	G/A	42/47	195	G	108	283	A	109	222	G/A	2012-12-21	168	G	53	167	A	104	222
Os01t0925300-01	1446	G	G/A	139/96	140	A	80	219	G	135	283	G/A	2012-12-22	66	A	21	170	G	53	190
Os01t0347300-01	1054	C	C/T	21/55	225	T	288	222	C	104	283	C/T	2012-12-22	148	T	25	222	C	57	202
Os01t0223900-01	2355	C	C/A	26/33	183	A	109	222	C	73	202	C/A	2012-12-22	170	A	47	222	C	20	90
Os06t0116500-01	2854	C	C/T	28/31	174	C	46	147	T	44	189	C/T	2012-12-22	85	C	49	178	T	109	222
Os11t0157400-01	2361	A	A/G	53/56	185	A	67	206	G	99	222	A/G	2012-12-22	171	A	23	76	G	24	219
Os12t0563500-01	1436	C	C/T	54/36	173	T	39	222	C	54	193	C/T	2012-12-22	98	T	38	222	C	69	238
Os08t0356800-01	1604	T	T/A	60/38	225	T	181	283	A	32	226	T/A	2012-12-22	192	T	90	243	A	13	222
Os12t0233400-01	1295	A	A/G	60/45	151	G	41	167	A	41	153	A/G	2012-12-22	168	G	41	212	A	83	279
Os03t0167100-00	138	A	A/C	74/35	93	A	79	268	C	22	119	A/C	2012-12-22	64	A	33	110	C	29	187
Os10t0522601-01	1949	C	C/T	78/106	181	T	84	165	C	88	283	C/T	2012-12-22	180	T	25	217	C	39	147
Os12t0210800-01	910	G	G/A	80/69	181	G	116	283	A	75	215	G/A	2012-12-22	96	G	30	120	A	24	214
Os01t0218800-01	1638	G	G/C	2012-11-16	94	C	23	148	G	33	129	G/C	2012-12-23	84	C	15	139	G	43	159
Os01t0363900-01	899	G	G/A	2012-12-20	168	A	40	222	G	74	194	G/A	2012-12-23	157	A	24	222	G	53	190
Os06t0608300-01	693	G	G/A	15/14	114	G	37	141	A	24	138	G/A	2012-12-23	64	G	38	144	A	27	184
Os03t0184700-01	278	C	C/A	18/21	152	C	63	220	A	45	222	C/A	2012-12-23	79	C	35	135	A	51	210
Os09t0313500-01	3012	G	G/C	21/24	154	G	113	283	C	43	171	G/C	2012-12-23	69	G	55	170	C	77	222
Os06t0480000-01	2604	A	A/G	22/16	131	G	76	97.8	A	51	184	A/G	2012-12-23	97	G	69	222	A	108	283
Os01t0546500-01	678	G	G/T	25/17	218	G	22	96	T	23	222	G/T	2012-12-23	144	G	23	99	T	38	222
Os10t0479900-01	78	T	T/G	27/22	218	T	46	168	G	97	222	T/G	2012-12-23	225	T	25	40	G	69	222
Os11t0295000-01	1407	A	A/G	30/22	121	A	77	262	G	38	209	A/G	2012-12-23	81	A	65	207	G	63	205
Os07t0246600-01	1410	G	G/A	40/34	225	A	94	222	G	61	214	G/A	2012-12-23	163	A	66	222	G	103	283
Os03t0827900-00	618	G	G/A	48/16	29	G	73	250	A	35	186	G/A	2012-12-23	55	G	40	150	A	18	146
Os01t0925300-01	399	A	A/G	56/30	108	G	31	189	A	79	268	A/G	2012-12-23	84	G	11	123	A	28	114
Os12t0618400-01	1162	G	G/A	74/30	52	G	143	283	A	40	194	G/A	2012-12-23	67	G	95	283	A	54	184
Os08t0516000-01	977	T	T/A	2012-10-25	96	T	75	202	A	50	222	T/A	2012-12-24	167	T	33	129	A	48	222
Os02t0436400-01	1227	G	G/A	117/64	225	G	76	237	A	54	222	G/A	2012-12-24	225	G	37	141	A	45	222
Os04t0401300-01	186	T	T/C	17/19	142	T	61	199	C	39	185	T/C	2012-12-24	71	T	60	211	C	75	222
Os04t0414100-02	1789	T	T/A	24/31	113	T	22	86	A	44	177	T/A	2012-12-24	121	T	21	93	A	70	167
Os10t0391500-01	2744	G	G/A	28/31	152	A	41	175	G	48	174	G/A	2012-12-24	73	A	55	209	G	45	165
Os03t0816950-01	1268	C	C/T	31/38	50	C	47	171	T	51	92	C/T	2012-12-24	47	C	37	123	T	60	98
Os05t0115700-01	833	A	A/T	36/15	65	A	87	268	T	25	188	A/T	2012-12-24	70	A	60	211	T	12	140
Os03t0852900-01	2020	G	G/A	79/90	194	G	117	283	A	70	214	G/A	2012-12-24	92	G	30	120	A	66	222
Os06t0274200-01	99	A	A/G	90/85	192	A	90	276	G	83	222	A/G	2012-12-24	144	A	19	87	G	51	222
Os05t0569200-01	527	A	A/G	91/35	50	A	216	283	G	49	202	A/G	2012-12-24	59	A	47	171	G	27	183
Os08t0472600-01	310	A	A/C	2012-06-18	33	A	102	283	C	22	197	A/C	2012-12-25	101	A	40	126	C	37	222
Os02t0222100-01	1522	A	A/G	2012-07-15	137	A	19	87	G	52	222	A/G	2012-12-25	159	A	21	75	G	155	222
Os05t0181000-01	111	T	T/A	2012-11-09	83	A	70	200	T	62	192	T/A	2012-12-25	79	A	27	220	T	59	208
Os02t0220700-01	102	C	C/T	2012-12-13	120	T	59	222	C	34	132	C/T	2012-12-25	131	T	34	222	C	43	141
Os03t0103800-01	775	G	G/A	15/38	165	A	123	73	G	26	89	G/A	2012-12-25	145	A	76	221	G	24	63
Os01t0347100-01	1561	T	T/C	18/32	178	T	73	250	C	109	175	T/C	2012-12-25	173	T	50	181	C	87	222
Os02t0636400-01	591	C	C/A	52/26	225	C	78	231	A	52	222	C/A	2012-12-25	184	C	61	180	A	64	222
Os03t0844500-01	1082	C	C/T	2012-12-23	72	C	85	283	T	45	176	C/T	2012-12-26	66	C	53	190	T	49	208
Os11t0434000-01	512	A	A/G	21/28	158	G	34	187	A	20	90	A/G	2012-12-26	162	G	112	222	A	33	103
Os06t0191200-01	909	C	C/T	22/20	125	C	80	271	T	37	144	C/T	2012-12-26	74	C	51	184	T	54	203
Os10t0508600-01	138	C	C/T	33/31	167	C	91	276	T	95	222	C/T	2012-12-26	180	C	51	184	T	88	222
Os03t0338000-01	1659	G	G/T	34/18	199	T	156	222	G	109	283	G/T	2012-12-26	158	T	52	222	G	150	283
Os07t0485400-01	1820	G	G/A	39/19	89	A	36	195	G	47	171	G/A	2012-12-26	62	A	32	189	G	74	253
Os04t0348400-01	1016	C	C/A	44/19	89	C	119	283	A	45	160	C/A	2012-12-26	57	C	41	153	A	58	222
Os02t0288200-01	558	C	C/T	2012-09-26	51	T	43	189	C	25	105	C/T	2012-12-27	80	T	39	222	C	72	247
Os08t0100500-01	797	G	G/A	2012-10-26	42	A	36	178	G	62	217	G/A	2012-12-27	62	A	21	172	G	84	282
Os10t0506800-01	2304	G	G/A	14/23	225	G	38	144	A	37	222	G/A	2012-12-27	225	G	29	57	A	65	222
Os09t0560900-01	1294	A	A/G	18/28	225	A	106	283	G	54	222	A/G	2012-12-27	172	A	113	283	G	69	222
Os01t0799500-01	930	G	G/T	21/21	156	T	124	222	G	71	244	G/T	2012-12-27	98	T	26	204	G	11	63
Os07t0538700-01	1773	G	G/A	23/77	146	G	54	193	A	144	222	G/A	2012-12-27	177	G	45	138	A	76	222
Os06t0258900-01	2213	A	A/C	30/26	135	A	121	283	C	68	222	A/C	2012-12-27	70	A	89	283	C	127	222
Os05t0241000-01	1044	G	G/T	42/24	225	G	91	283	T	87	222	G/T	2012-12-27	190	G	43	159	T	110	222
Os05t0587400-01	1071	G	G/T	43/26	225	G	77	203	T	51	222	G/T	2012-12-27	179	G	40	150	T	56	222
Os04t0636600-02	900	C	C/T	46/28	103	C	94	283	T	57	209	C/T	2012-12-27	63	C	55	156	T	48	196
Os11t0648000-01	2203	C	C/G	50/29	109	G	68	213	C	103	283	C/G	2012-12-27	64	G	44	171	C	115	283
Os11t0568300-01	1501	A	A/C	58/60	153	A	16	54	C	63	222	A/C	2012-12-27	130	A	29	78	C	27	202
Os01t0363900-01	3605	C	C/T	79/31	66	T	53	149	C	108	283	C/T	2012-12-27	74	T	32	154	C	129	283
Os01t0151400-01	1905	G	G/A	2012-08-13	153	A	134	222	G	25	52	G/A	2012-12-28	225	A	43	222	G	33	129
Os11t0226400-01	453	T	T/C	2012-10-23	54	C	61	159	T	45	136	T/C	2012-12-28	117	C	42	173	T	60	211
Os07t0415200-01	909	C	C/G	110/52	75	C	79	268	G	38	189	C/G	2012-12-28	66	C	67	232	G	48	210
Os11t0183800-00	2865	C	C/T	117/77	225	C	134	283	T	112	222	C/T	2012-12-28	169	C	89	250	T	71	222
Os07t0538400-01	869	A	A/G	18/14	90	A	163	283	G	30	127	A/G	2012-12-28	61	A	143	283	G	55	195
Os12t0225900-01	674	G	G/C	31/29	171	G	287	283	C	103	222	G/C	2012-12-28	82	G	21	93	C	55	166
Os06t0236300-01	1000	G	G/A	36/45	225	G	90	283	A	56	222	G/A	2012-12-28	158	G	56	199	A	76	222
Os01t0112300-01	1850	G	G/A	37/40	225	G	39	147	A	68	222	G/A	2012-12-28	225	G	47	105	A	73	222
Os12t0210800-01	582	G	G/C	46/50	179	G	83	279	C	73	222	G/C	2012-12-28	172	G	30	120	C	29	222
Os12t0563500-01	1632	G	G/C	66/61	225	C	45	222	G	82	209	G/C	2012-12-28	170	C	32	222	G	87	283
Os09t0428000-00	124	G	G/A	2012-10-14	82	G	126	283	A	122	222	G/A	2012-12-29	176	G	13	50	A	118	222
Os01t0347200-01	442	C	C/T	2012-10-15	121	T	116	200	C	93	283	C/T	2012-12-29	59	T	15	159	C	82	277
Os01t0773600-01	1885	A	A/G	27/19	105	A	73	227	G	38	196	A/G	2012-12-29	68	A	31	123	G	28	197
Os05t0365500-01	2470	T	T/C	27/24	158	T	28	114	C	36	212	T/C	2012-12-29	166	T	17	81	C	50	222
Os01t0815700-01	2721	G	G/A	32/19	106	G	55	196	A	21	180	G/A	2012-12-29	57	G	69	192	A	43	193
Os11t0514500-01	960	A	A/G	2012-10-17	138	G	263	222	A	29	61	A/G	2012-12-30	189	G	111	222	A	28	114
Os11t0501000-01	1191	C	C/T	2012-11-27	147	T	43	222	C	29	56	C/T	2012-12-30	148	T	25	222	C	54	193
Os02t0633100-02	3950	C	C/T	18/17	110	C	65	226	T	24	179	C/T	2012-12-30	58	C	64	223	T	33	208
Os03t0839100-01	1327	T	T/A	54/31	136	T	87	283	A	35	200	T/A	2012-12-30	72	T	65	210	A	37	222
Os07t0419500-01	1097	G	G/A	34/21	225	A	53	222	G	83	279	G/A	2012-12-31	124	A	54	222	G	104	283
Os01t0907300-02	1434	G	G/A	41/33	163	A	93	166	G	78	265	G/A	2012-12-31	57	A	50	222	G	102	283
Os05t0373500-00	654	C	C/T	44/38	225	C	71	244	T	37	222	C/T	2012-12-31	154	C	31	123	T	13	222
Os12t0563500-01	1397	G	G/A	64/32	96	A	22	188	G	62	198	G/A	2012-12-31	63	A	27	197	G	87	283
Os01t0228800-01	735	C	C/T	24/51	225	C	78	265	T	84	222	C/T	10/32	225	C	18	52	T	36	222
Os06t0583400-01	2014	C	C/T	24/64	216	C	38	111	T	86	222	C/T	10/32	221	C	24	75	T	101	222
Os05t0365500-01	2482	A	A/G	30/24	225	A	26	108	G	41	222	A/G	10/33	225	A	24	102	G	54	222
Os06t0641200-00	1499	C	C/T	2012-06-17	106	C	25	83	T	46	106	C/T	10/37	127	C	34	111	T	300	222
Os10t0148800-01	1083	T	T/C	17/26	162	T	39	112	C	70	222	T/C	10/37	182	T	36	110	C	108	222
Os09t0124300-00	493	A	A/G	83/107	225	A	80	199	G	114	222	A/G	10/40	225	A	37	141	G	175	222
Os07t0231500-01	599	A	A/G	11/41	225	A	41	153	G	37	222	A/G	10/45	225	A	30	88	G	79	222
Os04t0474300-01	1250	A	A/G	7/53	144	G	73	210	A	35	117	A/G	10/45	171	G	83	222	A	81	274
Os03t0788300-02	83	T	T/C	14/23	165	T	44	162	C	40	222	T/C	10/46	225	T	51	184	C	51	222
Os04t0420900-02	1740	T	T/C	2012-06-15	195	T	42	125	C	56	222	T/C	10/47	225	T	13	69	C	89	222
Os06t0641200-00	1472	C	C/T	2012-07-19	225	C	31	123	T	66	222	C/T	10/51	225	C	31	100	T	393	222
Os11t0634200-01	948	G	G/C	107/97	167	G	265	283	C	213	222	G/C	100/120	175	G	186	283	C	92	214
Os05t0475400-01	649	G	G/A	44/107	121	G	207	283	A	285	222	G/A	100/178	122	G	131	283	A	278	222
Os11t0668650-01	188	C	C/A	52/43	133	C	458	283	A	133	128	C/A	100/208	93	C	363	283	A	288	222
Os11t0205500-02	2092	T	T/C	70/52	137	T	312	283	C	108	77	T/C	100/41	51	T	199	283	C	115	221
Os06t0160400-01	941	T	T/G	96/77	225	T	230	283	G	101	222	T/G	100/55	225	T	217	283	G	121	222
Os06t0210100-01	535	C	C/T	133/113	161	C	327	283	T	188	222	C/T	100/62	111	C	238	283	T	196	222
Os02t0221500-01	435	T	T/C	58/82	171	T	147	283	C	146	213	T/C	100/73	156	T	204	283	C	116	222
Os02t0722500-01	1158	C	C/T	84/73	166	C	207	283	T	133	187	C/T	100/75	158	C	210	283	T	112	222
Os01t0151100-01	749	G	G/T	26/32	225	G	236	283	T	72	222	G/T	100/77	225	G	173	283	T	141	222
Os07t0494900-01	437	A	A/G	128/89	119	G	249	84	A	205	283	A/G	100/78	140	G	154	207	A	260	283
Os05t0370700-01	468	T	T/A	2012-11-10	130	T	121	283	A	63	222	T/A	100/81	225	T	110	283	A	61	222
Os05t0473900-01	1455	A	A/T	185/187	182	A	252	283	T	215	222	A/T	100/82	167	A	208	283	T	194	222
Os03t0626200-01	273	A	A/G	306/230	225	A	322	283	G	210	222	A/G	100/84	225	A	173	283	G	244	222
Os04t0440100-01	1833	G	G/A	83/79	225	A	245	222	G	169	283	G/A	100/85	225	A	220	222	G	242	283
Os03t0698500-02	421	C	C/T	80/75	172	C	343	283	T	186	222	C/T	100/86	162	C	189	283	T	263	222
Os01t0170000-01	890	C	C/T	25/35	225	C	297	283	T	188	222	C/T	100/88	225	C	144	283	T	562	222
Os12t0485800-01	301	C	C/T	135/144	199	C	292	283	T	215	222	C/T	101/101	196	C	252	283	T	278	222
Os01t0118700-01	225	C	C/T	18/22	198	C	269	283	T	140	222	C/T	101/102	225	C	175	283	T	267	222
Os03t0744650-00	1137	T	T/G	115/79	151	T	284	283	G	217	213	T/G	101/105	187	T	212	283	G	214	222
Os05t0566600-01	241	G	G/A	123/112	225	G	191	283	A	199	222	G/A	101/112	225	G	186	283	A	224	222
Os06t0687800-01	1141	T	T/C	66/86	225	T	201	283	C	155	222	T/C	101/121	225	T	239	283	C	193	222
Os09t0415700-01	486	C	C/A	44/47	189	C	136	283	A	131	208	C/A	101/125	197	C	151	283	A	54	222
Os06t0195600-01	2042	A	A/G	44/24	117	A	170	283	G	62	147	A/G	101/48	88	A	159	283	G	111	222
Os05t0462400-01	1285	T	T/G	50/33	105	T	190	283	G	63	222	T/G	101/54	217	T	237	283	G	83	222
Os07t0542600-01	1033	G	G/A	59/28	127	A	178	222	G	175	283	G/A	101/57	141	A	101	222	G	127	283
Os07t0644100-01	1689	C	C/A	79/72	225	C	145	283	A	68	222	C/A	101/67	225	C	203	283	A	140	222
Os06t0147800-01	976	T	T/A	51/34	116	T	338	283	A	106	115	T/A	101/70	103	T	206	283	A	122	192
Os11t0571900-01	1056	C	C/T	127/93	137	T	350	216	C	403	283	C/T	101/71	135	T	99	211	C	313	283
Os10t0124400-00	891	G	G/A	63/44	225	G	238	283	A	121	200	G/A	101/72	225	G	284	283	A	217	222
Os08t0239300-01	655	T	T/C	44/32	144	T	287	283	C	249	190	T/C	101/74	172	T	117	283	C	67	154
Os02t0721800-01	2233	C	C/T	98/88	225	C	166	283	T	147	222	C/T	101/75	225	C	185	283	T	116	222
Os03t0699200-01	928	G	G/A	211/142	124	G	294	283	A	150	105	G/A	101/80	150	G	304	283	A	330	222
Os05t0462400-01	694	G	G/C	58/44	168	G	216	283	C	93	162	G/C	101/83	181	G	215	283	C	115	222
Os12t0562400-00	155	C	C/G	46/47	190	C	226	283	G	165	222	C/G	102/118	195	C	144	283	G	126	222
Os11t0668650-01	193	A	A/G	56/34	116	A	476	283	G	132	144	A/G	102/209	99	A	362	283	G	274	222
Os07t0609766-00	874	G	G/T	84/91	225	T	152	222	G	178	283	G/T	102/45	225	T	122	222	G	235	283
Os02t0625500-01	33	C	C/G	132/66	51	G	208	160	C	337	283	C/G	102/46	21	G	61	113	C	219	283
Os11t0224900-00	1063	A	A/T	42/21	172	T	70	222	A	115	283	A/T	102/47	188	T	55	222	A	59	208
Os02t0265700-01	378	A	A/G	54/29	112	A	231	283	G	96	159	A/G	102/48	81	A	200	283	G	77	179
Os03t0265700-01	3593	A	A/G	170/163	225	G	190	222	A	200	283	A/G	102/49	225	G	133	222	A	212	283
Os06t0274000-01	356	A	A/G	266/142	225	A	273	283	G	155	222	A/G	102/60	225	A	201	283	G	176	222
Os07t0570500-01	2629	G	G/A	90/55	150	G	320	283	A	138	222	G/A	102/61	129	G	245	283	A	199	222
Os10t0500600-02	435	G	G/A	106/86	48	G	180	283	A	118	162	G/A	102/64	76	G	202	283	A	129	202
Os02t0219900-01	424	C	C/A	35/10	40	C	449	283	A	130	222	C/A	102/71	167	C	198	283	A	263	222
Os05t0543200-01	1086	T	T/C	169/92	87	T	276	283	C	139	217	T/C	102/72	140	T	182	283	C	125	222
Os04t0628100-01	1142	G	G/A	92/96	177	G	168	283	A	174	198	G/A	102/73	147	G	191	283	A	92	222
Os05t0113900-01	304	C	C/T	315/271	191	C	289	283	T	224	222	C/T	102/74	171	C	60	160	T	20	198
Os05t0160300-01	595	G	G/A	588/545	191	G	495	283	A	322	208	G/A	102/80	151	G	302	283	A	433	222
Os11t0184900-02	1349	G	G/T	87/40	56	G	191	283	T	63	134	G/T	102/80	119	G	221	283	T	235	222
Os10t0393100-01	604	T	T/C	54/40	181	T	294	283	C	178	222	T/C	102/84	182	T	177	283	C	228	222
Os06t0687800-01	1219	G	G/A	57/95	185	G	175	283	A	109	84	G/A	102/87	160	G	205	283	A	155	222
Os07t0618800-01	218	G	G/A	104/90	225	G	324	283	A	230	222	G/A	102/99	225	G	213	283	A	182	222
Os12t0611200-01	1972	C	C/T	236/260	225	C	317	283	T	217	222	C/T	103/117	225	C	286	283	T	270	222
Os05t0114000-01	163	T	T/C	58/18	27	T	194	283	C	111	42.1	T/C	103/33	24	T	80	271	C	21	150
Os05t0349500-01	331	A	A/C	125/48	20	A	278	283	C	90	94	A/C	103/37	33	A	167	283	C	115	216
Os06t0268700-01	823	T	T/G	48/16	47	T	364	283	G	106	174	T/G	103/39	44	T	145	283	G	107	194
Os05t0453300-01	2226	A	A/G	63/32	94	A	159	283	G	59	111	A/G	103/44	58	A	104	283	G	43	187
Os06t0354500-01	615	G	G/T	2012-09-16	91	G	152	283	T	61	222	G/T	103/60	133	G	212	283	T	231	222
Os11t0472500-01	156	T	T/C	88/65	109	T	203	283	C	158	199	T/C	103/60	92	T	163	283	C	79	183
Os04t0337300-01	433	T	T/C	145/90	121	T	272	283	C	114	144	T/C	103/62	122	T	283	283	C	213	222
Os06t0496000-01	504	T	T/G	87/69	153	T	245	283	G	155	89	T/G	103/69	127	T	255	283	G	235	222
Os09t0415700-01	483	C	C/T	44/31	112	C	130	283	T	86	137	C/T	103/73	114	C	158	283	T	32	175
Os10t0180000-01	491	G	G/A	62/49	100	G	278	283	A	133	222	G/A	103/80	85	G	217	283	A	133	197
Os08t0104700-01	831	C	C/T	33/21	225	C	242	283	T	120	222	C/T	103/84	225	C	195	283	T	148	222
Os02t0721800-01	2344	C	C/G	113/89	225	C	173	283	G	158	222	C/G	103/90	225	C	206	283	G	121	222
Os05t0559400-01	165	C	C/G	33/27	119	C	179	283	G	124	209	C/G	103/90	143	C	114	283	G	111	220
Os03t0333200-01	1224	T	T/C	86/55	155	C	130	109	T	233	283	T/C	103/91	173	C	167	222	T	237	283
Os02t0709400-03	1498	C	C/T	89/90	176	C	259	283	T	211	164	C/T	103/92	169	C	213	283	T	202	222
Os06t0687800-01	1048	G	G/A	50/81	176	G	185	283	A	141	114	G/A	103/99	180	G	191	283	A	180	222
Os10t0326800-01	1317	G	G/C	31/20	108	G	117	283	C	73	205	G/C	104/107	158	G	178	283	C	103	217
Os03t0738400-01	1748	G	G/A	426/423	61	G	662	225	A	470	144	G/A	104/112	64	G	184	259	A	471	151
Os11t0184900-02	1353	G	G/A	91/58	208	G	196	283	A	79	222	G/A	104/121	225	G	237	283	A	283	222
Os06t0211300-01	187	G	G/A	60/88	225	G	344	283	A	306	222	G/A	104/126	225	G	181	283	A	571	222
Os07t0570100-01	370	G	G/C	19/21	225	G	175	283	C	114	222	G/C	104/63	225	G	149	283	C	154	222
Os07t0644100-01	856	G	G/A	41/40	225	G	103	283	A	39	222	G/A	104/76	225	G	201	283	A	123	222
Os04t0685300-02	1025	G	G/A	135/116	74	G	206	283	A	100	50	G/A	104/81	34	G	232	283	A	613	173
Os12t0612100-01	1318	A	A/C	38/74	169	A	334	283	C	218	222	A/C	104/84	173	A	191	283	C	302	222
Os06t0687800-01	961	C	C/A	74/57	152	C	169	283	A	202	102	C/A	104/94	177	C	182	283	A	155	222
Os04t0691800-01	1904	G	G/A	28/14	107	G	212	283	A	104	168	G/A	104/98	197	G	167	283	A	98	222
Os11t0668650-01	113	C	C/T	52/30	102	C	317	283	T	94	107	C/T	105/141	133	C	316	283	T	184	222
Os02t0209000-01	1917	T	T/C	215/90	26	T	311	283	C	142	154	T/C	105/53	74	T	126	283	C	103	191
Os02t0274700-01	840	T	T/C	74/41	118	T	240	283	C	81	105	T/C	105/54	101	T	228	283	C	89	222
Os06t0210100-01	306	G	G/A	99/66	130	G	273	283	A	143	154	G/A	105/58	75	G	193	283	A	171	205
Os07t0281000-01	1169	C	C/A	104/66	122	C	190	283	A	117	125	C/A	105/69	128	C	200	283	A	318	222
Os01t0205700-01	616	A	A/G	154/121	182	A	374	283	G	201	222	A/G	105/70	157	A	190	283	G	167	222
Os05t0593800-01	1289	T	T/C	88/78	225	T	314	283	C	163	222	T/C	105/75	225	T	204	283	C	216	222
Os02t0816800-01	527	C	C/T	209/197	225	T	398	222	C	363	283	C/T	105/81	225	T	195	222	C	230	283
Os01t0118700-01	1543	T	T/C	45/29	151	T	258	283	C	137	172	T/C	105/82	193	T	221	283	C	295	222
Os10t0182000-01	1204	A	A/T	109/111	193	A	339	283	T	174	205	A/T	105/86	160	A	206	283	T	187	222
Os05t0122800-01	825	T	T/C	86/74	22	T	616	283	C	320	147	T/C	105/91	42	T	157	283	C	370	170
Os04t0628100-01	930	T	T/C	115/77	123	T	256	283	C	167	149	T/C	105/92	151	T	265	283	C	91	222
Os04t0686650-00	394	T	T/C	34/31	167	T	202	283	C	133	166	T/C	105/96	175	T	203	283	C	310	222
Os12t0576700-01	985	C	C/T	94/110	225	C	514	283	T	319	222	C/T	106/109	225	C	221	283	T	166	222
Os02t0704600-01	1136	C	C/G	111/129	225	C	159	283	G	213	222	C/G	106/112	225	C	299	283	G	239	222
Os06t0618700-01	138	C	C/T	19/19	162	C	115	283	T	156	203	C/T	106/115	200	C	192	283	T	91	202
Os11t0571900-01	724	G	G/A	97/71	176	A	445	222	G	345	283	G/A	106/123	195	A	135	188	G	261	283
Os10t0359500-01	404	A	A/G	86/120	186	A	231	283	G	213	169	A/G	106/155	182	A	260	283	G	215	222
Os11t0224900-00	1044	C	C/G	38/19	110	G	64	219	C	103	283	C/G	106/42	51	G	43	134	C	56	199
Os10t0124400-00	960	T	T/A	62/42	110	T	239	283	A	92	140	T/A	106/52	45	T	261	283	A	166	197
Os02t0710900-01	1391	C	C/T	145/80	91	C	328	283	T	131	88	C/T	106/54	85	C	219	283	T	90	218
Os10t0468500-01	3208	T	T/C	97/71	225	T	137	283	C	138	222	T/C	106/62	225	T	161	283	C	82	222
Os10t0464100-01	720	T	T/C	49/47	225	T	191	283	C	103	222	T/C	106/76	225	T	197	283	C	140	222
Os02t0717400-01	2872	G	G/A	109/94	166	G	165	283	A	158	61	G/A	106/77	152	G	233	283	A	260	222
Os10t0326800-01	1022	C	C/A	16/18	133	C	89	257	A	64	136	C/A	106/78	157	C	147	283	A	102	222
Os02t0816800-01	797	C	C/T	314/212	158	C	515	283	T	339	222	C/T	106/79	155	C	249	283	T	243	222
Os04t0137500-00	96	G	G/T	69/61	225	G	261	283	T	173	222	G/T	106/80	225	G	240	283	T	266	222
Os01t0356400-01	4914	T	T/C	107/81	225	T	415	283	C	161	222	T/C	106/81	225	T	284	283	C	211	222
Os07t0644100-01	928	G	G/T	49/47	180	G	140	283	T	75	152	G/T	106/81	157	G	217	283	T	134	222
Os03t0740833-01	223	T	T/C	52/33	30	T	103	184	C	115	65	T/C	106/83	29	T	210	233	C	28	59
Os01t0148050-01	1819	A	A/G	93/52	140	A	301	283	G	184	205	A/G	106/88	171	A	314	283	G	253	222
Os05t0227600-00	55	A	A/T	192/129	145	T	246	222	A	444	283	A/T	106/99	225	T	70	205	A	91	283
Os06t0598900-01	719	C	C/T	135/127	225	C	315	283	T	264	222	C/T	107/101	225	C	219	283	T	295	222
Os03t0274300-01	234	T	T/C	42/41	148	C	115	222	T	84	259	T/C	107/102	197	C	280	222	T	195	283
Os02t0114000-01	401	G	G/A	98/120	192	G	322	283	A	217	204	G/A	107/109	174	G	194	283	A	316	222
Os09t0560900-01	2537	A	A/G	128/147	213	A	242	283	G	197	136	A/G	107/114	182	A	276	283	G	267	222
Os07t0542600-01	1396	C	C/T	73/37	220	T	124	222	C	183	283	C/T	107/36	132	T	78	222	C	157	283
Os09t0438400-00	111	C	C/T	82/43	98	C	220	283	T	90	108	C/T	107/45	60	C	218	283	T	49	204
Os04t0628100-01	1110	T	T/A	107/75	137	T	199	283	A	154	222	T/A	107/53	86	T	222	283	A	77	218
Os12t0209800-01	329	A	A/C	38/31	160	A	343	283	C	65	118	A/C	107/66	135	A	234	283	C	163	222
Os01t0118700-01	1068	A	A/G	2012-10-14	98	A	182	283	G	98	193	A/G	107/68	158	A	184	283	G	251	222
Os04t0270100-03	1195	C	C/A	175/151	225	C	293	283	A	187	222	C/A	107/70	225	C	289	283	A	201	222
Os03t0138700-01	1002	G	G/A	24/21	137	G	243	283	A	178	222	G/A	107/73	138	G	66	229	A	61	222
Os11t0157300-01	1208	C	C/T	146/131	176	C	225	283	T	161	213	C/T	107/76	160	C	141	283	T	108	222
Os01t0831200-01	517	C	C/T	71/50	225	C	288	283	T	173	222	C/T	107/80	225	C	155	283	T	117	222
Os07t0644100-01	859	T	T/C	47/45	199	T	109	283	C	43	193	T/C	107/81	163	T	222	283	C	125	222
Os02t0799000-01	469	T	T/G	46/52	225	T	185	283	G	119	222	T/G	107/90	225	T	165	283	G	88	222
Os04t0480100-01	1838	A	A/G	140/123	181	A	226	283	G	122	200	A/G	108/108	193	A	244	283	G	169	222
Os03t0598900-01	489	C	C/T	52/95	182	C	376	283	T	335	222	C/T	108/118	193	C	243	283	T	380	222
Os01t0827400-01	93	G	G/T	29/37	190	T	111	176	G	112	283	G/T	108/122	217	T	166	222	G	34	132
Os11t0195500-01	1020	G	G/A	38/57	185	G	273	283	A	111	158	G/A	108/124	199	G	362	283	A	336	222
Os02t0638650-01	1786	C	C/T	68/35	125	C	212	283	T	112	222	C/T	108/71	158	C	164	283	T	192	222
Os10t0124400-00	963	C	C/T	62/55	182	C	234	283	T	113	222	C/T	108/72	141	C	248	283	T	223	222
Os07t0281000-01	1167	G	G/T	107/78	154	G	192	283	T	126	123	G/T	108/76	147	G	205	283	T	344	222
Os11t0587600-01	4681	T	T/C	87/60	152	T	905	283	C	249	34	T/C	108/76	139	T	998	283	C	366	222
Os03t0792900-01	969	A	A/T	65/69	225	A	178	283	T	123	222	A/T	108/78	225	A	126	283	T	154	222
Os04t0480100-01	1442	T	T/C	104/99	169	T	202	283	C	172	199	T/C	108/95	173	T	188	283	C	147	222
Os05t0592600-01	1470	C	C/A	82/92	225	C	272	283	A	249	222	C/A	109/105	225	C	226	283	A	241	222
Os07t0566200-01	1928	T	T/G	98/138	225	T	196	283	G	161	222	T/G	109/126	225	T	274	283	G	281	222
Os06t0210100-01	627	A	A/G	162/68	27	A	326	283	G	131	90	A/G	109/47	50	A	265	283	G	163	222
Os02t0274700-01	842	G	G/A	74/41	116	G	239	283	A	76	99	G/A	109/49	84	G	225	283	A	82	208
Os01t0118700-01	1240	G	G/C	2012-10-11	92	G	230	283	C	76	117	G/C	109/65	90	G	194	283	C	188	222
Os02t0704600-01	814	A	A/T	135/57	54	A	210	283	T	111	185	A/T	109/65	95	A	290	283	T	147	222
Os06t0268700-01	827	A	A/C	40/31	161	A	365	283	C	182	222	A/C	109/72	148	A	140	283	C	195	222
Os04t0618700-01	2687	C	C/T	23/14	166	C	195	283	T	86	222	C/T	109/78	225	C	52	157	T	36	222
Os05t0560300-01	735	A	A/G	43/29	147	A	484	283	G	167	127	A/G	109/81	159	A	329	283	G	446	222
Os02t0731400-01	200	G	G/T	2012-07-19	176	G	34	132	T	55	222	G/T	11/32	180	G	11	38	T	42	222
Os09t0558900-01	1371	A	A/G	22/49	225	A	63	220	G	66	222	A/G	11/35	225	A	53	190	G	135	222
Os03t0732000-00	103	A	A/G	23/20	136	A	106	283	G	46	131	A/G	11/39	155	A	55	196	G	61	222
Os09t0111800-02	1390	T	T/C	17/30	150	T	40	150	C	59	182	T/C	11/40	145	T	30	98	C	71	192
Os06t0274100-01	234	T	T/C	24/38	178	T	37	141	C	55	200	T/C	11/40	150	T	35	113	C	101	222
Os09t0509400-01	914	A	A/G	23/28	225	A	144	283	G	137	222	A/G	11/41	225	A	14	72	G	17	222
Os06t0641200-00	1512	G	G/A	2012-09-26	132	G	24	75	A	57	151	G/A	11/42	136	G	35	113	A	368	222
Os04t0608100-01	1693	A	A/G	41/76	225	A	64	192	G	67	222	A/G	11/42	225	A	29	89	G	62	222
Os05t0583400-01	483	G	G/C	29/49	225	G	24	102	C	31	222	G/C	11/46	225	G	50	181	C	90	222
Os12t0614000-01	2410	C	C/T	37/61	166	C	63	201	T	96	222	C/T	11/50	138	C	50	154	T	64	222
Os06t0134900-01	142	A	A/G	2012-08-28	175	A	42	138	G	83	222	A/G	11/61	139	A	24	80	G	177	222
Os11t0227800-01	1286	A	A/G	2012-03-29	132	A	35	110	G	131	222	A/G	11/73	105	A	19	87	G	99	222
Os06t0210100-01	707	C	C/A	190/221	196	C	344	283	A	278	222	C/A	110/101	177	C	242	283	A	280	222
Os06t0646400-01	4069	G	G/T	191/138	151	G	289	283	T	205	222	G/T	110/103	181	G	240	283	T	195	222
Os07t0616500-01	637	C	C/T	96/71	225	C	358	283	T	260	222	C/T	110/107	225	C	277	283	T	278	222
Os11t0490900-01	710	A	A/G	35/23	126	A	254	283	G	113	109	A/G	110/108	172	A	373	283	G	213	222
Os09t0439200-01	578	A	A/G	119/172	225	A	410	283	G	318	222	A/G	110/120	225	A	212	283	G	145	222
Os03t0639600-01	108	T	T/C	27/43	225	T	198	283	C	114	222	T/C	110/129	225	T	277	283	C	239	222
Os03t0425800-01	142	G	G/A	37/37	225	G	162	283	A	98	222	G/A	110/131	225	G	211	283	A	216	222
Os11t0668650-01	265	C	C/T	75/35	95	C	508	283	T	103	149	C/T	110/152	156	C	377	283	T	205	222
Os04t0418500-01	1595	C	C/G	117/50	52	C	259	283	G	45	184	C/G	110/45	60	C	208	283	G	113	222
Os09t0423600-01	1806	G	G/A	224/112	98	G	207	283	A	103	206	G/A	110/52	96	G	137	283	A	42	217
Os12t0548200-02	3515	A	A/T	103/79	159	A	198	283	T	135	210	A/T	110/60	120	A	150	283	T	86	222
Os03t0265600-01	973	T	T/C	91/28	28	T	72	227	C	46	135	T/C	110/68	106	T	261	283	C	186	222
Os10t0423000-01	408	C	C/T	56/61	225	T	293	222	C	158	283	C/T	110/78	225	T	185	222	C	298	283
Os09t0436500-01	1726	A	A/G	98/93	169	A	228	283	G	195	101	A/G	110/95	164	A	331	283	G	385	222
Os03t0729300-01	503	T	T/C	22/34	174	T	197	283	C	89	168	T/C	110/98	193	T	184	283	C	142	222
Os08t0107400-02	2291	A	A/G	96/94	225	A	226	283	G	196	222	A/G	111/101	225	A	311	283	G	161	222
Os03t0554900-00	1857	A	A/G	122/115	225	A	348	283	G	168	222	A/G	111/103	225	A	358	283	G	406	222
Os08t0109200-01	1094	G	G/C	199/167	225	G	681	283	C	444	222	G/C	111/107	225	G	381	283	C	811	222
Os11t0195500-01	2047	C	C/T	99/150	191	C	345	283	T	199	153	C/T	111/144	191	C	457	283	T	340	222
Os06t0211300-01	223	G	G/T	65/120	225	G	392	283	T	348	222	G/T	111/147	225	G	207	283	T	592	222
Os07t0456700-01	3505	G	G/C	118/81	225	G	201	283	C	159	222	G/C	111/78	225	G	163	283	C	141	222
Os07t0607800-01	1013	G	G/T	125/107	180	G	283	283	T	318	222	G/T	111/91	172	G	250	283	T	183	222
Os05t0583000-01	1349	T	T/C	59/54	184	T	160	283	C	115	148	T/C	112/105	195	T	128	283	C	24	209
Os10t0498700-01	1594	G	G/A	51/44	174	G	265	283	A	124	218	G/A	112/107	192	G	250	283	A	262	222
Os07t0570300-01	3043	A	A/G	190/203	188	A	444	283	G	381	222	A/G	112/116	195	A	249	283	G	357	222
Os06t0687800-01	1186	C	C/T	65/95	225	C	173	283	T	152	222	C/T	112/118	225	C	219	283	T	190	222
Os06t0210100-01	703	G	G/A	192/274	202	G	352	283	A	338	222	G/A	112/129	198	G	244	283	A	348	222
Os05t0554400-01	933	T	T/C	87/49	105	T	195	283	C	115	176	T/C	112/62	84	T	154	283	C	32	188
Os07t0642600-01	173	C	C/G	101/49	113	C	134	283	G	166	217	C/G	112/74	161	C	170	283	G	131	222
Os11t0184900-02	1339	G	G/A	91/46	71	G	200	283	A	63	119	G/A	112/81	112	G	225	283	A	262	222
Os05t0113000-01	485	T	T/C	34/31	162	T	349	283	C	200	222	T/C	112/83	156	T	281	283	C	299	222
Os06t0646600-02	1007	C	C/T	97/77	225	C	764	283	T	270	222	C/T	112/84	225	C	370	283	T	349	222
Os10t0405300-01	722	G	G/A	90/72	225	A	232	222	G	161	283	G/A	112/89	225	A	172	222	G	267	283
Os12t0409600-01	328	A	A/G	142/128	197	G	244	222	A	250	283	A/G	112/93	191	G	193	222	A	232	283
Os03t0696300-01	1090	G	G/A	72/100	225	G	305	283	A	305	222	G/A	113/105	225	G	270	283	A	387	222
Os02t0712000-01	1734	A	A/T	67/71	225	A	234	283	T	170	222	A/T	113/106	225	A	215	283	T	202	222
Os02t0274700-01	1089	C	C/T	70/97	193	T	308	205	C	237	283	C/T	113/113	190	T	264	222	C	157	283
Os03t0741050-01	1916	T	T/C	64/54	225	T	150	283	C	139	222	T/C	113/126	225	T	372	283	C	43	222
Os07t0631000-01	504	T	T/C	99/47	80	T	262	283	C	117	56	T/C	113/38	22	T	286	283	C	159	214
Os11t0602800-01	1391	C	C/T	82/46	225	C	165	283	T	157	222	C/T	113/52	225	C	313	283	T	160	222
Os02t0274700-01	1735	T	T/A	134/94	225	T	300	283	A	168	222	T/A	113/73	225	T	247	283	A	176	222
Os05t0559900-01	1387	T	T/C	102/67	225	T	270	283	C	228	222	T/C	113/79	225	T	211	283	C	162	222
Os07t0232200-01	688	T	T/C	71/68	170	T	308	283	C	187	222	T/C	113/87	172	T	214	283	C	223	222
Os12t0612100-01	781	C	C/T	71/67	167	C	384	283	T	234	222	C/T	113/90	164	C	249	283	T	370	222
Os11t0195500-01	660	C	C/A	29/35	195	C	209	283	A	86	182	C/A	113/97	210	C	257	283	A	281	222
Os06t0650100-01	424	T	T/C	245/154	144	T	277	283	C	199	222	T/C	114/101	185	T	231	283	C	188	222
Os06t0687800-01	1426	A	A/C	91/67	130	A	258	283	C	102	66	A/C	114/53	66	A	255	283	C	109	213
Os02t0304900-01	547	C	C/G	111/70	149	C	309	283	G	155	168	C/G	114/61	113	C	174	283	G	104	222
Os06t0574200-01	1902	T	T/C	105/78	225	T	254	283	C	157	222	T/C	114/68	225	T	226	283	C	200	222
Os07t0567300-01	1855	T	T/A	191/112	100	T	314	283	A	134	164	T/A	114/77	118	T	263	283	A	166	222
Os12t0154800-00	422	C	C/T	79/63	225	C	426	283	T	249	222	C/T	114/84	225	C	183	283	T	275	222
Os08t0104700-01	1623	G	G/A	38/48	225	G	242	283	A	157	222	G/A	114/94	225	G	223	283	A	157	222
Os04t0628100-01	594	G	G/A	95/81	225	G	211	283	A	213	222	G/A	114/97	225	G	264	283	A	118	222
Os06t0638000-00	5886	T	T/G	130/91	225	T	217	283	G	172	222	T/G	115/105	225	T	198	283	G	146	222
Os12t0612100-01	1011	C	C/T	85/85	225	C	388	283	T	281	222	C/T	115/107	225	C	231	283	T	365	222
Os01t0827400-01	198	G	G/T	40/33	225	T	115	222	G	102	283	G/T	115/111	225	T	148	222	G	41	153
Os07t0421300-01	2796	T	T/C	84/75	143	C	313	222	T	189	283	T/C	115/112	146	C	298	222	T	188	283
Os03t0847600-01	1892	C	C/G	161/166	76	C	250	283	G	191	80	C/G	115/123	58	C	283	283	G	216	170
Os05t0113000-02	493	C	C/T	62/39	120	C	422	283	T	238	222	C/T	115/84	197	C	270	283	T	324	222
Os10t0393100-01	624	C	C/A	61/48	225	C	360	283	A	205	222	C/A	115/88	225	C	224	283	A	254	222
Os06t0646700-01	105	T	T/C	62/43	136	T	259	283	C	136	198	T/C	115/89	129	T	203	283	C	152	216
Os06t0136000-01	1064	A	A/G	108/92	184	A	270	283	G	181	222	A/G	115/93	186	A	254	283	G	205	222
Os09t0420800-01	664	T	T/G	343/243	123	T	536	283	G	328	222	T/G	115/93	150	T	251	283	G	250	222
Os01t0267200-01	348	C	C/T	98/73	136	C	441	283	T	200	196	C/T	115/96	145	C	233	283	T	178	212
Os02t0274700-01	1333	C	C/T	114/92	145	T	287	135	C	246	283	C/T	116/109	163	T	221	222	C	195	283
Os04t0397000-01	118	C	C/G	181/155	225	C	424	283	G	343	222	C/G	116/120	225	C	202	283	G	282	222
Os11t0107600-01	843	G	G/A	86/110	225	G	77	200	A	156	222	G/A	116/133	225	G	127	283	A	103	222
Os03t0799000-01	69	G	G/C	170/195	183	G	507	283	C	479	222	G/C	116/152	200	G	142	283	C	261	222
Os09t0106700-01	706	C	C/T	33/20	120	C	235	283	T	136	152	C/T	116/64	107	C	242	283	T	154	222
Os10t0468500-01	3702	A	A/G	129/109	225	A	160	283	G	147	222	A/G	116/71	225	A	155	283	G	89	222
Os02t0806900-01	713	C	C/T	48/35	225	C	215	283	T	105	222	C/T	116/80	225	C	200	283	T	112	222
Os09t0420800-01	125	G	G/A	160/108	109	G	570	283	A	226	220	G/A	116/86	131	G	281	283	A	203	222
Os07t0232200-01	765	C	C/G	93/80	186	C	319	283	G	194	222	C/G	116/98	188	C	211	283	G	256	222
Os04t0185500-01	1649	T	T/C	63/58	189	T	257	283	C	195	191	T/C	117/107	186	T	234	283	C	187	222
Os03t0698800-01	1315	A	A/T	73/77	225	A	175	283	T	145	222	A/T	117/108	225	A	251	283	T	337	222
Os10t0451700-01	597	T	T/C	42/33	225	C	163	222	T	59	208	T/C	117/120	225	C	170	222	T	148	283
Os05t0593800-01	1314	G	G/A	86/78	186	G	330	283	A	143	222	G/A	117/84	166	G	216	283	A	193	222
Os05t0105000-01	395	T	T/C	38/34	225	T	273	283	C	170	222	T/C	118/102	225	T	166	283	C	229	222
Os03t0351800-01	1075	C	C/T	145/80	94	T	235	58	C	324	283	C/T	118/67	101	T	134	222	C	345	283
Os01t0118700-01	1031	T	T/G	2012-09-15	114	T	206	283	G	108	222	T/G	118/87	225	T	195	283	G	271	222
Os04t0178400-01	1565	T	T/G	38/31	151	T	1152	283	G	250	49	T/G	119/100	160	T	746	283	G	338	222
Os02t0803300-01	141	C	C/T	90/66	163	C	107	283	T	117	160	C/T	119/127	189	C	300	283	T	104	222
Os01t0958500-01	1654	A	A/G	68/75	225	G	281	222	A	180	283	A/G	119/129	225	G	323	222	A	278	283
Os04t0224900-01	935	C	C/T	78/35	91	C	224	283	T	86	135	C/T	119/40	28	C	235	283	T	77	218
Os11t0224900-00	1927	C	C/A	78/26	178	A	76	222	C	177	283	C/A	119/54	225	A	64	222	C	61	214
Os06t0646400-01	4009	T	T/C	221/102	45	T	360	283	C	156	172	T/C	119/61	83	T	302	283	C	116	220
Os07t0575100-00	2023	C	C/T	93/87	169	C	193	283	T	188	217	C/T	119/65	116	C	210	283	T	182	222
Os11t0229400-01	2376	C	C/T	81/41	167	T	98	222	C	141	283	C/T	119/67	199	T	142	222	C	152	283
Os04t0402300-00	742	G	G/A	66/63	147	G	210	283	A	80	89	G/A	119/69	106	G	219	283	A	119	222
Os02t0114000-01	1378	C	C/T	103/131	196	C	290	283	T	188	217	C/T	119/83	158	C	195	283	T	282	222
Os08t0364900-00	994	G	G/C	42/35	133	C	213	222	G	172	283	G/C	119/90	139	C	82	222	G	53	171
Os05t0470000-01	828	T	T/G	17/28	191	T	143	283	G	95	173	T/G	119/95	196	T	194	283	G	100	222
Os05t0113000-02	517	G	G/T	69/49	193	G	435	283	T	249	222	G/T	119/96	225	G	271	283	T	329	222
Os04t0295100-00	131	A	A/C	22/51	139	A	32	126	C	53	222	A/C	12/32	132	A	17	81	C	88	222
Os07t0458700-01	434	T	T/C	40/41	180	T	59	208	C	74	222	T/C	12/32	172	T	40	150	C	53	222
Os03t0624600-01	965	A	A/T	2012-04-16	129	A	37	119	T	54	222	A/T	12/33	172	A	13	69	T	21	180
Os02t0700100-01	564	T	T/C	106/127	225	T	106	283	C	98	222	T/C	12/33	225	T	19	49	C	20	222
Os04t0430000-01	688	G	G/T	41/43	225	G	62	155	T	118	222	G/T	12/35	225	G	36	105	T	113	222
Os01t0343200-01	1058	C	C/T	2012-07-19	225	T	83	222	C	14	72	C/T	12/43	225	T	78	222	C	44	162
Os06t0200250-01	702	T	T/C	2012-06-15	116	T	57	202	C	29	165	T/C	12/53	123	T	134	283	C	197	222
Os05t0373500-00	1124	G	G/C	53/82	225	C	124	222	G	65	226	G/C	12/55	225	C	44	222	G	18	84
Os06t0641200-00	1043	C	C/T	2012-10-16	126	C	30	120	T	63	211	C/T	12/63	125	C	21	40	T	348	222
Os04t0227100-01	793	C	C/T	7/36	171	C	19	77	T	69	222	C/T	12/72	125	C	24	102	T	63	222
Os03t0694900-01	3305	T	T/A	178/251	190	T	240	283	A	220	222	T/A	120/107	170	T	239	283	A	317	222
Os01t0833700-01	1857	A	A/G	151/152	178	G	228	110	A	258	283	A/G	120/113	178	G	168	216	A	323	283
Os11t0605500-01	2182	C	C/G	108/138	225	C	390	283	G	357	222	C/G	120/125	225	C	272	283	G	340	222
Os01t0513400-01	695	G	G/T	83/57	130	G	174	283	T	105	170	G/T	120/71	111	G	241	283	T	129	218
Os02t0182100-01	1374	A	A/G	47/47	172	A	200	283	G	119	77	A/G	120/84	155	A	347	283	G	324	222
Os05t0560300-01	696	T	T/G	58/54	225	T	526	283	G	203	222	T/G	120/90	225	T	358	283	G	485	222
Os06t0498400-01	3916	C	C/T	114/64	126	T	190	146	C	240	283	C/T	120/95	179	T	142	222	C	171	283
Os04t0185500-01	2597	T	T/C	115/117	225	T	310	283	C	204	222	T/C	120/95	225	T	246	283	C	191	222
Os04t0185500-01	1412	C	C/T	73/73	173	C	278	283	T	196	202	C/T	121/100	159	C	250	283	T	193	222
Os08t0128300-01	814	A	A/C	39/36	225	A	167	283	C	114	222	A/C	121/123	225	A	209	283	C	84	222
Os10t0395000-01	842	C	C/T	66/36	225	C	232	283	T	129	222	C/T	121/155	225	C	197	283	T	187	222
Os12t0612100-01	1470	G	G/T	142/63	40	G	471	283	T	151	99	G/T	121/49	44	G	275	283	T	176	222
Os01t0816400-02	5692	A	A/G	180/99	83	A	373	283	G	140	149	A/G	121/56	78	A	190	283	G	131	222
Os11t0224900-00	1100	G	G/A	39/19	91	A	73	214	G	110	283	G/A	121/57	67	A	63	199	G	69	238
Os08t0433100-01	252	A	A/G	133/98	149	A	444	283	G	169	130	A/G	121/67	120	A	323	283	G	298	222
Os02t0189100-01	448	C	C/T	231/157	225	C	255	283	T	187	222	C/T	121/70	225	C	167	283	T	272	222
Os06t0255900-01	3028	A	A/G	61/76	193	A	79	228	G	92	103	A/G	121/76	149	A	237	283	G	95	211
Os02t0708300-01	149	G	G/A	111/67	92	G	402	283	A	135	135	G/A	121/80	107	G	268	283	A	231	222
Os02t0274700-01	1713	G	G/A	126/98	166	G	300	283	A	163	115	G/A	121/83	151	G	234	283	A	173	222
Os01t0151100-01	1378	T	T/C	64/67	176	T	277	283	C	126	92	T/C	122/103	171	T	274	283	C	223	222
Os06t0646400-01	3881	C	C/T	200/183	189	C	272	283	T	198	154	C/T	122/112	191	C	246	283	T	177	222
Os10t0395000-01	981	C	C/G	45/31	225	C	217	283	G	117	222	C/G	122/117	225	C	157	283	G	137	222
Os06t0195600-01	1882	G	G/C	84/70	176	G	206	283	C	193	191	G/C	122/119	186	G	181	283	C	252	222
Os06t0650600-01	2080	C	C/T	143/136	173	C	293	283	T	148	103	C/T	122/139	183	C	408	283	T	320	222
Os06t0160400-01	594	A	A/C	40/18	66	A	253	283	C	56	96.1	A/C	122/42	20	A	274	283	C	90	198
Os04t0640900-01	2067	G	G/T	173/92	88	T	112	204	G	229	283	G/T	122/70	101	T	139	209	G	215	283
Os07t0588000-01	320	T	T/C	2012-12-26	90	T	326	283	C	120	222	T/C	122/82	154	T	279	283	C	162	222
Os02t0799000-01	1300	G	G/T	98/91	225	G	254	283	T	161	222	G/T	122/82	225	G	157	283	T	85	222
Os12t0111600-01	36	C	C/G	84/73	157	G	176	222	C	364	283	C/G	122/96	154	G	90	197	C	100	283
Os03t0740900-01	405	A	A/G	45/38	132	A	151	283	G	99	66	A/G	123/101	141	A	335	283	G	31	201
Os03t0707600-01	552	A	A/C	51/42	141	A	282	283	C	153	161	A/C	123/111	157	A	201	283	C	223	222
Os01t0543100-01	136	A	A/G	77/38	208	A	346	283	G	168	222	A/G	123/28	30	A	119	283	G	35	222
Os07t0570300-01	2499	A	A/T	120/57	71	A	412	283	T	163	178	A/T	123/55	53	A	299	283	T	196	222
Os11t0224900-00	1863	C	C/T	69/22	136	T	72	222	C	171	283	C/T	123/55	206	T	61	222	C	77	262
Os06t0659300-01	3814	G	G/T	168/98	80	G	204	283	T	105	110	G/T	123/63	78	G	254	283	T	98	199
Os04t0630800-01	637	G	G/T	16/14	156	G	284	283	T	81	222	G/T	123/66	215	G	337	283	T	347	222
Os07t0656900-00	814	T	T/C	52/34	159	T	229	283	C	147	214	T/C	123/75	148	T	159	283	C	51	222
Os02t0551900-01	1206	G	G/A	156/126	188	A	261	28	G	247	283	G/A	123/82	160	A	217	211	G	329	283
Os03t0744650-00	1239	A	A/T	183/97	86	A	343	283	T	174	133	A/T	123/91	141	A	248	283	T	180	222
Os02t0639000-01	3493	G	G/T	101/67	131	G	258	283	T	125	129	G/T	123/92	136	G	233	283	T	167	222
Os03t0639600-01	68	C	C/T	41/42	186	C	184	283	T	120	179	C/T	123/97	209	C	279	283	T	199	222
Os07t0616900-01	1404	C	C/A	94/40	73	C	361	283	A	162	169	C/A	124/100	146	C	277	283	A	140	209
Os09t0560900-01	766	G	G/A	94/101	225	G	229	283	A	148	222	G/A	124/102	225	G	265	283	A	207	222
Os04t0630800-01	1105	T	T/A	44/40	109	T	255	283	A	125	173	T/A	124/103	179	T	390	283	A	409	222
Os03t0701900-01	1092	A	A/G	168/172	193	A	260	283	G	205	180	A/G	124/106	174	A	327	283	G	299	222
Os04t0464500-01	864	A	A/T	98/113	225	A	347	283	T	194	222	A/T	124/128	225	A	326	283	T	248	222
[truncated: 7,326 more rows]
