# Supplementary material for: Identification of Transcriptome SNPs for Assessing Allele-Specific Gene Expression in a Super-Hybrid Rice Xieyou9308
Source: PLoS One. 2013 Apr 17;8(4):e60668. doi: 10.1371/journal.pone.0060668 (PMC3629204; doi:10.1371/journal.pone.0060668)
Supplement: Table S2 — SNPs showing consistent allelic expression biases in the hybrid. (XLSX) [file pone.0060668.s002.xlsx]

## Sheet: Sheet1
Gene_id	POS	REF	ALT_F12	Depth_F12	QUAL_F12	ALT_R12	Depth_R12	QUAL_R12	ALT_X12	Depth_X12	QUAL_X12	ALT_F34	Depth_F34	QUAL_F34	ALT_R34	Depth_R34	QUAL_R34	ALT_X34	Depth_X34	QUAL_X34
Os01t0100400-01	1335	T	T/C	32/28	147	T	32	126	C	27	199	T/C	2012-05-16	33	T	25	105	C	29	222
Os01t0100500-01	1658	G	G/A	73/64	176	G	200	283	A	140	222	G/A	53/43	163	G	136	283	A	172	222
Os01t0100700-01	59	C	C/T	127/120	180	C	132	283	T	173	222	C/T	28/40	148	C	48	174	T	85	197
Os01t0101300-01	754	T	T/C	2012-12-10	101	T	50	181	C	22	222	T/C	2012-12-16	198	T	29	94	C	24	222
Os01t0101300-01	1552	T	T/G	34/37	205	T	58	141	G	65	222	T/G	23/20	142	T	45	165	G	70	222
Os01t0101600-01	3907	G	G/A	2012-06-15	91	G	35	104	A	20	222	G/A	2012-12-08	143	G	22	96	A	16	222
Os01t0103600-02	842	T	T/G	142/82	99	T	193	283	G	81	145	T/G	50/28	86	T	95	283	G	87	222
Os01t0103800-01	1111	T	T/C	39/20	116	T	56	152	C	29	210	T/C	2012-08-13	50	T	32	102	C	33	222
Os01t0104900-01	628	A	A/C	2012-12-14	90	A	96	283	C	20	113	A/C	22/13	41	A	33	129	C	37	150
Os01t0104900-01	595	A	A/G	18/15	88	A	110	283	G	33	212	A/G	22/15	95	A	46	168	G	50	221
Os01t0106700-00	5754	A	A/G	33/39	225	A	60	143	G	46	222	A/G	27/29	225	A	64	223	G	67	222
Os01t0107900-01	1170	C	C/A	42/35	171	C	168	283	A	90	171	C/A	58/36	131	C	118	283	A	125	222
Os01t0109700-01	3744	C	C/T	126/135	225	C	425	283	T	300	222	C/T	140/163	225	C	362	283	T	356	222
Os01t0109700-01	21	T	T/C	14/19	182	T	69	200	C	42	214	T/C	25/40	225	T	65	196	C	87	222
Os01t0109700-01	714	T	T/C	37/46	225	T	153	283	C	139	222	T/C	71/78	225	T	129	283	C	199	222
Os01t0109750-01	42	C	C/T	2012-08-18	175	C	35	117	T	44	208	C/T	2012-07-14	58	C	18	84	T	22	169
Os01t0109750-01	500	G	G/A	54/50	225	G	117	283	A	112	222	G/A	28/30	225	G	45	165	A	118	222
Os01t0111900-01	386	G	G/T	15/13	109	G	201	283	T	218	222	G/T	20/28	190	G	18	60	T	100	222
Os01t0112300-01	1867	C	C/T	23/19	111	C	29	117	T	20	181	C/T	2012-09-11	92	C	31	104	T	27	213
Os01t0112300-01	1850	G	G/A	37/40	225	G	39	147	A	68	222	G/A	2012-12-28	225	G	47	105	A	73	222
Os01t0112300-01	1686	A	A/G	45/48	144	A	76	240	G	87	217	A/G	37/21	113	A	70	215	G	107	222
Os01t0112600-01	486	T	T/C	43/17	106	T	33	129	C	25	222	T/C	15/18	183	T	17	72	C	19	190
Os01t0112600-01	451	T	T/C	50/24	207	T	33	129	C	24	222	T/C	18/19	225	T	18	84	C	21	222
Os01t0113200-01	701	G	G/T	38/20	216	G	76	259	T	56	222	G/T	17/28	225	G	87	283	T	66	222
Os01t0113200-01	751	C	C/A	34/19	196	C	64	187	A	58	222	C/A	21/23	225	C	70	241	A	53	222
Os01t0113200-01	730	C	C/T	40/24	134	C	88	275	T	66	208	C/T	23/23	139	C	85	283	T	66	222
Os01t0113200-01	461	A	A/G	20/16	181	A	53	160	G	51	222	A/G	38/28	225	A	70	241	G	49	222
Os01t0113200-01	457	C	C/T	21/16	177	C	52	157	T	52	222	C/T	39/28	225	C	70	241	T	51	222
Os01t0113200-01	1577	T	T/C	37/47	225	T	101	283	C	63	222	T/C	50/44	225	T	95	283	C	63	222
Os01t0113700-00	1199	A	A/C	2012-10-19	46	A	66	229	C	36	193	A/C	2012-06-14	44	A	49	178	C	46	214
Os01t0113700-00	1303	C	C/T	2012-11-17	112	C	59	208	T	43	220	C/T	2012-08-13	124	C	42	156	T	102	222
Os01t0113700-00	1195	T	T/C	2012-11-17	49	T	64	223	C	35	193	T/C	2012-08-13	59	T	48	161	C	43	194
Os01t0113700-00	371	A	A/G	2012-07-14	45	A	68	235	G	32	210	A/G	2012-08-16	56	A	40	150	G	63	222
Os01t0113700-00	408	C	C/T	2012-08-12	188	C	46	168	T	34	222	C/T	2012-10-15	163	C	29	117	T	84	222
Os01t0113700-00	1250	G	G/A	2012-11-19	65	G	78	265	A	42	205	G/A	2012-10-17	87	G	59	193	A	81	222
Os01t0113700-00	381	G	G/A	2012-11-14	89	G	62	217	A	47	222	G/A	14/14	125	G	39	147	A	104	222
Os01t0114100-01	1651	T	T/C	2012-09-14	225	T	54	193	C	46	222	T/C	2012-06-14	225	T	19	87	C	57	222
Os01t0118100-01	2775	T	T/A	32/18	68	T	48	174	A	31	159	T/A	18/13	60	T	35	135	A	30	147
Os01t0118100-01	2466	C	C/G	69/51	127	C	136	283	G	43	164	C/G	38/25	102	C	99	283	G	59	194
Os01t0119050-01	78	C	C/T	131/43	62	C	140	283	T	98	222	C/T	16/20	184	C	29	100	T	26	222
Os01t0127000-01	1287	G	G/T	56/92	225	G	83	227	T	127	222	G/T	38/94	225	G	31	123	T	14	212
Os01t0129600-00	581	T	T/C	2012-10-21	225	C	92	222	T	39	147	T/C	14/24	225	C	42	222	T	11	63
Os01t0129600-00	362	C	C/T	26/33	187	T	160	222	C	53	169	C/T	20/39	183	T	84	222	C	15	75
Os01t0135700-01	323	C	C/T	141/81	225	T	207	222	C	298	283	C/T	185/153	225	T	161	222	C	139	283
Os01t0136400-01	1086	G	G/A	60/34	141	G	363	283	A	102	62.2	G/A	158/75	80	G	344	283	A	173	87
Os01t0136400-01	1842	C	C/A	132/45	188	C	425	283	A	122	222	C/A	210/108	225	C	463	283	A	222	222
Os01t0138400-01	500	A	A/C	2012-06-14	39	A	92	283	C	35	222	A/C	51/46	185	A	55	177	C	13	156
Os01t0138400-01	800	G	G/A	37/38	141	A	189	222	G	136	283	G/A	99/94	183	A	148	222	G	62	217
Os01t0138800-01	187	C	C/A	36/34	192	A	304	222	C	275	283	C/A	54/86	205	A	90	222	C	217	283
Os01t0140700-00	933	C	C/A	16/28	225	A	51	222	C	60	179	C/A	37/55	225	A	97	222	C	49	178
Os01t0140700-00	880	G	G/C	2012-12-14	99	C	41	186	G	50	159	G/C	42/48	148	C	70	206	G	46	168
Os01t0140700-00	732	T	T/C	2012-09-11	98	T	40	137	C	34	214	T/C	68/50	170	T	89	283	C	47	222
Os01t0143100-01	1122	G	G/T	27/19	90	G	51	184	T	29	146	G/T	30/22	101	G	45	165	T	41	210
Os01t0143100-01	1070	C	C/T	35/39	225	C	50	161	T	68	222	C/T	40/34	225	C	55	161	T	104	222
Os01t0144000-01	42	T	T/C	2012-12-29	31	C	91	148	T	62	186	T/C	31/29	120	C	35	144	T	24	102
Os01t0144340-00	416	C	C/T	43/34	159	C	60	211	T	52	222	C/T	17/22	162	C	18	84	T	80	222
Os01t0147200-01	2126	T	T/C	46/20	90	C	30	96.3	T	59	208	T/C	30/15	90	C	30	139	T	51	184
Os01t0147700-01	981	C	C/T	32/30	149	T	42	217	C	60	211	C/T	2012-09-30	30	T	40	199	C	91	283
Os01t0147700-01	1032	A	A/T	34/50	183	T	65	222	A	71	244	A/T	2012-10-30	49	T	47	222	A	108	283
Os01t0148000-00	1829	A	A/G	20/17	116	G	136	222	A	83	233	A/G	54/50	174	G	124	222	A	134	283
Os01t0149900-01	1241	G	G/C	2012-11-13	200	G	35	135	C	22	222	G/C	49/45	225	G	57	202	C	58	222
Os01t0151100-01	749	G	G/T	26/32	225	G	236	283	T	72	222	G/T	100/77	225	G	173	283	T	141	222
Os01t0151100-01	1378	T	T/C	64/67	176	T	277	283	C	126	92	T/C	122/103	171	T	274	283	C	223	222
Os01t0151600-01	1015	T	T/G	62/54	164	T	244	283	G	202	222	T/G	67/63	161	T	98	277	G	190	222
Os01t0151600-01	1170	G	G/A	52/31	225	A	147	222	G	164	283	G/A	74/47	225	A	58	222	G	232	283
Os01t0152300-00	548	C	C/A	114/105	225	C	64	223	A	93	222	C/A	33/40	225	C	45	101	A	66	222
Os01t0158900-01	1266	C	C/T	2012-10-21	166	C	87	247	T	50	185	C/T	27/29	169	C	33	129	T	55	222
Os01t0158900-01	807	C	C/A	2012-12-11	189	C	48	174	A	42	222	C/A	28/20	225	C	48	174	A	47	222
Os01t0164500-01	1549	T	T/C	42/35	157	C	38	190	T	48	152	T/C	15/15	104	C	45	222	T	46	168
Os01t0165800-01	1900	T	T/A	36/28	165	A	32	220	T	40	124	T/A	2012-10-16	93	A	38	222	T	42	156
Os01t0165800-01	2194	G	G/T	35/26	225	T	32	222	G	52	187	G/T	13/13	210	T	46	222	G	51	184
Os01t0167500-01	1670	A	A/G	66/86	165	G	105	197	A	70	241	A/G	25/30	151	G	55	166	A	48	174
Os01t0168400-01	1713	G	G/A	93/123	225	G	454	283	A	332	222	G/A	142/122	225	G	182	283	A	201	222
Os01t0168400-01	901	A	A/G	42/39	172	G	319	153	A	233	283	A/G	78/74	175	G	110	217	A	101	283
Os01t0168500-01	1628	T	T/G	28/18	84	T	77	243	G	24	194	T/G	29/17	106	T	51	184	G	31	213
Os01t0168500-01	1585	C	C/A	36/25	89	C	120	283	A	53	160	C/A	45/23	85	C	83	279	A	48	207
Os01t0168800-01	692	G	G/A	2012-10-16	202	G	122	283	A	86	222	G/A	19/33	225	G	22	71	A	45	222
Os01t0168800-01	1228	T	T/C	86/87	181	C	101	222	T	84	282	T/C	25/13	72	C	10	121	T	26	108
Os01t0168800-01	1204	A	A/G	131/134	225	G	161	222	A	163	283	A/G	33/28	225	G	19	222	A	45	165
Os01t0168800-01	852	T	T/G	46/57	187	T	208	283	G	149	222	T/G	36/39	190	T	38	144	G	73	222
Os01t0169500-01	1034	C	C/A	2012-07-15	88	A	55	222	C	56	163	C/A	18/25	225	A	53	222	C	93	283
Os01t0169500-01	2046	C	C/A	2012-11-17	165	A	54	222	C	55	131	C/A	28/18	225	A	48	222	C	99	283
Os01t0169500-01	1276	G	G/T	24/27	151	G	78	265	T	77	222	G/T	41/34	159	G	78	265	T	131	222
Os01t0169800-01	875	G	G/A	68/104	225	A	105	222	G	35	135	G/A	2012-12-09	146	A	13	222	G	27	77
Os01t0170000-01	890	C	C/T	25/35	225	C	297	283	T	188	222	C/T	100/88	225	C	144	283	T	562	222
Os01t0171800-01	1327	G	G/C	82/86	225	G	156	283	C	114	222	G/C	37/38	225	G	74	253	C	95	222
Os01t0171800-01	347	G	G/A	24/34	167	G	103	283	A	60	191	G/A	40/31	171	G	48	128	A	72	199
Os01t0173600-00	339	G	G/T	33/18	99	T	106	190	G	250	283	G/T	319/251	134	T	32	149	G	295	283
Os01t0182900-01	1285	A	A/G	18/22	225	A	26	108	G	31	222	A/G	20/17	225	A	24	102	G	35	222
Os01t0183000-01	700	A	A/T	39/41	168	A	168	283	T	79	214	A/T	37/28	150	A	53	190	T	83	222
Os01t0185200-03	1977	C	C/T	188/80	48	C	416	283	T	175	73	C/T	211/103	58	C	487	283	T	252	222
Os01t0185400-01	745	G	G/A	49/33	141	A	152	184	G	138	283	G/A	88/70	169	A	136	222	G	208	283
Os01t0185500-00	216	C	C/T	2012-12-16	120	C	56	199	T	55	163	C/T	72/63	177	C	45	139	T	19	157
Os01t0186200-01	1543	A	A/T	2012-10-16	63	A	39	147	T	38	150	A/T	2012-11-14	88	A	16	78	T	28	165
Os01t0187400-01	936	C	C/T	17/17	144	C	130	283	T	67	155	C/T	33/20	102	C	61	214	T	111	222
Os01t0187500-01	1532	A	A/G	24/27	161	A	79	244	G	53	177	A/G	22/15	94	A	86	283	G	69	222
Os01t0188100-01	919	C	C/T	146/161	194	T	333	207	C	359	283	C/T	99/86	171	T	139	222	C	162	283
Os01t0191700-01	1952	G	G/A	49/68	179	A	118	148	G	92	267	G/A	64/75	179	A	238	222	G	132	283
Os01t0191700-01	100	T	T/C	28/28	142	T	154	283	C	87	119	T/C	96/71	136	T	260	283	C	174	222
Os01t0196500-01	549	C	C/G	25/24	136	C	75	227	G	54	190	C/G	27/24	155	C	31	123	G	40	222
Os01t0196600-01	1567	T	T/A	46/62	225	T	52	187	A	56	222	T/A	17/19	225	T	44	162	A	33	222
Os01t0196600-01	1278	G	G/T	56/50	154	T	73	160	G	69	212	G/T	25/19	127	T	47	179	G	60	211
Os01t0197100-00	1356	C	C/T	68/50	171	C	94	283	T	37	222	C/T	14/22	176	C	17	81	T	17	196
Os01t0200300-01	989	C	C/T	39/42	189	C	60	166	T	37	184	C/T	33/19	113	C	68	235	T	82	199
Os01t0200950-00	374	A	A/G	45/60	225	G	69	222	A	67	197	A/G	34/13	114	G	42	222	A	113	283
Os01t0200950-00	951	G	G/A	65/54	225	A	67	222	G	81	274	G/A	36/14	162	A	38	222	G	131	283
Os01t0201000-01	376	A	A/G	47/65	225	G	60	222	A	53	127	A/G	40/14	123	G	44	222	A	123	283
Os01t0201900-01	1633	G	G/A	32/17	91	A	70	194	G	133	283	G/A	88/39	72	A	77	209	G	178	283
Os01t0202500-01	1350	G	G/A	21/36	173	G	30	120	A	67	222	G/A	37/65	178	G	34	132	A	51	213
Os01t0205500-01	145	T	T/C	377/330	193	T	602	283	C	416	222	T/C	143/156	212	T	250	283	C	441	222
Os01t0205700-01	616	A	A/G	154/121	182	A	374	283	G	201	222	A/G	105/70	157	A	190	283	G	167	222
Os01t0208700-01	1586	A	A/C	2012-12-19	108	A	152	283	C	103	193	A/C	69/152	135	A	158	283	C	265	222
Os01t0208700-01	1382	A	A/G	36/37	147	A	240	283	G	130	113	A/G	89/128	162	A	340	283	G	199	222
Os01t0209200-01	973	G	G/A	22/30	185	G	40	150	A	38	222	G/A	14/23	169	G	39	147	A	95	222
Os01t0209200-01	622	A	A/G	28/21	177	A	50	181	G	38	222	A/G	16/23	225	A	55	170	G	71	222
Os01t0209200-01	404	C	C/A	23/17	225	C	39	147	A	28	222	C/A	24/21	225	C	57	202	A	45	222
Os01t0209400-01	295	G	G/A	2012-08-13	128	A	85	222	G	49	178	G/A	26/27	225	A	56	222	G	74	253
Os01t0209400-01	568	A	A/G	36/35	225	A	159	283	G	118	222	A/G	53/63	225	A	94	278	G	129	222
Os01t0212100-02	1222	T	T/A	2012-08-16	45	T	37	141	A	11	115	T/A	2012-07-19	30	T	60	211	A	19	180
Os01t0213400-01	192	C	C/T	2012-06-15	45	C	158	283	T	51	213	C/T	63/46	179	C	98	283	T	93	222
Os01t0214200-01	79	C	C/T	30/21	225	C	98	283	T	56	222	C/T	53/22	177	C	64	223	T	108	222
Os01t0214300-01	81	C	C/T	28/36	206	C	139	283	T	78	222	C/T	33/46	208	C	72	247	T	104	222
Os01t0214300-01	512	C	C/T	54/60	181	T	135	140	C	107	283	C/T	56/46	159	T	114	222	C	135	283
Os01t0214400-01	1438	C	C/A	42/24	128	C	125	283	A	27	216	C/A	23/19	146	C	70	241	A	61	222
Os01t0214500-01	520	T	T/C	13/13	130	C	73	179	T	46	129	T/C	25/23	144	C	57	222	T	110	283
Os01t0218032-01	121	C	C/G	192/143	145	C	369	283	G	238	144	C/G	136/93	122	C	317	283	G	231	222
Os01t0218200-00	2245	T	T/C	64/48	141	T	22	96	C	48	213	T/C	2012-10-12	98	T	16	78	C	38	218
Os01t0218700-01	969	A	A/T	2012-11-11	120	A	49	178	T	15	151	A/T	22/20	134	A	41	153	T	40	222
Os01t0218800-01	2204	C	C/T	16/14	116	C	35	135	T	24	201	C/T	2012-09-11	101	C	20	67	T	35	222
Os01t0218800-01	898	G	G/A	17/19	225	A	66	222	G	41	153	G/A	2012-11-20	167	A	30	222	G	54	193
Os01t0218800-01	1303	C	C/T	2012-10-15	225	C	38	144	T	44	222	C/T	2012-11-21	186	C	18	84	T	48	222
Os01t0218800-01	1638	G	G/C	2012-11-16	94	C	23	148	G	33	129	G/C	2012-12-23	84	C	15	139	G	43	159
Os01t0219300-01	551	G	G/A	13/29	205	G	142	283	A	120	222	G/A	23/41	212	G	30	99	A	36	222
Os01t0220300-01	715	G	G/A	74/51	225	G	56	171	A	42	222	G/A	14/15	187	G	30	120	A	25	222
Os01t0220400-01	218	A	A/G	14/17	80	A	668	283	G	88	103	A/G	87/54	119	A	359	283	G	212	222
Os01t0220500-00	640	G	G/A	29/28	146	G	43	159	A	44	195	G/A	2012-07-16	129	G	16	59	A	10	128
Os01t0221500-01	1908	C	C/A	61/47	225	C	348	283	A	167	222	C/A	82/95	225	C	164	283	A	167	222
Os01t0223200-01	1293	G	G/C	36/26	115	G	62	217	C	38	147	G/C	16/34	170	G	28	114	C	77	222
Os01t0223200-01	1269	G	G/A	51/33	225	G	94	283	A	52	222	G/A	22/43	225	G	42	156	A	89	222
Os01t0223200-01	1238	C	C/T	47/27	145	C	103	283	T	53	222	C/T	25/47	179	C	45	165	T	88	222
Os01t0223200-01	831	T	T/G	2012-10-18	153	T	135	283	G	43	222	T/G	35/27	158	T	45	145	G	141	222
Os01t0223600-01	994	T	T/C	54/52	225	T	86	255	C	96	222	T/C	32/30	225	T	49	147	C	124	222
Os01t0223700-01	1927	C	C/T	2012-12-21	173	C	80	271	T	18	222	C/T	2012-08-23	113	C	53	190	T	24	222
Os01t0223900-01	2355	C	C/A	26/33	183	A	109	222	C	73	202	C/A	2012-12-22	170	A	47	222	C	20	90
Os01t0227100-01	1952	G	G/C	13/23	225	G	75	256	C	44	222	G/C	13/18	225	G	41	116	C	34	222
Os01t0227200-01	750	C	C/T	14/13	98	C	38	101	T	40	219	C/T	29/40	184	C	52	187	T	89	222
Os01t0227300-01	1148	A	A/G	38/37	225	A	89	280	G	52	198	A/G	40/24	175	A	44	143	G	54	191
Os01t0228300-01	227	C	C/A	23/14	90	C	112	283	A	38	222	C/A	22/13	90	C	44	162	A	59	222
Os01t0228300-01	343	C	C/T	36/36	148	C	129	283	T	75	137	C/T	23/17	101	C	79	268	T	58	196
Os01t0251000-01	675	G	G/A	53/33	130	G	84	264	A	58	209	G/A	24/16	120	G	57	202	A	66	222
Os01t0257300-01	170	G	G/A	27/35	186	G	123	283	A	61	169	G/A	46/54	191	G	115	283	A	73	222
Os01t0263500-01	1154	G	G/A	30/38	160	G	75	256	A	48	220	G/A	29/16	98	G	34	132	A	55	215
Os01t0264700-01	469	C	C/T	51/81	177	C	299	283	T	262	222	C/T	77/118	179	C	229	283	T	240	222
Os01t0264900-01	62	T	T/G	112/50	164	T	151	283	G	53	222	T/G	46/15	124	T	81	274	G	49	222
Os01t0265100-01	637	A	A/T	365/374	175	A	335	283	T	452	222	A/T	60/45	140	A	53	167	T	48	222
Os01t0265200-01	1453	G	G/A	68/73	180	G	70	241	A	88	222	G/A	40/32	157	G	69	238	A	74	222
Os01t0265700-01	1004	A	A/G	25/32	225	A	40	150	G	44	222	A/G	13/13	225	A	29	117	G	50	222
Os01t0265700-01	920	T	T/C	35/29	135	T	40	124	C	26	173	T/C	23/18	122	T	44	162	C	46	208
Os01t0265800-01	1839	C	C/T	40/48	103	C	57	183	T	37	133	C/T	27/23	73	C	61	214	T	64	193
Os01t0266500-01	977	T	T/C	27/31	189	T	79	244	C	55	175	T/C	15/25	169	T	110	283	C	55	222
Os01t0267200-01	348	C	C/T	98/73	136	C	441	283	T	200	196	C/T	115/96	145	C	233	283	T	178	212
Os01t0268300-01	831	T	T/C	25/28	225	T	62	217	C	60	222	T/C	19/14	225	T	42	90	C	49	222
Os01t0269100-01	1757	T	T/C	68/78	225	T	153	283	C	93	222	T/C	66/26	225	T	124	283	C	118	222
Os01t0269900-01	1425	C	C/G	44/35	162	C	43	159	G	45	222	C/G	2012-11-17	136	C	32	126	G	36	218
Os01t0270100-01	102	C	C/T	2012-12-17	194	C	113	283	T	62	222	C/T	22/33	211	C	54	193	T	98	222
Os01t0273200-00	471	T	T/C	42/122	225	T	37	110	C	270	208	T/C	24/110	225	T	49	116	C	415	173
Os01t0293000-01	414	G	G/T	13/32	184	G	62	192	T	45	140	G/T	26/29	168	G	63	200	T	129	222
Os01t0294700-01	157	T	T/A	44/51	192	A	321	222	T	292	283	T/A	45/56	204	A	61	222	T	33	129
Os01t0300600-01	528	G	G/A	146/134	225	A	181	222	G	216	283	G/A	66/72	225	A	101	222	G	174	283
Os01t0306900-01	1512	G	G/C	26/18	99	G	39	147	C	14	93.1	G/C	2012-08-16	58	G	37	93	C	26	199
Os01t0309100-01	560	T	T/C	332/266	204	C	304	222	T	368	283	T/C	70/45	165	C	32	205	T	70	241
Os01t0309900-01	744	G	G/A	32/33	158	A	125	167	G	99	283	G/A	51/48	171	A	86	222	G	106	283
Os01t0316900-01	597	G	G/A	2012-07-13	202	G	108	283	A	63	222	G/A	34/45	225	G	81	247	A	101	222
Os01t0323000-01	405	G	G/A	38/40	225	G	118	283	A	88	222	G/A	35/28	225	G	39	147	A	61	222
Os01t0328600-01	373	A	A/G	18/32	177	A	90	257	G	83	222	A/G	20/35	166	A	56	199	G	136	222
Os01t0328600-01	1450	C	C/T	33/52	225	C	179	283	T	143	222	C/T	48/50	225	C	124	283	T	213	222
Os01t0328900-01	988	G	G/T	2012-09-15	125	T	23	152	G	32	105	G/T	2012-07-18	35	T	13	162	G	41	153
Os01t0329800-01	1351	A	A/G	24/24	122	A	51	184	G	56	204	A/G	40/23	112	A	48	174	G	35	209
Os01t0329800-01	1103	C	C/T	16/26	157	C	48	128	T	55	216	C/T	40/31	150	C	59	182	T	47	222
Os01t0337900-01	2073	T	T/C	34/32	225	T	39	147	C	35	222	T/C	2012-09-15	225	T	28	114	C	45	222
Os01t0338100-00	303	G	G/C	43/35	162	G	108	283	C	37	166	G/C	41/14	58	G	64	223	C	78	222
Os01t0338150-01	2751	G	G/A	2012-10-18	72	G	79	222	A	23	210	G/A	2012-09-26	61	G	43	159	A	44	222
Os01t0347600-01	1344	T	T/A	25/25	118	T	100	283	A	90	222	T/A	51/50	151	T	82	277	A	69	222
Os01t0351300-01	797	G	G/A	2012-12-16	153	A	46	222	G	37	141	G/A	18/23	225	A	41	222	G	45	165
Os01t0351300-01	2666	G	G/A	27/16	88	A	52	222	G	57	202	G/A	23/21	142	A	29	210	G	24	102
Os01t0351300-01	2016	G	G/A	77/75	172	G	213	283	A	134	222	G/A	94/90	195	G	147	283	A	131	222
Os01t0351800-01	1347	A	A/G	49/13	30	A	66	229	G	30	161	A/G	2012-09-22	37	A	27	92	G	27	211
Os01t0355900-01	747	C	C/T	2012-12-09	78	C	53	190	T	29	164	C/T	26/20	141	C	43	137	T	57	222
Os01t0355900-01	777	C	C/T	2012-12-16	95	C	50	181	T	45	195	C/T	31/25	165	C	42	156	T	68	222
Os01t0355900-01	1032	A	A/G	28/16	115	A	97	283	G	65	222	A/G	54/47	170	A	87	283	G	65	222
Os01t0357100-02	549	G	G/A	20/14	69	G	228	283	A	81	82	G/A	146/122	158	G	422	283	A	233	222
Os01t0357900-01	546	C	C/T	50/107	63	C	118	283	T	150	157	C/T	55/155	54	C	129	283	T	245	219
Os01t0358100-01	633	C	C/T	68/30	38	C	269	283	T	94	106	C/T	152/90	112	C	276	283	T	79	214
Os01t0359800-00	2998	G	G/T	2012-06-16	225	T	22	222	G	16	45	G/T	2012-09-24	132	T	27	222	G	40	150
Os01t0360600-01	249	C	C/T	58/42	225	T	120	218	C	109	283	C/T	57/43	225	T	74	222	C	188	283
Os01t0360600-01	354	G	G/A	53/34	137	A	128	46	G	153	283	G/A	61/50	166	A	99	222	G	195	283
Os01t0362000-01	2151	T	T/C	71/48	147	T	96	283	C	34	200	T/C	40/17	85	T	75	256	C	49	222
Os01t0362100-01	2231	T	T/C	22/30	201	T	51	184	C	31	222	T/C	2012-06-14	72	T	16	78	C	15	197
Os01t0362100-01	2195	C	C/T	23/38	154	C	63	220	T	40	213	C/T	2012-06-16	33	C	15	75	T	22	201
Os01t0362100-01	2236	C	C/T	21/31	146	C	55	196	T	29	189	C/T	2012-07-15	51	C	13	69	T	15	146
Os01t0362100-01	1781	T	T/C	23/31	225	T	47	171	C	20	225	T/C	2012-11-10	114	T	15	75	C	20	222
Os01t0367300-01	402	C	C/T	33/33	225	C	91	283	T	77	222	C/T	37/28	225	C	65	226	T	69	222
Os01t0367300-01	525	A	A/G	54/40	154	A	134	283	G	117	222	A/G	51/59	168	A	88	275	G	117	222
Os01t0367300-01	579	T	T/C	59/38	138	T	129	283	C	103	222	T/C	56/49	156	T	71	202	C	120	222
Os01t0367300-01	795	C	C/T	69/41	225	C	144	283	T	106	222	C/T	64/52	225	C	100	283	T	70	222
Os01t0367700-01	916	C	C/T	59/46	159	C	227	283	T	110	222	C/T	47/42	170	C	114	283	T	168	222
Os01t0367900-01	119	G	G/C	26/27	152	C	73	222	G	69	238	G/C	14/15	141	C	28	222	G	21	93
Os01t0367900-01	1601	C	C/T	60/59	225	T	82	222	C	114	283	C/T	32/22	225	T	42	222	C	63	189
Os01t0373700-01	349	T	T/G	2012-10-24	45	G	43	187	T	55	177	T/G	2012-12-12	99	G	44	183	T	76	259
Os01t0375000-01	1900	G	G/T	126/95	225	T	78	222	G	114	283	G/T	43/50	225	T	92	222	G	127	283
Os01t0375100-01	321	G	G/T	2012-11-10	174	G	40	150	T	26	222	G/T	23/21	225	G	28	68	T	34	222
Os01t0392100-01	430	G	G/A	30/22	149	G	67	232	A	54	222	G/A	21/19	143	G	45	165	A	65	222
Os01t0506200-01	1640	A	A/G	36/45	225	A	61	214	G	60	222	A/G	2012-09-18	157	A	36	138	G	62	222
Os01t0511700-01	64	G	G/C	2012-10-18	105	C	47	222	G	38	122	G/C	14/15	169	C	30	222	G	40	150
Os01t0512200-01	1856	C	C/T	22/19	110	C	60	211	T	45	172	C/T	2012-09-16	98	C	34	132	T	48	204
Os01t0513200-01	3083	G	G/A	52/33	140	A	71	96.1	G	121	283	G/A	41/31	137	A	78	193	G	87	269
Os01t0514300-01	427	G	G/C	2012-12-21	174	G	81	274	C	40	222	G/C	20/24	225	G	45	133	C	42	222
Os01t0514300-01	2691	T	T/C	34/34	225	C	93	222	T	78	230	T/C	44/35	225	C	74	222	T	106	283
Os01t0514300-01	1671	G	G/A	53/46	225	G	146	283	A	108	222	G/A	56/43	225	G	89	261	A	109	222
Os01t0514300-01	2268	C	C/T	62/51	166	T	100	194	C	125	283	C/T	64/58	178	T	93	205	C	134	283
Os01t0519700-00	145	G	G/A	2012-12-09	75	G	40	150	A	10	130	G/A	2012-10-10	81	G	24	102	A	24	207
Os01t0525800-01	45	C	C/T	46/52	151	T	112	222	C	102	283	C/T	22/22	104	T	18	124	C	52	187
Os01t0526100-01	1332	G	G/A	34/40	225	G	71	244	A	62	222	G/A	24/42	225	G	57	202	A	63	222
Os01t0526100-01	972	G	G/A	27/38	188	G	79	268	A	50	196	G/A	37/24	144	G	73	250	A	82	222
Os01t0527400-01	1714	C	C/G	47/46	187	C	123	283	G	69	218	C/G	35/33	188	C	109	283	G	148	222
Os01t0527400-01	2017	T	T/C	43/38	225	T	92	283	C	46	222	T/C	41/38	225	T	80	271	C	130	222
Os01t0530316-01	17	C	C/G	16/18	170	G	47	222	C	32	58	C/G	15/15	200	G	29	222	C	44	162
Os01t0530400-03	105	C	C/T	2012-10-13	72	C	48	174	T	22	148	C/T	17/14	65	C	31	123	T	27	152
Os01t0531200-01	2897	A	A/T	2012-11-10	158	A	28	114	T	27	222	A/T	2012-06-14	92	A	16	78	T	50	222
Os01t0531200-01	1253	T	T/C	13/14	177	C	42	222	T	24	102	T/C	2012-12-09	125	C	19	222	T	46	168
Os01t0532800-01	374	G	G/A	64/43	141	G	67	232	A	46	222	G/A	2012-06-17	25	G	32	126	A	25	205
Os01t0533900-02	1055	T	T/C	2012-12-21	107	C	93	179	T	50	181	T/C	20/27	157	C	72	188	T	96	283
Os01t0538000-02	1180	G	G/C	34/44	139	G	58	205	C	43	149	G/C	21/19	103	G	67	232	C	69	222
Os01t0541600-01	942	G	G/A	22/41	174	A	86	147	G	40	150	G/A	15/37	174	A	63	222	G	40	150
Os01t0541800-01	1034	C	C/T	68/58	225	C	111	283	T	155	222	C/T	35/45	225	C	86	283	T	70	222
Os01t0541900-01	1649	G	G/A	69/30	89	G	216	283	A	66	120	G/A	63/17	24	G	101	283	A	94	222
Os01t0542000-00	909	A	A/C	60/48	225	A	131	283	C	66	222	A/C	2012-10-17	139	A	39	124	C	91	222
Os01t0546500-01	678	G	G/T	25/17	218	G	22	96	T	23	222	G/T	2012-12-23	144	G	23	99	T	38	222
Os01t0546900-01	868	G	G/A	25/23	136	G	64	201	A	59	194	G/A	16/24	159	G	46	168	A	67	222
Os01t0547200-01	3811	A	A/G	2012-10-14	212	A	37	108	G	22	222	A/G	2012-09-14	222	A	30	120	G	39	222
Os01t0548600-01	621	G	G/C	2012-09-13	89	G	31	123	C	14	168	G/C	2012-12-14	115	G	34	132	C	28	222
Os01t0549200-02	2432	C	C/A	60/51	152	C	84	282	A	57	115	C/A	18/28	120	C	76	259	A	84	222
Os01t0549400-01	543	C	C/T	18/28	225	C	68	235	T	39	222	C/T	23/25	225	C	56	170	T	67	222
Os01t0550000-01	98	T	T/C	60/50	167	T	181	283	C	101	222	T/C	55/46	175	T	83	279	C	126	222
Os01t0550100-01	99	T	T/G	28/35	77	T	88	265	G	83	86	T/G	19/25	111	T	47	141	G	80	175
Os01t0550200-00	522	G	G/A	13/17	205	G	32	126	A	30	222	G/A	14/19	225	G	27	111	A	45	222
Os01t0550300-03	1566	A	A/C	15/23	116	A	19	87	C	21	123	A/C	26/18	102	A	42	156	C	39	164
Os01t0551100-01	1035	C	C/T	54/51	144	C	100	283	T	52	192	C/T	2012-07-14	25	C	30	120	T	51	181
Os01t0551100-01	462	T	T/G	2012-09-23	225	T	84	282	G	61	222	T/G	13/20	225	T	22	96	G	112	222
Os01t0551900-01	373	G	G/A	28/20	110	G	68	235	A	30	190	G/A	2012-07-18	31	G	48	174	A	57	216
Os01t0551900-01	169	G	G/A	24/18	225	G	71	221	A	38	222	G/A	20/16	225	G	62	217	A	78	222
Os01t0551900-01	520	G	G/A	25/17	82	G	53	190	A	37	198	G/A	26/15	103	G	46	168	A	53	217
Os01t0551900-02	1672	C	C/T	27/22	85	C	28	114	T	32	211	C/T	13/13	95	C	27	111	T	50	222
Os01t0555200-01	2111	G	G/C	2012-04-16	27	G	47	171	C	26	223	G/C	16/13	213	G	21	93	C	49	222
Os01t0555300-01	628	T	T/C	102/74	148	T	269	283	C	133	146	T/C	78/40	83	T	208	283	C	197	222
Os01t0556201-00	50	A	A/T	72/24	57	A	101	283	T	32	153	A/T	62/22	42	A	95	283	T	25	222
Os01t0556400-01	1402	A	A/G	256/252	184	A	613	283	G	452	136	A/G	284/271	176	A	629	283	G	433	222
Os01t0558300-01	1147	C	C/T	50/32	123	C	57	202	T	41	146	C/T	26/18	110	C	53	190	T	40	217
Os01t0566050-00	305	A	A/G	64/53	175	A	257	283	G	174	222	A/G	92/80	161	A	131	283	G	132	222
Os01t0566100-01	1388	A	A/G	2012-11-20	225	A	26	108	G	50	222	A/G	2012-10-18	225	A	15	75	G	29	222
Os01t0566100-01	623	G	G/A	48/26	225	G	147	283	A	126	222	G/A	73/65	225	G	78	265	A	126	222
Os01t0585600-01	1176	C	C/T	18/13	196	C	164	283	T	81	222	C/T	36/51	225	C	78	227	T	183	222
Os01t0587000-01	94	G	G/T	2012-12-21	198	G	156	283	T	86	222	G/T	64/73	225	G	109	283	T	109	222
Os01t0588700-01	1346	G	G/A	109/93	225	A	174	222	G	154	283	G/A	70/65	225	A	121	222	G	111	283
Os01t0589700-01	552	G	G/A	58/52	171	A	156	222	G	101	283	G/A	37/37	171	A	46	219	G	106	283
Os01t0603000-01	1498	G	G/T	57/46	149	G	52	164	T	35	148	G/T	29/16	95	G	35	115	T	43	176
Os01t0603000-01	1474	G	G/A	81/66	225	G	74	218	A	58	222	G/A	41/24	216	G	47	136	A	72	222
Os01t0604700-01	1413	T	T/G	20/41	225	T	27	79	G	66	222	T/G	15/22	225	T	26	108	G	53	222
Os01t0604700-01	229	T	T/C	32/14	37	T	131	283	C	46	132	T/C	30/28	133	T	83	259	C	62	175
Os01t0605650-01	1836	G	G/A	25/14	85	G	70	241	A	32	157	G/A	2012-08-20	45	G	44	162	A	63	211
Os01t0605650-01	1909	C	C/T	24/20	136	C	67	232	T	55	197	C/T	2012-11-17	101	C	37	123	T	76	222
Os01t0605650-01	1562	G	G/A	20/26	165	G	105	283	A	59	222	G/A	19/15	142	G	50	181	A	93	222
Os01t0605650-01	2331	A	A/G	48/39	225	A	94	283	G	85	222	A/G	24/18	222	A	51	184	G	100	222
Os01t0605650-01	2359	C	C/T	42/48	225	C	107	283	T	86	222	C/T	30/18	210	C	65	226	T	105	222
Os01t0606900-01	968	A	A/G	2012-10-15	122	A	64	223	G	19	199	A/G	31/29	171	A	32	126	G	16	190
Os01t0609900-02	4386	G	G/C	141/81	44	G	119	204	C	69	62	G/C	70/41	36	G	241	283	C	84	131
Os01t0610100-01	164	G	G/T	37/27	199	G	195	283	T	75	222	G/T	45/38	225	G	101	283	T	98	222
Os01t0610100-01	191	G	G/T	50/47	225	G	284	283	T	142	222	G/T	66/57	225	G	153	283	T	164	222
Os01t0610400-01	284	C	C/A	103/57	139	C	154	283	A	87	188	C/A	26/30	187	C	66	190	A	58	222
Os01t0610700-01	396	A	A/G	18/17	146	A	72	247	G	60	222	A/G	20/27	159	A	44	162	G	63	222
Os01t0655400-01	2182	A	A/G	44/28	138	A	126	283	G	99	196	A/G	51/55	179	A	114	283	G	99	222
Os01t0717000-02	1617	G	G/C	2012-09-23	120	G	17	81	C	34	222	G/C	32/35	157	G	58	205	C	93	222
Os01t0722100-01	338	T	T/A	21/37	225	A	56	222	T	27	56	T/A	22/27	225	A	78	222	T	41	153
Os01t0757051-00	405	T	T/C	77/26	46	C	29	160	T	96	283	T/C	43/18	70	C	30	165	T	50	181
Os01t0757600-00	1177	A	A/C	62/56	123	C	75	164	A	92	274	A/C	23/20	96	C	50	155	A	36	138
Os01t0757600-00	963	C	C/T	77/70	172	C	114	283	T	119	222	C/T	41/26	146	C	70	241	T	36	207
Os01t0757900-01	972	T	T/C	24/30	163	C	47	131	T	57	202	T/C	35/37	176	C	47	222	T	32	126
Os01t0759700-02	779	T	T/C	28/37	131	C	84	153	T	50	159	T/C	40/53	132	C	65	222	T	102	283
Os01t0760400-01	3545	G	G/A	22/23	136	G	25	105	A	21	165	G/A	15/19	141	G	42	156	A	15	146
Os01t0760400-01	2878	G	G/A	22/19	138	G	19	87	A	27	218	G/A	18/25	165	G	34	132	A	29	213
Os01t0760400-01	2954	G	G/C	26/21	135	G	28	114	C	29	222	G/C	20/26	149	G	36	138	C	30	218
Os01t0760400-01	2002	T	T/C	2012-10-24	49	T	28	90	C	15	129	T/C	21/17	115	T	47	171	C	15	147
Os01t0760400-01	1746	C	C/T	22/17	113	C	37	141	T	31	175	C/T	24/20	138	C	50	181	T	41	222
Os01t0760400-01	2334	A	A/G	25/17	205	A	29	117	G	37	222	A/G	27/24	225	A	32	104	G	43	222
Os01t0760701-00	25	T	T/A	94/107	67	T	180	252	A	99	103	T/A	34/38	32	T	86	210	A	76	104
Os01t0761100-01	1345	G	G/A	27/22	135	G	88	275	A	47	215	G/A	22/31	154	G	55	196	A	64	222
Os01t0765600-01	748	T	T/G	24/13	137	T	37	141	G	50	222	T/G	21/14	204	T	116	283	G	228	222
Os01t0772000-01	1569	T	T/A	51/56	179	T	93	283	A	51	174	T/A	32/24	145	T	33	107	A	84	222
Os01t0773100-01	2719	T	T/C	81/70	147	T	139	283	C	77	222	T/C	75/45	121	T	101	283	C	42	200
Os01t0773600-01	725	C	C/T	24/20	225	C	52	153	T	42	222	C/T	2012-12-16	203	C	27	82	T	39	222
Os01t0773600-01	1885	A	A/G	27/19	105	A	73	227	G	38	196	A/G	2012-12-29	68	A	31	123	G	28	197
Os01t0775500-01	1141	C	C/T	24/18	225	C	28	114	T	32	222	C/T	26/27	225	C	51	184	T	31	222
Os01t0776400-01	546	C	C/T	2012-12-29	83	T	85	222	C	55	157	C/T	25/30	178	T	38	195	C	52	187
Os01t0776400-01	1021	A	A/G	36/30	225	G	93	222	A	80	233	A/G	40/30	225	G	42	222	A	61	214
Os01t0777200-01	95	G	G/A	66/30	60	G	83	279	A	61	203	G/A	95/45	73	G	94	283	A	22	182
Os01t0778700-01	1845	A	A/G	144/69	69	A	275	283	G	125	184	A/G	98/53	116	A	264	283	G	113	222
Os01t0780400-02	2737	A	A/C	49/92	225	A	92	283	C	130	222	A/C	34/38	225	A	72	247	C	108	222
Os01t0782500-01	512	C	C/T	23/27	225	C	143	283	T	71	222	C/T	42/25	225	C	85	283	T	121	222
Os01t0782500-01	366	A	A/G	21/31	225	G	120	222	A	74	230	A/G	44/45	225	G	58	222	A	129	283
Os01t0783500-01	1147	C	C/A	96/93	187	C	389	283	A	291	222	C/A	92/109	193	C	229	283	A	330	222
Os01t0783600-01	329	C	C/T	24/18	206	T	44	222	C	36	138	C/T	25/14	187	T	30	222	C	57	202
Os01t0784500-01	639	A	A/G	2012-09-13	67	G	15	127	A	31	105	A/G	33/19	85	G	40	185	A	29	117
Os01t0784600-01	1206	T	T/C	21/24	168	T	49	178	C	35	222	T/C	13/20	142	T	30	94	C	46	222
Os01t0786900-01	926	C	C/T	2012-12-30	225	T	133	222	C	94	241	C/T	59/54	225	T	93	222	C	143	283
Os01t0787400-01	773	G	G/C	23/39	195	G	95	283	C	47	196	G/C	31/30	163	G	83	279	C	86	222
Os01t0788950-01	433	G	G/A	36/20	102	G	74	253	A	40	158	G/A	24/24	137	G	62	217	A	76	204
Os01t0789100-01	768	T	T/G	17/21	162	T	38	144	G	13	154	T/G	2012-12-20	154	T	30	120	G	67	222
Os01t0793500-01	418	C	C/T	2012-11-18	128	C	78	242	T	70	171	C/T	20/21	134	C	35	135	T	100	205
Os01t0793500-01	1897	C	C/T	28/39	225	C	74	253	T	31	222	C/T	22/15	214	C	44	126	T	77	222
Os01t0793800-01	450	G	G/A	51/30	97	A	194	183	G	231	283	G/A	148/108	109	A	107	176	G	161	283
Os01t0794100-01	298	C	C/G	39/14	52	C	157	283	G	71	172	C/G	167/133	149	C	297	283	G	95	185
Os01t0794600-01	1165	G	G/C	25/38	177	C	48	177	G	49	154	G/C	17/24	158	C	60	180	G	106	283
Os01t0795400-01	2127	A	A/T	34/20	122	A	504	283	T	170	222	A/T	97/88	172	A	41	108	T	61	222
Os01t0795600-01	43	A	A/G	27/14	50	A	96	283	G	30	210	A/G	34/31	179	A	61	214	G	86	214
Os01t0797600-01	995	G	G/C	297/199	225	C	252	222	G	358	283	G/C	150/123	225	C	224	222	G	576	283
Os01t0799100-01	203	A	A/G	2012-07-17	43	G	13	139	A	30	99	A/G	2012-10-18	58	G	37	187	A	31	123
Os01t0799100-01	2553	A	A/G	17/36	174	A	49	178	G	36	171	A/G	24/25	157	A	70	221	G	38	222
Os01t0799500-01	930	G	G/T	21/21	156	T	124	222	G	71	244	G/T	2012-12-27	98	T	26	204	G	11	63
Os01t0801600-01	822	C	C/A	37/37	180	A	186	209	C	180	283	C/A	92/83	183	A	155	222	C	174	283
Os01t0801700-01	1335	C	C/T	65/66	225	C	51	184	T	66	222	C/T	19/17	225	C	35	135	T	63	222
Os01t0805600-01	818	A	A/C	249/132	102	A	183	283	C	86	171	A/C	39/13	33	A	38	144	C	18	171
Os01t0805800-01	288	C	C/T	66/56	176	T	183	219	C	182	283	C/T	50/80	194	T	124	222	C	139	283
Os01t0806200-01	299	T	T/G	20/13	80	T	66	229	G	43	214	T/G	36/27	153	T	57	202	G	26	154
Os01t0807900-01	1324	A	A/G	27/17	31	G	89	108	A	92	271	A/G	31/19	64	G	56	178	A	111	283
Os01t0808100-01	2769	A	A/G	62/75	225	G	104	222	A	76	259	A/G	28/17	221	G	51	222	A	205	283
Os01t0810800-01	1977	G	G/A	48/17	45	A	143	154	G	234	283	G/A	159/98	118	A	175	113	G	201	283
Os01t0810800-01	2993	A	A/G	105/40	40	G	201	161	A	425	283	A/G	209/98	39	G	177	122	A	287	283
Os01t0811200-00	229	C	C/T	16/16	141	C	93	283	T	38	213	C/T	29/40	173	C	61	189	T	149	222
Os01t0812900-01	338	G	G/A	21/17	169	A	113	222	G	47	140	G/A	2012-12-16	179	A	30	222	G	29	117
Os01t0812900-01	302	G	G/A	24/42	225	A	145	222	G	64	164	G/A	13/29	225	A	56	222	G	44	162
Os01t0813100-00	442	G	G/T	2012-10-14	164	G	28	114	T	32	222	G/T	25/19	218	G	49	144	T	15	222
Os01t0815700-01	1260	A	A/G	18/13	96	A	48	174	G	19	148	A/G	2012-07-20	27	A	47	171	G	29	192
Os01t0815700-01	2042	A	A/T	20/17	136	A	44	162	T	23	180	A/T	2012-11-21	86	A	47	171	T	51	222
Os01t0815700-01	2721	G	G/A	32/19	106	G	55	196	A	21	180	G/A	2012-12-29	57	G	69	192	A	43	193
Os01t0817000-01	102	C	C/A	13/13	135	C	40	150	A	18	201	C/A	24/36	203	C	45	165	A	20	212
Os01t0817100-01	1139	G	G/A	66/52	225	G	47	107	A	36	222	G/A	2012-12-10	172	G	28	114	A	12	222
Os01t0818700-01	591	G	G/A	44/45	173	G	344	283	A	164	201	G/A	157/126	158	G	219	283	A	196	222
Os01t0819700-01	623	G	G/T	2012-11-09	93	G	75	237	T	42	218	G/T	55/57	195	G	78	265	T	125	222
Os01t0823400-01	1186	G	G/C	14/14	203	C	16	222	G	14	72	G/C	2012-06-28	225	C	38	222	G	11	63
Os01t0823400-01	1035	T	T/C	2012-10-16	143	C	29	157	T	30	120	T/C	19/52	183	C	41	222	T	33	129
Os01t0823900-01	138	G	G/C	2012-11-21	120	C	71	170	G	62	217	G/C	32/40	160	C	47	199	G	50	181
Os01t0823900-01	2164	C	C/T	64/61	225	T	142	222	C	119	283	C/T	51/59	225	T	103	222	C	60	184
Os01t0823900-01	1715	A	A/T	62/62	225	T	216	222	A	154	283	A/T	73/96	225	T	151	222	A	96	281
Os01t0824700-01	383	G	G/A	2012-10-10	104	A	26	193	G	34	132	G/A	2012-09-21	54	A	21	176	G	67	213
Os01t0824700-01	1892	C	C/A	17/16	225	A	21	222	C	18	27	C/A	2012-10-16	162	A	22	222	C	49	178
Os01t0824700-01	1060	G	G/C	22/23	225	G	53	129	C	36	222	G/C	2012-10-18	163	G	52	187	C	112	222
Os01t0825700-01	1827	C	C/T	45/43	225	T	156	222	C	111	283	C/T	46/53	225	T	117	222	C	126	283
Os01t0827200-01	1468	G	G/A	29/13	62	A	34	134	G	67	188	G/A	2012-07-16	41	A	18	181	G	74	253
Os01t0827400-01	93	G	G/T	29/37	190	T	111	176	G	112	283	G/T	108/122	217	T	166	222	G	34	132
Os01t0827400-01	198	G	G/T	40/33	225	T	115	222	G	102	283	G/T	115/111	225	T	148	222	G	41	153
Os01t0830700-01	1969	C	C/A	15/17	20.1	C	52	163	A	22	33	C/A	2012-12-13	24	C	50	151	A	19	49
Os01t0831200-01	517	C	C/T	71/50	225	C	288	283	T	173	222	C/T	107/80	225	C	155	283	T	117	222
Os01t0832300-00	1990	C	C/T	106/88	172	T	96	222	C	80	252	C/T	41/36	152	T	29	162	C	43	159
Os01t0832900-01	835	T	T/C	29/46	225	T	52	187	C	83	222	T/C	41/43	225	T	77	228	C	50	222
Os01t0832900-01	823	C	C/T	58/35	225	T	52	222	C	110	283	C/T	50/44	225	T	83	222	C	64	223
Os01t0834250-01	473	A	A/C	20/22	225	C	38	222	A	41	153	A/C	20/24	225	C	65	222	A	29	117
Os01t0834700-01	1507	C	C/T	68/85	225	C	56	135	T	79	222	C/T	27/26	225	C	62	217	T	89	222
Os01t0834700-01	1030	G	G/A	66/71	225	G	73	225	A	72	222	G/A	37/45	225	G	87	220	A	153	222
Os01t0835000-01	2609	A	A/T	124/108	177	T	118	216	A	144	283	A/T	29/25	152	T	49	214	A	65	226
Os01t0835000-01	1823	T	T/C	47/43	164	T	94	283	C	100	222	T/C	34/26	151	T	34	132	C	59	222
Os01t0838400-01	443	C	C/T	11/31	139	C	35	116	T	64	140	C/T	19/86	86	C	67	232	T	92	50.8
Os01t0846450-01	2276	T	T/G	25/34	184	G	107	165	T	64	202	T/G	22/22	163	G	57	222	T	84	282
Os01t0846450-01	1544	G	G/A	16/13	196	G	84	282	A	69	222	G/A	39/21	225	G	60	211	A	60	222
Os01t0846900-01	2071	A	A/G	43/57	225	A	93	274	G	53	222	A/G	28/30	225	A	90	243	G	81	222
Os01t0847100-02	535	G	G/A	2012-11-13	29	A	60	106	G	74	218	G/A	48/35	30	A	39	126	G	127	283
Os01t0847800-01	919	C	C/T	2012-11-12	123	C	121	283	T	19	172	C/T	35/13	77	C	89	283	T	59	222
Os01t0867700-01	195	T	T/A	2012-12-17	225	T	100	283	A	58	222	T/A	41/33	225	T	48	174	A	50	222
Os01t0872400-01	1123	T	T/C	2012-07-15	158	T	21	93	C	13	138	T/C	2012-10-13	147	T	18	68	C	18	202
Os01t0872500-01	409	T	T/G	2012-08-13	134	G	47	222	T	22	96	T/G	2012-08-16	56	G	23	176	T	57	202
Os01t0872800-01	2157	C	C/A	55/48	132	C	86	235	A	65	111	C/A	15/30	133	C	41	140	A	80	199
Os01t0880300-02	1614	G	G/A	24/28	67	A	95	136	G	46	152	G/A	33/29	41	A	79	92	G	46	168
Os01t0880300-02	1748	G	G/T	47/47	168	G	81	274	T	49	175	G/T	34/27	126	G	88	283	T	54	222
Os01t0880400-01	1701	C	C/G	34/41	225	C	65	191	G	49	223	C/G	30/18	225	C	107	283	G	56	222
Os01t0881300-02	803	G	G/A	101/82	182	A	777	222	G	441	283	G/A	51/59	194	A	10	105	G	65	174
Os01t0888600-01	2054	A	A/G	33/23	113	A	84	282	G	56	222	A/G	32/11	51	A	22	96	G	10	104
Os01t0888700-01	1317	A	A/G	53/37	124	A	69	219	G	50	185	A/G	47/23	99	A	109	283	G	73	222
Os01t0888800-01	139	T	T/C	37/24	116	T	122	283	C	57	202	T/C	70/26	60	T	99	283	C	37	196
Os01t0901800-02	597	G	G/A	108/93	225	G	273	283	A	192	222	G/A	80/54	225	G	187	283	A	290	222
Os01t0901900-01	1815	G	G/A	18/32	188	G	42	156	A	12	146	G/A	29/36	192	G	55	196	A	87	222
Os01t0902200-01	2156	G	G/A	26/29	189	G	22	96	A	33	222	G/A	2012-11-11	93	G	22	78	A	34	222
Os01t0904400-01	2417	C	C/T	43/31	225	T	51	222	C	48	174	C/T	2012-10-13	182	T	16	222	C	15	75
Os01t0904400-01	2882	G	G/C	74/60	225	C	72	222	G	47	171	G/C	2012-12-14	225	C	21	222	G	12	66
Os01t0904500-01	998	C	C/T	26/15	198	C	33	129	T	40	222	C/T	2012-08-22	225	C	15	75	T	17	222
Os01t0904500-01	2403	G	G/T	32/21	116	T	36	180	G	50	159	G/T	2012-09-14	85	T	22	200	G	47	171
Os01t0906200-01	424	C	C/T	81/51	137	C	107	283	T	120	161	C/T	52/53	182	C	109	283	T	133	222
Os01t0908500-01	419	C	C/T	2012-11-09	50	T	70	100	C	47	143	C/T	34/11	20	T	42	165	C	111	283
Os01t0908500-02	1318	C	C/A	47/39	68	C	92	252	A	71	75	C/A	25/31	80	C	75	237	A	103	64
Os01t0909200-01	5078	C	C/A	42/42	225	A	64	222	C	50	153	C/A	17/19	225	A	44	222	C	94	277
Os01t0909200-01	2379	C	C/A	2012-06-15	25	C	31	123	A	19	175	C/A	18/13	99	C	39	147	A	27	201
Os01t0909200-01	4884	C	C/G	42/45	184	C	69	212	G	54	215	C/G	20/15	118	C	43	159	G	88	222
Os01t0909200-01	4588	C	C/T	48/37	161	T	88	183	C	90	254	C/T	23/16	121	T	48	222	C	128	283
Os01t0909200-01	4607	A	A/C	51/38	153	C	91	199	A	76	259	A/C	23/18	142	C	54	222	A	122	283
Os01t0909200-01	5122	A	A/G	44/28	143	A	69	238	G	40	164	A/G	23/19	143	A	72	247	G	91	222
Os01t0909200-01	4702	G	G/T	62/37	225	T	91	222	G	73	213	G/T	27/21	225	T	72	222	G	144	283
Os01t0911900-01	210	A	A/G	2012-12-19	107	A	38	144	G	13	186	A/G	2012-06-14	154	A	16	78	G	17	203
Os01t0913100-01	897	C	C/T	2012-05-15	21	C	36	138	T	21	155	C/T	2012-12-10	97	C	13	69	T	21	178
Os01t0922800-01	942	G	G/A	164/162	182	A	205	22	G	170	283	G/A	91/84	162	A	189	222	G	214	283
Os01t0923000-01	334	C	C/T	44/77	187	T	505	222	C	290	283	C/T	79/113	196	T	113	222	C	412	283
Os01t0923900-01	1249	G	G/T	34/39	191	G	177	283	T	86	219	G/T	65/48	165	G	189	283	T	204	222
Os01t0924300-01	489	G	G/A	42/49	225	A	72	222	G	70	241	G/A	21/28	225	A	39	222	G	65	226
Os01t0924400-01	1273	C	C/T	91/101	191	C	378	283	T	238	222	C/T	60/71	199	C	158	283	T	264	222
Os01t0924800-00	339	C	C/T	107/44	92	T	102	180	C	178	283	C/T	78/69	193	T	110	127	C	292	283
Os01t0925400-01	559	C	C/T	2012-12-17	153	C	57	202	T	33	222	C/T	2012-07-21	159	C	10	60	T	67	222
Os01t0925400-01	828	T	T/C	27/21	104	T	113	283	C	48	206	T/C	14/21	145	T	32	126	C	63	198
Os01t0926300-03	1645	G	G/C	97/90	225	C	239	222	G	143	283	G/C	78/73	225	C	130	222	G	98	283
Os01t0926700-00	734	A	A/T	137/145	210	T	357	222	A	327	283	A/T	91/103	193	T	112	164	A	308	283
Os01t0927600-01	1908	C	C/T	277/162	131	C	711	283	T	354	51	C/T	572/313	75	C	1286	283	T	430	222
Os01t0934200-01	51	C	C/T	13/13	112	C	54	193	T	44	119	C/T	36/20	105	C	31	99	T	33	184
Os01t0934300-02	1130	G	G/C	14/14	101	G	67	213	C	57	171	G/C	22/24	123	G	34	132	C	50	208
Os01t0938200-01	1571	T	T/C	123/120	225	C	159	222	T	148	283	T/C	47/63	225	C	132	222	T	196	283
Os01t0939000-01	607	G	G/A	17/17	129	G	41	153	A	32	207	G/A	18/13	100	G	27	111	A	50	222
Os01t0948300-01	347	A	A/T	55/49	180	A	243	283	T	153	219	A/T	88/92	195	A	140	283	T	287	222
Os01t0948500-01	2565	G	G/T	33/22	115	T	28	186	G	26	91	G/T	29/17	96	T	42	206	G	55	196
Os01t0948500-01	1515	G	G/A	31/28	225	A	56	222	G	49	113	G/A	51/49	225	A	100	222	G	98	283
Os01t0951000-01	1304	C	C/A	63/56	178	A	75	222	C	97	278	C/A	54/21	82	A	70	204	C	136	283
Os01t0951100-01	1341	T	T/C	37/24	123	T	82	277	C	55	212	T/C	17/17	142	T	17	81	C	22	197
Os01t0952300-00	756	A	A/G	20/27	225	G	39	222	A	65	189	A/G	22/28	225	G	55	222	A	68	235
Os01t0952300-00	1174	C	C/T	57/51	225	T	74	222	C	110	283	C/T	30/27	225	T	76	222	C	89	283
Os01t0952300-00	652	T	T/C	23/25	171	C	55	169	T	80	246	T/C	34/36	179	C	64	222	T	72	228
Os01t0952300-00	3268	A	A/T	70/50	150	T	65	152	A	110	283	A/T	57/47	156	T	93	222	A	104	283
Os01t0952500-01	41	C	C/T	65/38	71	T	81	204	C	162	283	C/T	37/26	112	T	17	119	C	42	125
Os01t0952700-01	1844	T	T/C	2012-12-18	163	T	25	70	C	22	222	T/C	2012-11-18	213	T	16	52	C	17	222
Os01t0952800-01	194	G	G/A	28/33	170	G	136	283	A	157	165	G/A	30/30	162	G	147	283	A	1172	222
Os01t0952800-01	652	C	C/A	54/32	225	C	206	283	A	149	222	C/A	58/41	225	C	293	283	A	1376	222
Os01t0954400-01	517	G	G/T	100/36	23	G	290	283	T	77	191	G/T	79/38	87	G	184	283	T	84	196
Os01t0954500-01	768	G	G/T	17/21	225	T	52	222	G	26	108	G/T	19/23	225	T	36	222	G	41	153
Os01t0954500-01	1718	A	A/T	32/40	119	T	44	180	A	40	130	A/T	20/18	97	T	43	168	A	27	111
Os01t0954500-01	1098	A	A/C	30/35	188	C	78	194	A	57	176	A/C	28/31	178	C	59	222	A	95	283
Os01t0954500-01	1325	C	C/T	28/30	136	T	60	121	C	55	196	C/T	28/32	141	T	61	189	C	67	232
Os01t0954500-01	1097	A	A/G	33/31	168	A	78	265	G	60	222	A/G	30/27	162	A	56	199	G	95	222
Os01t0955700-01	837	T	T/C	2012-07-19	87	C	42	225	T	53	120	T/C	33/33	225	C	80	222	T	84	282
Os01t0955700-01	1120	A	A/G	47/35	225	G	82	222	A	117	283	A/G	40/46	225	G	137	222	A	127	283
Os01t0956075-00	1154	T	T/C	37/29	162	C	68	154	T	67	206	T/C	81/62	171	C	141	222	T	103	283
Os01t0957200-01	457	C	C/A	21/17	122	C	34	132	A	18	188	C/A	2012-09-27	59	C	42	137	A	16	196
Os01t0958500-01	1654	A	A/G	68/75	225	G	281	222	A	180	283	A/G	119/129	225	G	323	222	A	278	283
Os01t0958700-01	1113	A	A/G	25/32	225	G	111	222	A	61	153	A/G	55/59	225	G	111	222	A	136	283
Os01t0959000-01	105	C	C/T	33/23	144	T	86	175	C	67	207	C/T	40/22	127	T	52	222	C	112	283
Os01t0960200-00	627	G	G/T	17/20	149	T	46	210	G	32	126	G/T	37/33	165	T	108	222	G	69	238
Os01t0960200-00	520	A	A/G	2012-10-15	125	G	60	125	A	43	138	A/G	55/33	135	G	93	191	A	65	204
Os01t0960500-01	986	C	C/T	2012-11-18	147	T	71	173	C	52	146	C/T	13/16	122	T	66	222	C	163	283
Os01t0960500-01	1592	T	T/C	48/40	150	C	117	103	T	127	283	T/C	32/29	149	C	105	209	T	357	283
Os01t0960500-01	1575	T	T/C	48/36	148	C	136	51	T	124	283	T/C	37/31	134	C	105	212	T	361	283
Os01t0960500-01	1620	G	G/A	59/37	123	A	103	76	G	127	283	G/A	38/29	138	A	95	211	G	369	283
Os01t0960500-01	1567	G	G/A	48/32	225	A	140	222	G	120	283	G/A	45/29	225	A	103	222	G	369	283
Os01t0960800-01	691	A	A/C	50/69	225	C	81	222	A	80	212	A/C	14/27	225	C	75	222	A	43	159
Os01t0960800-01	615	G	G/A	53/79	176	A	104	71	G	72	223	G/A	18/31	172	A	83	222	G	35	135
Os01t0961200-01	1842	T	T/A	24/23	135	A	15	174	T	36	114	T/A	2012-11-16	116	A	20	159	T	39	147
Os01t0961300-01	178	A	A/G	2012-10-20	68	G	29	174	A	31	123	A/G	18/20	108	G	48	203	A	24	102
Os01t0961300-01	1644	A	A/G	35/38	225	G	32	222	A	18	84	A/G	19/22	225	G	78	222	A	26	108
Os01t0961600-01	1693	G	G/C	22/16	82	C	46	195	G	39	147	G/C	13/23	95	C	33	178	G	54	193
Os01t0962600-01	429	G	G/A	372/310	225	A	291	222	G	298	283	G/A	58/59	225	A	65	222	G	137	283
Os01t0962600-01	579	T	T/C	456/395	178	C	337	167	T	401	283	T/C	75/64	181	C	74	210	T	117	283
Os01t0964900-00	1166	T	T/C	27/36	181	T	78	240	C	44	222	T/C	13/19	152	T	37	120	C	72	222
Os01t0964900-00	1086	G	G/A	24/28	225	G	84	219	A	47	222	G/A	14/29	225	G	49	178	A	70	222
Os01t0965600-01	1216	T	T/C	50/39	225	T	72	247	C	48	222	T/C	22/23	225	T	52	187	C	113	222
Os01t0965600-01	226	G	G/A	17/18	147	A	65	123	G	45	145	G/A	28/19	140	A	46	222	G	116	283
Os01t0965600-01	999	C	C/T	47/44	181	C	88	283	T	89	222	C/T	45/45	185	C	105	283	T	142	222
Os01t0965600-01	960	C	C/T	51/54	225	T	78	222	C	91	247	C/T	54/56	225	T	106	222	C	158	283
Os01t0966000-04	3318	G	G/C	34/17	201	C	70	222	G	45	165	G/C	18/17	199	C	58	222	G	55	196
Os01t0966000-04	3362	T	T/C	36/24	225	C	64	222	T	44	127	T/C	20/22	225	C	66	222	T	60	211
Os01t0966000-04	3759	A	A/T	35/41	225	T	81	222	A	70	241	A/T	29/18	200	T	57	222	A	61	214
Os01t0966400-01	221	C	C/T	40/28	145	T	49	169	C	79	268	C/T	18/20	159	T	27	204	C	95	283
Os01t0966500-02	880	T	T/A	30/17	58	A	52	99	T	30	120	T/A	13/13	108	A	25	136	T	38	144
Os01t0967100-01	3981	T	T/C	68/70	190	C	103	184	T	69	216	T/C	47/52	174	C	115	222	T	125	283
Os01t0969100-01	99	C	C/T	2012-12-09	78	T	70	203	C	83	237	C/T	25/34	152	T	39	200	C	43	159
Os01t0969200-01	270	C	C/T	28/25	225	C	60	211	T	47	222	C/T	25/17	225	C	53	190	T	52	222
Os01t0976700-01	1861	G	G/C	38/19	99	G	115	283	C	47	167	G/C	29/26	141	G	79	268	C	88	209
Os01t0977600-02	4070	T	T/C	2012-12-18	46	T	47	171	C	24	143	T/C	2012-11-22	28	T	87	283	C	50	169
Os01t0977600-02	1255	A	A/G	2012-12-17	78	G	60	110	A	60	193	A/G	25/24	59	G	63	168	A	93	269
Os01t0977600-02	3603	T	T/C	40/40	225	T	104	283	C	100	222	T/C	51/31	225	T	137	283	C	149	222
Os02t0114000-01	401	G	G/A	98/120	192	G	322	283	A	217	204	G/A	107/109	174	G	194	283	A	316	222
Os02t0114000-01	1378	C	C/T	103/131	196	C	290	283	T	188	217	C/T	119/83	158	C	195	283	T	282	222
Os02t0114700-01	549	G	G/A	22/34	225	G	53	190	A	43	222	G/A	14/20	225	G	40	150	A	76	222
Os02t0114700-01	764	A	A/G	32/57	180	A	67	232	G	54	222	A/G	21/26	172	A	52	187	G	68	222
Os02t0114700-01	1214	G	G/A	39/45	187	G	58	205	A	59	190	G/A	22/29	188	G	44	162	A	73	222
Os02t0114700-01	1487	G	G/A	51/58	225	G	62	217	A	48	222	G/A	28/25	225	G	43	159	A	91	222
Os02t0126600-01	283	A	A/T	38/23	121	T	41	197	A	34	106	A/T	24/19	126	T	36	184	A	14	72
Os02t0126700-01	51	G	G/A	52/28	149	A	32	222	G	68	177	G/A	14/21	225	A	49	222	G	50	181
Os02t0127600-00	2218	C	C/T	2012-11-10	91	T	23	180	C	30	81	C/T	2012-09-16	76	T	28	168	C	25	105
Os02t0128300-01	3123	G	G/A	35/28	142	A	38	171	G	37	141	G/A	2012-08-14	137	A	40	222	G	48	174
Os02t0129600-01	939	A	A/G	2012-11-13	88	G	33	150	A	40	150	A/G	2012-10-14	78	G	14	154	A	46	168
Os02t0129600-01	1004	C	C/T	21/18	155	T	61	198	C	40	150	C/T	2012-12-12	125	T	25	207	C	53	190
Os02t0136966-01	3700	G	G/T	28/28	140	G	78	265	T	41	122	G/T	31/14	60	G	92	283	T	92	204
Os02t0178500-01	1011	G	G/A	39/49	225	A	48	222	G	35	135	G/A	13/16	215	A	17	222	G	11	63
Os02t0180200-01	446	G	G/A	163/117	133	G	368	283	A	172	80	G/A	131/93	124	G	327	283	A	183	222
Os02t0181900-01	2390	A	A/G	30/48	225	G	19	222	A	32	90	A/G	2012-09-11	193	G	32	222	A	24	102
Os02t0181900-01	2919	T	T/C	84/121	225	C	27	222	T	75	218	T/C	2012-09-14	153	C	68	222	T	43	159
Os02t0182100-01	1374	A	A/G	47/47	172	A	200	283	G	119	77	A/G	120/84	155	A	347	283	G	324	222
Os02t0182100-01	1994	G	G/A	83/75	185	G	310	283	A	162	157	G/A	130/114	187	G	417	283	A	414	222
Os02t0182100-01	2039	G	G/A	83/69	182	G	318	283	A	134	222	G/A	134/115	200	G	409	283	A	361	222
Os02t0182100-01	1555	T	T/C	65/62	225	T	229	283	C	163	222	T/C	136/112	225	T	412	283	C	371	222
Os02t0186500-01	301	G	G/C	2012-08-20	106	G	48	131	C	45	107	G/C	16/34	117	G	73	250	C	29	169
Os02t0186900-01	992	C	C/G	28/20	120	C	192	283	G	90	204	C/G	70/72	189	C	113	283	G	150	222
Os02t0189000-01	514	C	C/T	2012-10-14	151	C	51	184	T	17	222	C/T	21/23	225	C	13	69	T	57	222
Os02t0189100-01	448	C	C/T	231/157	225	C	255	283	T	187	222	C/T	121/70	225	C	167	283	T	272	222
Os02t0189400-01	202	T	T/C	16/18	141	T	30	103	C	54	207	T/C	19/20	152	T	12	66	C	13	167
Os02t0189500-01	66	C	C/T	27/26	175	T	62	222	C	59	176	C/T	54/23	124	T	50	222	C	45	165
Os02t0189600-00	553	T	T/C	13/14	132	T	65	188	C	50	222	T/C	22/32	180	T	48	174	C	37	222
Os02t0189900-01	190	G	G/A	2012-11-16	162	G	85	283	A	41	222	G/A	21/22	225	G	64	187	A	58	222
Os02t0189900-01	127	G	G/A	31/20	138	G	82	277	A	63	218	G/A	48/36	160	G	65	201	A	76	222
Os02t0190000-00	52	G	G/A	2012-12-15	178	A	55	222	G	20	23	G/A	15/26	225	A	72	222	G	46	168
Os02t0190800-01	1432	T	T/A	48/51	154	A	122	222	T	144	283	T/A	48/31	151	A	65	222	T	97	283
Os02t0191300-01	451	C	C/T	28/24	206	T	296	222	C	284	283	C/T	78/47	225	T	51	222	C	228	283
Os02t0192100-01	1539	A	A/G	92/82	225	G	163	222	A	133	283	A/G	60/59	225	G	140	222	A	173	283
Os02t0192200-01	1504	T	T/C	2012-10-15	133	C	45	166	T	32	78	T/C	2012-10-14	117	C	46	222	T	66	229
Os02t0192200-01	2286	A	A/C	31/46	225	C	67	222	A	51	154	A/C	18/18	206	C	45	222	A	86	283
Os02t0192400-01	1274	G	G/A	20/19	133	A	55	205	G	41	153	G/A	18/24	157	A	52	222	G	99	283
Os02t0192400-01	1375	A	A/T	27/23	118	T	48	167	A	40	130	A/T	19/17	124	T	35	176	A	83	258
Os02t0192400-01	776	G	G/A	15/17	225	A	60	222	G	40	86	G/A	27/25	225	A	60	222	G	83	279
Os02t0192500-01	626	T	T/A	98/107	225	A	387	222	T	252	283	T/A	24/25	140	A	42	193	T	53	190
Os02t0194900-00	64	G	G/C	2012-12-14	102	G	161	283	C	93	222	G/C	74/120	225	G	183	283	C	186	222
Os02t0195000-01	1471	T	T/C	25/33	170	T	63	220	C	53	222	T/C	2012-10-11	107	T	12	66	C	26	219
Os02t0195000-01	1453	C	C/T	25/24	225	C	65	226	T	51	222	C/T	2012-12-13	208	C	17	81	T	28	222
Os02t0195300-01	596	C	C/T	64/63	163	C	136	283	T	109	208	C/T	41/32	152	C	112	283	T	145	222
Os02t0195800-01	739	G	G/A	57/66	225	G	73	250	A	58	222	G/A	16/15	221	G	28	77	A	51	222
Os02t0197900-02	1400	A	A/C	76/63	225	A	117	283	C	54	222	A/C	29/30	225	A	43	127	C	28	222
Os02t0198600-01	124	G	G/T	17/22	225	G	179	283	T	76	222	G/T	60/23	144	G	72	215	T	123	222
Os02t0199500-01	770	C	C/T	19/13	217	C	31	91	T	29	222	C/T	2012-11-10	197	C	25	105	T	43	222
Os02t0199500-01	1579	G	G/A	21/35	159	G	34	132	A	41	222	G/A	18/20	147	G	39	147	A	58	222
Os02t0200000-01	1074	T	T/C	121/92	225	T	188	283	C	182	222	T/C	45/67	225	T	91	283	C	149	222
Os02t0202250-01	3899	G	G/A	46/27	103	G	34	132	A	22	115	G/A	2012-09-14	130	G	27	111	A	23	193
Os02t0202250-01	3772	G	G/A	150/115	225	G	134	283	A	102	222	G/A	55/40	225	G	105	278	A	75	222
Os02t0203401-00	830	A	A/G	21/39	183	A	96	283	G	80	222	A/G	36/45	172	A	63	200	G	87	222
Os02t0204300-01	1049	C	C/T	154/188	206	C	257	283	T	223	222	C/T	84/102	198	C	226	283	T	280	222
Os02t0204300-01	652	C	C/A	101/127	197	C	163	283	A	185	222	C/A	93/86	182	C	199	283	A	224	222
Os02t0204700-00	1426	T	T/G	21/24	148	G	102	222	T	42	110	T/G	38/39	169	G	151	222	T	39	147
Os02t0214300-00	877	C	C/A	23/35	159	A	56	180	C	26	85	C/A	2012-08-12	104	A	43	213	C	44	162
Os02t0214300-00	853	T	T/C	37/57	225	C	96	222	T	25	45	T/C	2012-11-22	225	C	80	222	T	50	181
Os02t0214300-00	855	T	T/C	37/59	225	C	97	222	T	25	45	T/C	2012-11-23	225	C	81	222	T	51	184
Os02t0215000-01	774	A	A/G	2012-10-18	225	A	57	202	G	35	222	A/G	25/19	225	A	52	150	G	56	222
Os02t0218200-01	627	C	C/T	69/88	178	T	259	145	C	196	283	C/T	83/101	194	T	212	222	C	286	283
Os02t0219900-01	424	C	C/A	35/10	40	C	449	283	A	130	222	C/A	102/71	167	C	198	283	A	263	222
Os02t0220700-01	102	C	C/T	2012-12-13	120	T	59	222	C	34	132	C/T	2012-12-25	131	T	34	222	C	43	141
Os02t0221500-01	435	T	T/C	58/82	171	T	147	283	C	146	213	T/C	100/73	156	T	204	283	C	116	222
Os02t0221500-01	1781	G	G/T	36/32	148	G	34	132	T	46	210	G/T	16/24	145	G	61	214	T	53	222
Os02t0221500-01	1740	A	A/G	107/109	198	A	110	283	G	92	173	A/G	66/74	182	A	183	283	G	141	222
Os02t0221600-00	45	A	A/G	33/19	71	A	66	229	G	50	107	A/G	38/30	143	A	63	199	G	44	126
Os02t0224800-01	864	T	T/C	30/21	119	C	88	138	T	81	274	T/C	20/19	150	C	26	213	T	74	232
Os02t0226350-01	184	C	C/A	2012-07-24	73	A	20	222	C	27	74	C/A	17/16	225	A	10	207	C	38	144
Os02t0227400-01	2463	G	G/A	28/28	225	G	79	249	A	52	222	G/A	21/32	225	G	56	199	A	78	222
Os02t0227400-01	1766	G	G/A	40/31	148	A	76	145	G	97	283	G/A	37/35	157	A	93	211	G	135	283
Os02t0227400-01	2755	C	C/A	52/43	225	A	107	222	C	100	283	C/A	39/24	225	A	86	222	C	122	283
Os02t0228300-01	3661	G	G/T	2012-08-18	27	G	213	283	T	71	171	G/T	2012-07-13	21	G	22	96	T	83	222
Os02t0229000-01	43	G	G/A	127/132	225	G	302	283	A	175	222	G/A	64/65	184	G	119	283	A	146	222
Os02t0244300-01	1924	A	A/T	25/22	225	A	102	283	T	52	222	A/T	2012-11-15	198	A	36	108	T	66	222
Os02t0244300-01	1933	G	G/A	24/23	146	G	105	283	A	58	218	G/A	2012-12-18	97	G	40	127	A	58	222
Os02t0247200-01	476	C	C/T	51/39	153	C	56	199	T	47	219	C/T	2012-07-23	22	C	23	81	T	32	193
Os02t0250300-01	955	C	C/T	2012-10-25	76	T	70	130	C	53	190	C/T	36/39	184	T	79	210	C	96	283
Os02t0250300-01	1159	A	A/G	37/37	225	G	80	222	A	61	143	A/G	37/44	225	G	73	222	A	107	283
Os02t0250700-01	2367	G	G/C	17/13	220	G	33	129	C	28	222	G/C	13/13	225	G	25	105	C	31	222
Os02t0254700-01	87	G	G/A	29/17	180	A	146	222	G	76	226	G/A	23/51	225	A	86	222	G	133	283
Os02t0254700-01	93	G	G/A	23/30	225	G	180	283	A	81	222	G/A	60/26	175	G	99	283	A	140	222
Os02t0256200-02	1246	T	T/C	73/26	25	T	195	283	C	70	93	T/C	37/40	111	T	202	283	C	192	222
Os02t0258200-01	807	C	C/T	159/105	113	T	57	150	C	115	283	C/T	2012-07-18	37	T	15	115	C	19	87
Os02t0260500-00	1036	C	C/G	25/29	225	C	27	111	G	30	222	C/G	2012-09-15	135	C	32	126	G	34	222
Os02t0260700-01	239	G	G/A	19/22	225	A	189	222	G	84	251	G/A	45/44	225	A	82	222	G	119	283
Os02t0260700-01	772	C	C/T	46/48	41	C	275	283	T	130	101	C/T	73/64	44	C	167	275	T	196	123
Os02t0261100-01	719	T	T/C	41/30	88	T	35	85	C	25	171	T/C	16/17	87	T	54	193	C	38	131
Os02t0264300-01	1168	C	C/T	2012-09-22	225	C	33	129	T	13	206	C/T	2012-12-10	165	C	14	72	T	33	222
Os02t0264300-01	689	G	G/A	2012-11-16	136	G	56	199	A	44	222	G/A	2012-12-16	119	G	35	135	A	63	222
Os02t0264300-01	613	G	G/A	2012-11-14	125	G	42	156	A	32	214	G/A	16/13	106	G	31	111	A	51	222
Os02t0266100-02	1122	T	T/C	19/13	93	T	13	69	C	10	106	T/C	15/13	125	T	33	129	C	29	190
Os02t0266800-01	789	G	G/A	2012-11-10	153	G	68	216	A	28	222	G/A	32/13	132	G	50	181	A	87	222
Os02t0271900-01	220	A	A/G	72/21	177	A	102	283	G	28	222	A/G	33/8	65	A	47	171	G	29	222
Os02t0271900-01	1743	G	G/A	28/62	225	A	89	222	G	35	135	G/A	2012-06-25	225	A	49	222	G	47	171
Os02t0271900-01	1701	T	T/C	99/46	225	T	156	283	C	42	222	T/C	37/16	189	T	65	226	C	47	222
Os02t0271900-01	1318	C	C/A	98/42	75	C	198	283	A	45	215	C/A	40/13	46	C	98	283	A	68	222
Os02t0271900-01	1561	G	G/T	122/43	201	G	242	283	T	51	222	G/T	58/25	225	G	103	283	T	59	222
Os02t0271900-01	1530	T	T/A	111/48	88	T	253	283	A	56	210	T/A	66/30	114	T	129	283	A	63	222
Os02t0272350-01	249	C	C/A	38/39	225	C	61	214	A	55	222	C/A	22/25	225	C	26	108	A	42	222
Os02t0272900-01	774	G	G/T	8/36	173	T	128	214	G	13	49	G/T	15/52	168	T	120	222	G	30	77
Os02t0274100-01	2605	C	C/T	101/57	120	C	225	283	T	70	178	C/T	50/28	126	C	118	283	T	42	220
Os02t0276500-01	884	A	A/G	36/18	90	A	106	283	G	17	174	A/G	35/24	120	A	65	226	G	59	214
Os02t0279800-01	335	A	A/G	70/59	170	A	164	283	G	123	212	A/G	30/48	174	A	122	283	G	165	222
Os02t0280400-03	103	T	T/C	2012-10-12	141	T	25	105	C	22	188	T/C	2012-12-14	66	T	23	99	C	29	222
Os02t0281150-01	819	C	C/T	40/35	144	C	47	171	T	42	185	C/T	19/21	155	C	46	168	T	61	222
Os02t0282100-01	279	C	C/T	47/46	184	C	73	250	T	42	222	C/T	2012-11-19	162	C	31	123	T	37	222
Os02t0286200-01	602	C	C/T	32/33	181	C	112	283	T	57	222	C/T	40/30	171	C	55	196	T	62	222
Os02t0286200-01	1025	C	C/G	60/65	179	G	139	82	C	85	242	C/G	42/42	173	G	76	222	C	70	241
Os02t0288000-01	1381	G	G/C	2012-11-19	82	C	25	132	G	16	78	G/C	2012-11-10	93	C	25	191	G	27	111
Os02t0288000-01	949	G	G/A	20/14	194	G	48	174	A	23	222	G/A	37/36	225	G	70	219	A	65	222
Os02t0288000-01	670	C	C/G	21/14	108	G	55	152	C	31	102	C/G	54/32	117	G	62	222	C	91	283
Os02t0290000-01	2346	C	C/A	15/20	225	A	56	222	C	67	203	C/A	19/14	224	A	33	222	C	55	138
Os02t0290000-01	1763	A	A/G	28/15	205	A	55	196	G	43	222	A/G	19/26	225	A	33	129	G	58	222
Os02t0290000-01	2669	G	G/A	19/13	93	G	71	244	A	69	190	G/A	20/28	164	G	36	138	A	58	222
Os02t0290000-01	1961	C	C/T	2012-12-14	182	T	55	222	C	35	101	C/T	28/29	225	T	43	222	C	77	262
Os02t0290300-01	2336	T	T/C	182/230	194	T	398	283	C	348	182	T/C	176/152	173	T	362	283	C	241	222
Os02t0290400-01	561	C	C/T	71/100	225	C	135	283	T	116	222	C/T	71/53	225	C	175	283	T	186	222
Os02t0290600-01	518	C	C/G	36/21	109	G	110	109	C	70	241	C/G	36/36	181	G	73	222	C	75	256
Os02t0293400-01	226	G	G/T	36/22	147	T	188	133	G	135	283	G/T	66/57	188	T	123	222	G	246	283
Os02t0293400-01	233	C	C/T	23/35	225	C	219	283	T	125	222	C/T	69/64	225	C	152	283	T	233	222
Os02t0293400-01	724	A	A/G	68/68	96	A	152	270	G	182	200	A/G	72/64	81	A	157	283	G	198	222
Os02t0293400-01	203	G	G/C	30/25	157	C	214	143	G	121	283	G/C	79/80	178	C	154	222	G	284	283
Os02t0294100-01	4506	C	C/G	36/24	225	C	26	108	G	13	222	C/G	2012-11-19	225	C	40	150	G	24	222
Os02t0294700-01	2346	G	G/A	28/22	109	G	72	247	A	46	200	G/A	2012-11-28	57	G	49	178	A	66	211
Os02t0294700-01	2409	G	G/C	30/24	150	C	63	176	G	63	193	G/C	18/27	150	C	48	222	G	111	283
Os02t0294700-01	2413	G	G/C	34/29	225	C	65	222	G	65	193	G/C	20/29	225	C	51	222	G	115	283
Os02t0294700-01	797	C	C/T	25/17	123	T	55	191	C	30	108	C/T	21/23	129	T	34	186	C	62	217
Os02t0295700-01	2149	C	C/T	21/15	50	T	50	160	C	53	170	C/T	14/20	61	T	33	101	C	55	196
Os02t0295700-01	2034	G	G/A	2012-12-16	103	G	58	205	A	39	147	G/A	29/22	78	G	35	135	A	52	168
Os02t0301450-00	89	G	G/A	14/20	225	G	67	198	A	65	222	G/A	17/34	225	G	51	184	A	91	222
Os02t0301450-00	108	G	G/A	15/17	225	G	63	189	A	58	222	G/A	20/34	225	G	53	190	A	91	222
Os02t0301500-01	454	G	G/A	26/25	144	G	78	240	A	50	188	G/A	25/19	106	G	46	168	A	40	202
Os02t0307000-01	1648	T	T/C	35/39	166	T	138	283	C	96	204	T/C	89/76	183	T	191	283	C	158	222
Os02t0307200-01	774	C	C/T	2012-11-12	114	C	28	114	T	26	222	C/T	2012-12-15	110	C	29	117	T	34	222
Os02t0313500-01	4385	C	C/T	43/34	153	C	86	269	T	43	178	C/T	27/20	107	C	43	159	T	49	207
Os02t0314600-01	1774	G	G/A	36/59	148	G	91	262	A	53	214	G/A	31/44	148	G	87	245	A	159	222
Os02t0314600-01	725	G	G/A	2012-10-16	150	G	43	159	A	37	222	G/A	39/33	132	G	73	250	A	80	222
Os02t0315400-01	131	G	G/A	80/71	225	G	187	283	A	121	222	G/A	53/36	219	G	96	283	A	165	222
Os02t0317400-01	826	A	A/T	223/171	151	A	218	283	T	192	222	A/T	51/42	159	A	85	238	T	96	222
Os02t0318100-00	561	G	G/C	34/32	191	C	58	222	G	47	124	G/C	66/49	172	C	119	222	G	13	69
Os02t0319100-01	330	C	C/T	2012-11-11	117	T	82	209	C	60	160	C/T	38/36	176	T	77	222	C	120	283
Os02t0319100-01	2269	T	T/C	44/50	180	T	262	283	C	154	222	T/C	67/96	179	T	186	283	C	318	222
Os02t0319300-01	204	G	G/A	91/101	225	G	211	283	A	240	222	G/A	72/51	225	G	185	283	A	348	222
Os02t0322500-01	844	A	A/C	28/21	149	A	53	190	C	46	180	A/C	17/13	105	A	38	102	C	43	222
Os02t0324300-01	1286	A	A/T	40/34	144	A	73	250	T	43	158	A/T	61/53	149	A	108	283	T	109	205
Os02t0327100-01	722	C	C/A	2012-07-19	52	C	53	190	A	28	222	C/A	15/15	164	C	43	159	A	78	222
Os02t0327500-01	1606	C	C/G	51/38	225	C	53	190	G	58	222	C/G	33/42	225	C	82	277	G	110	222
Os02t0329300-01	2853	C	C/T	52/49	225	C	99	283	T	45	222	C/T	29/16	193	C	36	126	T	51	222
Os02t0329800-01	2066	A	A/G	47/46	225	A	60	211	G	56	222	A/G	2012-11-15	177	A	10	60	G	31	222
Os02t0332200-01	358	C	C/G	61/54	153	C	164	283	G	97	133	C/G	46/41	166	C	72	228	G	95	222
Os02t0433600-01	1134	T	T/G	36/28	120	G	44	155	T	66	191	T/G	29/32	146	G	60	204	T	95	283
Os02t0433600-01	195	C	C/T	38/30	225	C	155	283	T	101	222	C/T	52/59	225	C	122	283	T	123	222
Os02t0438200-01	2778	T	T/C	58/51	225	T	99	272	C	74	222	T/C	32/35	225	T	49	140	C	68	222
Os02t0439700-01	295	G	G/A	2012-07-13	123	G	84	282	A	28	204	G/A	47/31	119	G	68	235	A	71	222
Os02t0440000-01	1688	C	C/T	38/51	225	T	30	105	C	26	108	C/T	17/14	140	T	28	222	C	57	202
Os02t0445700-01	1154	C	C/T	26/28	156	C	97	283	T	72	211	C/T	32/27	163	C	62	198	T	81	222
Os02t0445700-01	1599	G	G/C	32/27	116	C	78	146	G	74	233	G/C	36/27	132	C	75	221	G	117	283
Os02t0445700-01	1404	C	C/T	41/26	130	T	81	117	C	90	254	C/T	48/31	147	T	83	222	C	150	283
Os02t0448000-00	605	C	C/T	19/13	193	C	51	184	T	34	222	C/T	19/18	225	C	46	168	T	29	222
Os02t0448600-01	282	C	C/T	2012-09-15	53	T	72	168	C	45	165	C/T	33/25	124	T	65	210	C	59	208
Os02t0454500-01	1172	T	T/C	2012-07-18	161	C	16	196	T	24	102	T/C	29/16	104	C	40	222	T	28	114
Os02t0466400-01	136	G	G/A	2012-09-13	205	A	58	222	G	44	141	G/A	18/30	225	A	30	222	G	14	72
Os02t0466400-01	1214	C	C/T	132/112	163	C	117	283	T	86	162	C/T	56/41	134	C	109	283	T	20	179
Os02t0467600-01	233	C	C/T	57/79	149	C	166	283	T	253	222	C/T	126/197	190	C	185	283	T	129	222
Os02t0467600-01	281	G	G/A	13/16	177	G	160	283	A	170	222	G/A	136/192	225	G	168	283	A	121	222
Os02t0467700-01	327	G	G/A	82/58	225	A	118	222	G	150	283	G/A	50/34	225	A	86	222	G	135	283
Os02t0468200-01	828	G	G/C	31/15	94	G	45	165	C	15	126	G/C	2012-08-16	43	G	34	132	C	21	175
Os02t0537500-01	2152	T	T/G	31/28	136	G	30	216	T	25	105	T/G	2012-08-17	57	G	27	206	T	23	99
Os02t0537500-01	2061	A	A/G	31/23	137	G	36	210	A	42	156	A/G	19/20	130	G	35	212	A	46	168
Os02t0537900-01	1481	C	C/T	85/83	173	C	301	283	T	220	222	C/T	129/90	147	C	210	283	T	222	222
Os02t0539200-01	1331	C	C/A	2012-09-17	225	C	53	190	A	51	222	C/A	42/59	225	C	48	174	A	60	222
Os02t0539200-01	704	C	C/T	2012-11-13	130	T	80	110	C	62	168	C/T	64/57	187	T	101	222	C	118	283
Os02t0539200-01	587	T	T/C	2012-12-11	149	T	75	256	C	53	222	T/C	74/60	225	T	92	283	C	115	222
Os02t0539200-01	815	T	T/C	2012-11-13	170	T	127	283	C	55	222	T/C	84/64	225	T	121	283	C	118	222
Os02t0539500-01	1203	C	C/T	34/32	225	C	102	283	T	70	222	C/T	55/45	225	C	137	283	T	128	222
Os02t0544951-00	1987	G	G/A	26/17	107	A	79	193	G	67	232	G/A	32/20	117	A	57	220	G	74	253
Os02t0544951-00	2025	G	G/T	19/26	225	G	124	283	T	58	222	G/T	34/29	225	G	62	217	T	68	222
Os02t0545000-01	414	C	C/T	59/38	129	C	152	283	T	50	220	C/T	36/20	112	C	95	283	T	69	206
Os02t0548700-00	689	G	G/A	17/22	146	G	37	141	A	56	186	G/A	16/18	136	G	13	69	A	16	174
Os02t0549600-01	793	T	T/C	84/62	225	T	71	209	C	69	222	T/C	19/27	225	T	45	165	C	89	222
Os02t0549600-01	721	G	G/C	151/109	225	G	132	283	C	131	222	G/C	44/59	225	G	79	268	C	146	222
Os02t0550000-01	2988	G	G/C	41/30	225	C	40	222	G	33	57	G/C	17/22	225	C	24	222	G	31	123
Os02t0550000-01	944	G	G/A	27/18	225	A	74	222	G	84	282	G/A	44/30	225	A	61	222	G	74	234
Os02t0550000-01	2313	C	C/T	68/49	155	C	157	283	T	106	159	C/T	46/48	165	C	156	283	T	104	222
Os02t0550300-00	360	G	G/C	23/16	112	C	59	135	G	45	165	G/C	2012-11-17	83	C	30	205	G	60	211
Os02t0550300-00	491	C	C/T	36/26	225	T	127	222	C	68	204	C/T	24/26	225	T	46	222	C	68	235
Os02t0550700-01	1147	T	T/A	103/77	148	T	83	279	A	80	177	T/A	43/21	93	T	73	226	A	110	222
Os02t0551400-01	2497	T	T/C	30/29	161	T	79	268	C	49	222	T/C	17/22	168	T	47	171	C	50	222
Os02t0551400-01	441	C	C/T	2012-12-11	108	T	51	170	C	37	114	C/T	22/20	164	T	30	222	C	52	187
Os02t0551400-01	714	G	G/A	31/16	79	A	64	208	G	77	243	G/A	24/13	60	A	24	182	G	93	283
Os02t0551400-01	1620	G	G/A	66/40	225	G	188	283	A	91	222	G/A	39/48	225	G	70	241	A	110	222
Os02t0551400-01	1590	G	G/A	43/48	166	A	83	222	G	63	194	G/A	42/24	107	A	41	214	G	78	265
Os02t0551900-01	1206	G	G/A	156/126	188	A	261	28	G	247	283	G/A	123/82	160	A	217	211	G	329	283
Os02t0555000-01	394	C	C/G	32/33	153	C	95	283	G	58	178	C/G	30/21	114	C	76	259	G	99	212
Os02t0556100-01	104	A	A/G	2012-12-17	192	A	83	218	G	27	222	A/G	14/14	153	A	34	132	G	60	222
Os02t0556100-01	1051	C	C/T	40/62	225	T	66	222	C	53	166	C/T	16/21	225	T	35	222	C	62	217
Os02t0556100-01	931	T	T/C	86/87	186	C	101	102	T	79	268	T/C	34/32	163	C	45	222	T	116	283
Os02t0556100-01	913	G	G/A	91/74	205	A	94	122	G	80	271	G/A	37/34	201	A	37	222	G	135	283
Os02t0556100-01	742	C	C/T	60/59	188	T	159	176	C	90	283	C/T	41/36	178	T	67	222	C	147	283
Os02t0556400-01	764	C	C/T	26/32	181	C	63	220	T	30	187	C/T	2012-07-19	159	C	26	108	T	54	222
Os02t0556400-01	644	G	G/A	27/21	142	G	37	141	A	33	222	G/A	2012-09-17	154	G	17	81	A	36	222
Os02t0556400-01	1604	A	A/G	44/30	119	A	31	123	G	26	189	A/G	2012-11-14	81	A	21	93	G	25	190
Os02t0556700-01	978	C	C/A	26/18	106	C	109	283	A	63	198	C/A	19/13	80	C	28	114	A	52	198
Os02t0556700-01	1400	A	A/G	32/43	150	A	118	283	G	124	222	A/G	21/39	135	A	26	90	G	125	218
Os02t0556700-01	437	T	T/C	24/15	89	C	57	184	T	68	235	T/C	24/26	171	C	12	159	T	91	283
Os02t0556700-01	554	G	G/C	31/16	194	C	97	222	G	106	283	G/C	35/25	225	C	19	222	G	99	283
Os02t0556700-01	532	C	C/T	32/19	205	T	92	222	C	108	283	C/T	39/28	225	T	17	222	C	115	283
Os02t0556700-01	1232	T	T/C	46/32	225	C	138	222	T	135	283	T/C	40/37	225	C	22	222	T	142	283
Os02t0556700-01	725	A	A/G	43/28	160	G	135	222	A	166	283	A/G	45/33	162	G	32	214	A	151	283
Os02t0556700-02	1622	C	C/T	53/36	175	T	86	222	C	137	283	C/T	48/16	38	T	19	160	C	113	283
Os02t0556700-02	1558	A	A/T	43/50	225	T	122	222	A	124	283	A/T	49/21	206	T	29	222	A	127	283
Os02t0556900-02	1763	T	T/A	17/32	178	T	24	102	A	30	222	T/A	14/18	139	T	14	53	A	31	222
Os02t0557500-01	1032	T	T/A	41/30	225	A	63	222	T	35	66	T/A	15/17	225	A	35	222	T	66	229
Os02t0588500-02	2484	C	C/T	202/194	225	C	223	283	T	208	222	C/T	226/192	225	C	334	283	T	90	222
Os02t0595500-01	1065	G	G/A	73/70	174	G	160	283	A	133	196	G/A	66/49	155	G	116	283	A	127	222
Os02t0595800-01	989	G	G/A	20/25	176	G	86	269	A	46	222	G/A	39/29	174	G	69	238	A	58	222
Os02t0595800-01	1117	T	T/G	45/44	180	T	137	283	G	103	217	T/G	67/51	177	T	116	283	G	75	222
Os02t0595800-01	1560	C	C/T	133/132	225	T	218	222	C	231	283	C/T	74/95	225	T	224	222	C	117	283
Os02t0596100-01	2241	G	G/T	35/43	189	T	44	159	G	46	168	G/T	2012-10-19	78	T	43	222	G	49	178
Os02t0596100-01	1618	C	C/T	35/36	163	T	52	153	C	50	156	C/T	20/18	129	T	50	211	C	52	187
Os02t0596100-01	862	C	C/T	30/26	225	T	52	222	C	44	162	C/T	21/19	225	T	45	222	C	65	188
Os02t0597000-01	1920	A	A/G	29/25	225	A	74	253	G	56	222	A/G	19/18	225	A	38	144	G	58	222
Os02t0597000-01	1040	G	G/A	18/22	153	G	161	283	A	93	222	G/A	39/23	135	G	87	283	A	134	222
Os02t0597800-01	2335	T	T/C	29/21	93	C	54	129	T	33	129	T/C	20/14	96	C	34	189	T	55	196
Os02t0600066-01	327	T	T/G	24/13	214	G	39	222	T	30	120	T/G	2012-10-13	210	G	26	222	T	29	117
Os02t0600200-01	964	A	A/T	2012-07-18	37	A	135	283	T	24	161	A/T	20/23	161	A	53	135	T	91	222
Os02t0600400-01	1868	T	T/C	47/57	225	C	126	222	T	64	223	T/C	35/35	225	C	56	222	T	50	181
Os02t0602100-02	1887	G	G/T	94/63	138	G	190	283	T	150	158	G/T	145/77	86	G	327	283	T	125	222
Os02t0602300-01	777	G	G/A	19/14	83	G	37	141	A	38	117	G/A	2012-12-11	55	G	38	121	A	35	172
Os02t0602300-02	770	G	G/T	32/30	133	G	50	181	T	40	193	G/T	2012-11-15	108	G	22	96	T	42	182
Os02t0604300-01	1987	G	G/T	126/138	225	T	117	222	G	130	283	G/T	78/83	225	T	111	222	G	81	274
Os02t0605500-01	754	G	G/T	2012-11-15	225	T	43	222	G	33	129	G/T	18/17	225	T	51	222	G	29	117
Os02t0605600-01	1384	C	C/T	86/72	178	T	155	93	C	100	283	C/T	60/64	187	T	154	222	C	138	283
Os02t0605600-01	1132	G	G/A	101/88	225	G	241	283	A	130	222	G/A	82/92	225	G	267	283	A	188	222
Os02t0605600-01	884	C	C/T	76/72	225	C	170	283	T	116	222	C/T	94/69	225	C	178	283	T	160	222
Os02t0605900-01	924	T	T/C	18/13	182	T	76	208	C	38	222	T/C	46/30	225	T	78	227	C	16	222
Os02t0606300-00	1261	C	C/T	65/62	225	C	82	277	T	62	222	C/T	23/22	225	C	55	159	T	95	222
Os02t0606300-00	1342	A	A/G	55/32	136	G	49	185	A	51	156	A/G	24/22	144	G	48	222	A	101	283
Os02t0608400-01	2842	A	A/G	106/125	207	A	152	283	G	138	222	A/G	56/71	177	A	137	283	G	259	222
Os02t0609500-01	320	C	C/T	2012-07-19	148	C	21	93	T	27	201	C/T	2012-11-09	81	C	14	72	T	40	205
Os02t0609500-01	345	G	G/A	2012-08-21	56	A	20	212	G	31	123	G/A	2012-11-14	95	A	11	159	G	45	165
Os02t0610400-01	710	C	C/T	32/41	225	C	80	239	T	52	222	C/T	29/39	225	C	36	103	T	93	222
Os02t0611800-01	779	G	G/A	18/19	143	A	125	177	G	83	279	G/A	39/105	156	A	46	191	G	39	147
Os02t0612800-01	2491	C	C/T	209/180	225	C	369	283	T	222	222	C/T	131/99	225	C	279	283	T	292	222
Os02t0613600-01	245	G	G/T	61/62	225	G	149	283	T	90	222	G/T	39/36	225	G	98	283	T	146	222
Os02t0614100-01	635	G	G/T	139/140	225	G	386	283	T	352	222	G/T	199/194	225	G	550	283	T	300	222
Os02t0614400-01	181	C	C/T	28/32	182	T	106	222	C	61	191	C/T	56/35	163	T	105	222	C	133	283
Os02t0614732-01	210	C	C/G	2012-12-09	74	C	42	156	G	21	138	C/G	15/23	141	C	34	132	G	18	158
Os02t0614732-01	45	C	C/G	15/29	225	C	45	165	G	37	222	C/G	21/38	225	C	65	226	G	45	222
Os02t0614732-01	722	T	T/G	2012-08-13	130	T	77	262	G	41	222	T/G	30/34	192	T	65	207	G	60	222
Os02t0617700-01	920	A	A/G	89/64	137	A	52	149	G	62	211	A/G	2012-12-19	92	A	36	121	G	58	213
Os02t0617700-01	409	C	C/T	56/57	177	C	32	126	T	56	222	C/T	13/25	169	C	20	90	T	57	222
Os02t0617800-01	486	T	T/C	178/105	72	T	117	283	C	94	218	T/C	42/24	65	T	35	116	C	31	103
Os02t0618100-01	108	G	G/A	2012-08-30	225	G	191	283	A	167	222	G/A	97/200	225	G	287	283	A	218	222
Os02t0620200-01	468	A	A/G	80/76	191	A	68	209	G	63	222	A/G	31/23	140	A	57	202	G	48	222
Os02t0621600-02	925	A	A/T	2012-08-15	154	A	34	83	T	28	222	A/T	18/13	125	A	33	84	T	34	222
Os02t0621800-01	1244	C	C/T	2012-12-08	69	T	97	72	C	69	219	C/T	2012-11-09	71	T	13	155	C	27	111
Os02t0621800-01	1640	G	G/T	30/24	225	G	162	283	T	93	222	G/T	20/13	185	G	29	117	T	24	222
Os02t0621800-01	811	C	C/T	29/21	141	C	140	283	T	85	222	C/T	24/18	146	C	37	141	T	28	222
Os02t0622100-01	1953	C	C/A	229/190	184	C	305	283	A	289	222	C/A	128/121	190	C	315	283	A	175	222
Os02t0622100-01	609	A	A/G	71/49	156	A	156	283	G	98	219	A/G	76/51	146	A	140	283	G	89	222
Os02t0622500-01	833	G	G/A	30/33	225	G	22	96	A	24	222	G/A	14/27	225	G	39	147	A	39	222
Os02t0629200-02	493	C	C/T	2012-10-21	93	C	331	283	T	195	222	C/T	85/75	225	C	485	283	T	1109	222
Os02t0630300-02	2234	C	C/T	127/113	189	T	344	222	C	411	283	C/T	158/142	198	T	46	197	C	23	99
Os02t0631500-00	786	C	C/T	57/65	190	C	184	283	T	139	222	C/T	52/67	180	C	115	283	T	138	222
Os02t0633300-01	304	C	C/T	28/30	179	T	208	165	C	60	190	C/T	35/67	189	T	75	200	C	160	283
Os02t0633300-01	277	A	A/T	21/27	181	T	225	166	A	71	219	A/T	39/78	187	T	84	211	A	157	283
Os02t0635000-01	653	T	T/C	2012-09-13	151	T	61	214	C	41	222	T/C	2012-10-16	161	T	37	141	C	76	222
Os02t0635200-01	1248	G	G/A	55/43	225	G	82	249	A	82	222	G/A	26/21	225	G	68	235	A	138	222
Os02t0636400-01	77	C	C/A	34/11	71	C	93	283	A	39	222	C/A	2012-11-24	92	C	61	214	A	38	222
Os02t0636400-01	591	C	C/A	52/26	225	C	78	231	A	52	222	C/A	2012-12-25	184	C	61	180	A	64	222
Os02t0636700-01	553	C	C/A	2012-11-22	225	C	101	283	A	53	222	C/A	36/72	225	C	92	283	A	117	222
Os02t0637700-01	465	T	T/A	29/34	225	T	141	283	A	88	222	T/A	18/32	225	T	57	182	A	128	222
Os02t0637900-01	858	G	G/T	39/22	132	G	34	132	T	17	174	G/T	15/20	167	G	44	162	T	52	222
Os02t0637900-01	354	T	T/A	16/26	165	T	42	156	A	32	203	T/A	22/21	160	T	54	193	A	65	222
Os02t0638000-01	1121	C	C/T	45/33	225	C	49	178	T	34	222	C/T	21/21	225	C	37	108	T	73	222
Os02t0638000-01	600	A	A/C	31/30	134	A	49	178	C	34	178	A/C	25/20	127	A	47	171	C	43	214
Os02t0638650-01	1786	C	C/T	68/35	125	C	212	283	T	112	222	C/T	108/71	158	C	164	283	T	192	222
Os02t0638900-01	787	C	C/T	24/22	164	T	109	222	C	65	226	C/T	24/32	188	T	43	222	C	102	283
Os02t0639800-02	387	C	C/T	2012-09-17	96	T	129	182	C	63	220	C/T	21/31	106	T	37	201	C	56	199
Os02t0639800-05	827	A	A/T	16/41	225	A	74	253	T	121	222	A/T	2012-11-21	225	A	23	71	T	79	222
Os02t0639900-01	336	G	G/T	51/47	144	T	158	47	G	114	283	G/T	44/30	146	T	65	201	G	154	283
Os02t0640200-01	393	G	G/T	2012-12-12	105	T	63	222	G	24	102	G/T	2012-10-19	165	T	35	222	G	52	187
Os02t0644500-01	1879	G	G/C	57/64	186	G	110	283	C	93	217	G/C	32/51	179	G	72	247	C	83	222
Os02t0653200-01	251	C	C/T	33/30	225	C	63	159	T	63	222	C/T	27/30	225	C	18	51	T	45	222
Os02t0653300-01	853	C	C/A	16/33	175	C	79	268	A	43	222	C/A	25/23	159	C	21	45	A	22	206
Os02t0654400-01	1197	C	C/G	26/38	171	C	149	283	G	113	153	C/G	45/46	173	C	132	283	G	185	222
Os02t0654400-01	1442	C	C/T	46/29	135	C	165	283	T	84	54.1	C/T	59/41	121	C	152	283	T	141	222
Os02t0654400-01	2499	C	C/A	72/73	192	C	190	283	A	130	222	C/A	60/57	197	C	169	283	A	212	222
Os02t0654400-01	2502	C	C/G	81/70	180	G	176	156	C	147	283	C/G	61/62	180	G	158	222	C	235	283
Os02t0654400-01	2098	G	G/A	74/90	189	G	344	283	A	205	212	G/A	98/92	185	G	263	283	A	324	222
Os02t0655100-01	802	G	G/A	2012-07-13	207	G	32	105	A	19	222	G/A	16/13	200	G	31	123	A	32	222
Os02t0663100-01	2510	T	T/A	48/54	225	A	84	222	T	49	146	T/A	17/24	225	A	64	222	T	48	174
Os02t0672100-01	2238	G	G/A	135/114	184	G	241	283	A	199	222	G/A	49/42	157	G	92	283	A	92	222
Os02t0699700-01	523	T	T/C	42/50	225	T	81	247	C	82	222	T/C	19/17	225	T	16	78	C	19	222
Os02t0700000-01	1245	C	C/T	27/29	225	C	80	207	T	71	222	C/T	36/45	225	C	59	181	T	83	222
Os02t0700000-01	2185	C	C/G	32/18	121	C	67	208	G	61	222	C/G	52/39	149	C	61	214	G	70	222
Os02t0700000-01	2782	A	A/G	24/26	167	A	93	283	G	45	222	A/G	57/63	204	A	71	244	G	81	222
Os02t0700100-01	564	T	T/C	106/127	225	T	106	283	C	98	222	T/C	12/33	225	T	19	49	C	20	222
Os02t0700100-01	544	G	G/T	102/127	197	G	115	283	T	95	222	G/T	13/35	194	G	32	109	T	21	216
Os02t0700300-01	824	C	C/T	2012-12-26	95	C	52	187	T	36	200	C/T	41/12	46	C	47	171	T	47	222
Os02t0701600-01	441	G	G/A	36/33	225	G	112	283	A	45	222	G/A	33/43	225	G	72	247	A	52	222
Os02t0701600-01	1192	C	C/A	75/72	225	C	78	265	A	75	222	C/A	42/35	225	C	59	208	A	80	222
Os02t0701900-01	262	T	T/G	17/15	173	T	61	214	G	42	222	T/G	2012-12-13	192	T	34	132	G	25	222
Os02t0702000-00	1964	T	T/C	2012-12-11	91	T	23	99	C	28	156	T/C	16/31	167	T	39	147	C	25	199
Os02t0702000-00	2350	T	T/A	17/19	225	T	24	102	A	22	222	T/A	17/20	225	T	43	159	A	26	222
Os02t0702000-00	2109	T	T/C	15/27	225	T	26	78	C	23	223	T/C	18/31	225	T	47	171	C	28	222
Os02t0703600-01	1890	T	T/C	99/82	176	T	194	283	C	139	132	T/C	131/147	200	T	335	283	C	571	222
Os02t0703900-01	1248	G	G/T	31/31	89	G	49	109	T	48	115	G/T	2012-11-14	52.1	G	15	56.5	T	68	196
Os02t0703900-01	1259	C	C/T	29/35	29	C	45	107	T	50	67	C/T	2012-12-14	21.1	C	15	71.5	T	70	124
Os02t0704300-01	1344	A	A/G	29/24	142	A	71	244	G	55	222	A/G	20/25	158	A	37	115	G	41	222
Os02t0704300-01	771	G	G/A	28/28	167	G	109	283	A	74	189	G/A	22/25	159	G	61	199	A	61	222
Os02t0704300-01	514	T	T/G	28/20	124	T	110	283	G	40	151	T/G	23/19	119	T	41	153	G	36	202
Os02t0704300-01	221	C	C/T	25/20	145	C	107	283	T	71	207	C/T	24/22	175	C	44	162	T	55	222
Os02t0704300-01	1012	A	A/G	26/31	174	A	109	283	G	82	179	A/G	24/26	138	A	67	204	G	58	215
Os02t0704500-01	753	A	A/G	119/102	225	A	458	283	G	266	222	A/G	125/119	225	A	280	283	G	247	222
Os02t0704800-01	1005	G	G/A	125/110	225	G	191	283	A	178	222	G/A	63/51	225	G	124	283	A	191	222
Os02t0706500-01	949	G	G/A	24/27	225	G	21	93	A	25	222	G/A	2012-07-14	117	G	10	60	A	14	222
Os02t0707200-00	1092	T	T/A	2012-08-13	70	T	22	96	A	14	163	T/A	26/35	146	T	24	102	A	20	181
Os02t0707200-00	1056	A	A/G	2012-12-15	215	A	24	102	G	22	222	A/G	28/48	225	A	25	105	G	21	222
Os02t0708300-01	149	G	G/A	111/67	92	G	402	283	A	135	135	G/A	121/80	107	G	268	283	A	231	222
Os02t0708500-01	1190	A	A/G	13/18	152	A	41	130	G	34	222	A/G	18/22	138	A	44	162	G	63	219
Os02t0708600-01	685	G	G/T	41/43	170	G	70	241	T	59	206	G/T	28/40	174	G	88	283	T	115	222
Os02t0708600-01	665	C	C/T	38/44	195	C	72	247	T	56	222	C/T	28/41	189	C	89	283	T	116	222
Os02t0708600-01	1558	G	G/T	77/78	225	G	130	283	T	102	222	G/T	33/55	225	G	88	283	T	114	222
Os02t0708600-01	69	T	T/C	20/21	161	T	54	169	C	41	210	T/C	39/23	160	T	54	193	C	51	222
Os02t0709200-01	182	T	T/C	2012-12-10	80	T	77	244	C	27	159	T/C	2012-10-22	57	T	28	114	C	19	177
Os02t0709200-01	735	C	C/G	74/73	164	C	152	283	G	99	211	C/G	54/55	167	C	108	283	G	51	222
Os02t0709400-03	1498	C	C/T	89/90	176	C	259	283	T	211	164	C/T	103/92	169	C	213	283	T	202	222
Os02t0709400-03	1897	G	G/A	54/51	152	G	139	283	A	125	191	G/A	71/70	160	G	149	283	A	151	222
Os02t0709400-03	1274	G	G/A	60/76	225	G	207	283	A	176	222	G/A	71/72	225	G	143	283	A	148	222
Os02t0710102-01	193	T	T/C	70/24	51	T	139	283	C	69	149	T/C	91/35	52	T	185	283	C	92	208
Os02t0710900-01	1391	C	C/T	145/80	91	C	328	283	T	131	88	C/T	106/54	85	C	219	283	T	90	218
Os02t0711100-01	1239	T	T/C	22/15	214	T	33	129	C	26	222	T/C	2012-05-17	58	T	24	70	C	38	222
Os02t0712000-01	1734	A	A/T	67/71	225	A	234	283	T	170	222	A/T	113/106	225	A	215	283	T	202	222
Os02t0712000-01	3723	G	G/A	47/43	225	G	32	114	A	30	222	G/A	23/16	203	G	47	171	A	52	222
Os02t0712000-01	198	G	G/T	18/20	181	G	95	283	T	61	222	G/T	25/25	173	G	57	202	T	54	222
Os02t0712000-01	1482	T	T/C	31/33	225	T	131	283	C	101	222	T/C	58/47	225	T	158	283	C	133	222
Os02t0712000-01	1197	T	T/C	38/27	140	T	177	283	C	88	160	T/C	64/49	151	T	121	283	C	122	222
Os02t0712000-01	1191	C	C/T	39/27	225	C	189	283	T	93	222	C/T	67/51	225	C	131	283	T	123	222
Os02t0712000-01	1089	A	A/G	45/38	167	A	155	283	G	125	222	A/G	79/73	166	A	119	283	G	137	222
Os02t0712400-01	315	G	G/T	2012-09-13	148	G	60	211	T	34	222	G/T	2012-11-20	225	G	43	159	T	48	222
Os02t0712400-01	81	A	A/T	23/13	77	A	142	283	T	42	193	A/T	48/26	106	A	91	283	T	66	217
Os02t0712600-01	2227	A	A/G	2012-10-16	126	A	23	99	G	27	202	A/G	2012-05-20	156	A	34	132	G	18	179
Os02t0712600-01	2229	A	A/T	2012-09-18	161	A	23	99	T	24	214	A/T	2012-06-24	164	A	34	132	T	19	183
Os02t0713250-00	390	A	A/C	32/42	195	A	33	129	C	23	222	A/C	2012-09-16	152	A	17	81	C	109	222
Os02t0713700-01	1229	T	T/C	99/118	190	T	314	283	C	369	222	T/C	217/215	209	T	389	283	C	199	222
Os02t0714500-01	547	A	A/G	2012-09-24	56	A	99	283	G	58	222	A/G	42/29	151	A	54	171	G	80	222
Os02t0715200-01	596	C	C/T	24/14	95	C	68	235	T	34	217	C/T	2012-11-27	64	C	43	159	T	46	222
Os02t0715200-01	281	G	G/A	2012-07-13	213	G	53	190	A	30	222	G/A	16/15	225	G	34	132	A	51	222
Os02t0715200-01	821	T	T/C	23/21	225	T	50	181	C	47	222	T/C	25/28	225	T	48	174	C	59	222
Os02t0715200-01	454	C	C/T	2012-11-18	164	C	53	160	T	44	222	C/T	29/17	185	C	27	111	T	54	222
Os02t0716600-01	72	G	G/T	13/23	187	G	22	96	T	32	222	G/T	13/15	144	G	32	96	T	25	222
Os02t0716600-01	366	C	C/A	26/29	225	C	43	122	A	44	222	C/A	17/26	225	C	52	187	A	46	222
Os02t0716600-01	138	C	C/A	26/27	225	C	30	69	A	42	222	C/A	20/28	225	C	35	135	A	31	222
Os02t0716600-01	340	C	C/T	26/29	175	C	45	165	T	40	222	C/T	20/29	180	C	56	175	T	39	222
Os02t0717300-01	382	G	G/T	55/49	85	G	355	283	T	159	222	G/T	43/38	70	G	65	188	T	96	145
Os02t0717500-01	1558	A	A/G	28/15	73	A	65	207	G	27	141	A/G	24/13	90	A	29	117	G	26	158
Os02t0717500-01	380	A	A/G	24/32	225	A	186	283	G	105	222	A/G	54/56	225	A	51	151	G	113	222
Os02t0717500-01	1362	G	G/A	75/88	147	G	180	283	A	156	222	G/A	62/54	125	G	75	227	A	153	222
Os02t0717500-01	409	T	T/C	28/46	225	T	229	283	C	124	222	T/C	74/72	225	T	70	175	C	151	222
Os02t0717600-01	1843	A	A/G	194/109	89	A	494	283	G	164	188	A/G	306/147	20	A	487	283	G	255	222
Os02t0717800-01	1774	A	A/T	95/78	116	A	87	270	T	65	173	A/T	29/24	75	A	54	193	T	42	108
Os02t0719100-01	203	A	A/G	2012-08-12	113	A	36	138	G	36	182	A/G	17/13	84	A	50	181	G	46	219
Os02t0719100-01	809	C	C/T	25/17	127	C	36	138	T	53	174	C/T	22/21	144	C	43	159	T	48	222
Os02t0719100-01	1454	A	A/T	25/30	177	A	60	211	T	58	222	A/T	26/35	172	A	79	268	T	72	222
Os02t0719100-01	1688	A	A/G	48/30	123	A	67	209	G	51	186	A/G	37/27	134	A	69	238	G	49	213
Os02t0719100-01	2172	C	C/T	42/36	148	C	52	187	T	39	139	C/T	39/30	128	C	80	271	T	56	213
Os02t0719100-01	2359	A	A/C	40/65	191	A	65	226	C	86	220	A/C	42/53	181	A	89	283	C	94	222
Os02t0719100-01	2438	A	A/G	45/51	180	A	76	259	G	77	222	A/G	44/45	175	A	71	244	G	79	222
Os02t0719600-01	582	C	C/A	2012-10-22	225	C	159	283	A	35	222	C/A	56/105	225	C	29	117	A	35	222
Os02t0720000-01	1158	C	C/T	50/49	161	C	106	283	T	79	184	C/T	34/66	171	C	86	283	T	107	222
Os02t0720300-01	667	A	A/C	47/59	195	A	99	283	C	59	174	A/C	2012-10-19	74	A	74	253	C	87	222
Os02t0720300-01	256	A	A/G	28/25	166	A	73	250	G	39	216	A/G	2012-11-16	107	A	26	108	G	55	222
Os02t0720300-01	378	C	C/T	49/30	124	C	97	283	T	43	222	C/T	26/18	129	C	51	184	T	86	222
Os02t0720600-01	982	G	G/A	20/13	88	G	457	283	A	188	222	G/A	64/41	132	G	53	152	A	81	213
Os02t0720600-01	780	G	G/C	17/18	120	G	508	283	C	276	222	G/C	69/64	190	G	63	220	C	185	191
Os02t0720700-01	2849	G	G/C	24/18	123	G	30	120	C	39	187	G/C	18/25	154	G	21	93	C	31	177
Os02t0720700-01	1177	G	G/A	14/14	98	G	35	135	A	27	164	G/A	29/18	96	G	30	120	A	31	204
Os02t0721800-01	2233	C	C/T	98/88	225	C	166	283	T	147	222	C/T	101/75	225	C	185	283	T	116	222
Os02t0721800-01	2344	C	C/G	113/89	225	C	173	283	G	158	222	C/G	103/90	225	C	206	283	G	121	222
Os02t0721800-01	2670	A	A/C	54/53	225	A	63	193	C	57	222	A/C	33/31	225	A	59	208	C	37	222
Os02t0721800-01	2510	A	A/G	98/77	225	A	130	283	G	123	222	A/G	69/56	225	A	141	283	G	87	222
Os02t0721800-01	1651	G	G/T	53/41	225	G	141	283	T	98	222	G/T	76/74	225	G	140	283	T	96	222
Os02t0722300-01	110	T	T/C	26/22	198	T	108	283	C	84	222	T/C	42/40	225	T	54	193	C	118	222
Os02t0722300-01	779	A	A/G	63/71	177	A	180	283	G	109	222	A/G	47/32	140	A	102	283	G	149	222
Os02t0722300-01	837	A	A/G	84/73	225	A	193	283	G	118	222	A/G	54/44	225	A	115	283	G	150	222
Os02t0722500-01	1158	C	C/T	84/73	166	C	207	283	T	133	187	C/T	100/75	158	C	210	283	T	112	222
Os02t0723300-01	424	A	A/T	57/66	225	A	92	283	T	125	222	A/T	26/63	225	A	85	283	T	171	222
Os02t0724000-01	1867	C	C/T	15/17	150	C	49	178	T	38	193	C/T	28/20	137	C	35	135	T	22	202
Os02t0724000-01	768	C	C/T	2012-10-13	185	C	40	150	T	35	222	C/T	32/30	225	C	40	150	T	26	222
Os02t0725300-04	31	C	C/T	2012-08-12	156	C	38	119	T	19	208	C/T	21/23	160	C	21	64	T	61	222
Os02t0725300-04	39	C	C/T	2012-11-14	159	C	43	134	T	27	181	C/T	24/32	200	C	25	79	T	75	222
Os02t0726400-01	782	G	G/T	75/54	195	G	193	283	T	140	222	G/T	70/62	220	G	120	283	T	144	222
Os02t0727700-01	308	C	C/T	2012-09-13	71	T	31	172	C	35	116	C/T	2012-12-20	85	T	20	198	C	57	202
Os02t0728500-01	930	T	T/G	2012-10-13	220	T	16	69	G	17	222	T/G	2012-11-19	179	T	20	90	G	13	222
Os02t0728600-01	479	G	G/A	38/58	225	G	117	283	A	89	222	G/A	41/34	225	G	102	283	A	181	222
Os02t0728700-01	1555	C	C/G	31/33	164	C	30	120	G	29	209	C/G	2012-08-14	139	C	26	108	G	52	222
Os02t0729300-01	3044	C	C/T	2012-12-15	174	C	61	214	T	22	222	C/T	24/19	199	C	66	229	T	46	222
Os02t0729300-01	3177	C	C/T	18/14	187	C	32	126	T	26	222	C/T	26/23	225	C	41	153	T	66	222
Os02t0729300-01	3498	C	C/T	20/30	184	C	54	193	T	27	222	C/T	30/30	171	C	70	241	T	61	222
Os02t0729300-01	3513	G	G/A	23/21	151	G	50	181	A	24	209	G/A	32/23	149	G	68	235	A	54	222
Os02t0729300-01	3416	G	G/A	23/25	148	G	50	161	A	20	161	G/A	32/36	150	G	78	265	A	42	205
Os02t0730500-01	413	T	T/C	29/24	137	T	69	238	C	31	214	T/C	2012-08-15	56	T	30	73	C	37	214
Os02t0730500-01	682	G	G/A	47/53	180	G	46	149	A	45	176	G/A	2012-10-16	85	G	29	96	A	62	222
Os02t0730500-01	664	G	G/A	36/60	183	G	61	193	A	71	219	G/A	17/16	149	G	32	126	A	76	222
Os02t0731300-01	370	A	A/G	111/101	225	A	38	144	G	57	222	A/G	34/31	225	A	90	283	G	154	222
Os02t0731400-01	200	G	G/T	2012-07-19	176	G	34	132	T	55	222	G/T	11/32	180	G	11	38	T	42	222
Os02t0732200-01	590	G	G/A	47/31	129	G	58	205	A	52	157	G/A	32/25	126	G	50	181	A	13	157
Os02t0732200-01	1356	A	A/C	74/72	225	A	72	210	C	139	222	A/C	70/72	225	A	67	159	C	48	222
Os02t0734300-01	1044	T	T/C	2012-12-08	75	C	20	179	T	23	99	T/C	2012-10-21	57	C	18	194	T	32	126
Os02t0735700-01	862	T	T/C	64/66	187	T	235	283	C	156	222	T/C	36/41	174	T	134	283	C	219	222
Os02t0736200-01	1626	C	C/T	2012-08-12	170	T	105	222	C	34	95	C/T	2012-08-13	217	T	41	222	C	33	129
Os02t0736600-01	1530	A	A/G	16/13	106	G	32	218	A	26	108	A/G	2012-08-14	51	G	28	210	A	44	162
Os02t0738400-01	810	A	A/T	19/24	225	A	40	150	T	52	222	A/T	20/19	225	A	67	232	T	42	222
Os02t0738400-01	567	G	G/A	23/16	210	A	33	222	G	49	112	G/A	31/19	223	A	44	222	G	43	159
Os02t0739100-01	2013	C	C/T	103/106	197	C	300	283	T	169	146	C/T	201/163	168	C	363	283	T	399	222
Os02t0779650-00	1226	T	T/C	2012-07-17	78	T	19	87	C	39	116	T/C	2012-08-13	54	T	15	75	C	17	56.5
Os02t0791200-01	1005	T	T/C	2012-12-14	108	T	69	238	C	38	194	T/C	2012-10-13	93	T	24	102	C	80	222
Os02t0796700-01	1701	T	T/A	21/20	113	T	44	162	A	33	205	T/A	2012-08-18	46	T	19	41	A	32	147
Os02t0796700-01	1177	T	T/A	31/16	75	T	113	283	A	26	166	T/A	2012-11-27	65	T	61	214	A	46	212
Os02t0796700-01	67	C	C/T	20/27	225	C	67	232	T	63	222	C/T	29/24	225	C	52	187	T	81	222
Os02t0796700-01	513	G	G/A	22/26	156	G	102	283	A	61	172	G/A	29/34	167	G	62	217	A	129	222
Os02t0798100-00	524	A	A/G	22/16	137	A	61	192	G	50	198	A/G	29/42	194	A	62	217	G	75	222
Os02t0798100-00	481	C	C/T	19/16	135	C	67	232	T	47	199	C/T	37/41	194	C	77	262	T	89	222
Os02t0798600-01	1440	G	G/A	47/59	198	G	115	283	A	87	222	G/A	32/32	158	G	81	274	A	92	222
Os02t0798600-01	522	T	T/C	48/65	225	T	227	283	C	128	222	T/C	64/57	225	T	172	283	C	166	222
Os02t0798600-01	598	C	C/T	64/74	182	C	288	283	T	117	166	C/T	83/58	152	C	191	283	T	166	222
Os02t0798700-01	1357	C	C/T	27/35	225	C	74	253	T	48	222	C/T	15/22	225	C	20	90	T	53	222
Os02t0801900-01	220	T	T/C	22/13	57	T	58	205	C	56	174	T/C	24/34	86	T	36	126	C	49	186
Os02t0801900-01	99	G	G/T	14/17	124	G	79	268	T	58	222	G/T	29/44	146	G	46	168	T	61	222
Os02t0801900-01	121	T	T/C	13/16	122	T	87	283	C	54	222	T/C	32/44	167	T	53	190	C	51	222
Os02t0802200-01	1508	G	G/A	49/56	225	G	66	192	A	96	222	G/A	2012-12-14	225	G	14	72	A	12	222
Os02t0802700-01	1420	C	C/T	139/121	184	C	190	283	T	151	147	C/T	137/136	189	C	314	283	T	197	222
Os02t0802700-01	155	G	G/T	2012-12-27	85	G	96	283	T	57	222	G/T	83/66	180	G	144	283	T	80	222
Os02t0803200-01	1113	T	T/C	118/110	225	T	116	283	C	103	222	T/C	25/22	225	T	67	232	C	66	222
Os02t0803200-01	1338	G	G/T	147/137	225	G	127	283	T	107	222	G/T	42/37	225	G	90	234	T	115	222
Os02t0803250-00	635	A	A/G	20/15	121	A	44	162	G	27	216	A/G	2012-09-12	122	A	35	135	G	33	215
Os02t0803400-01	474	G	G/A	85/68	163	G	353	283	A	194	222	G/A	88/90	197	G	197	283	A	298	222
Os02t0803400-02	1262	T	T/C	41/30	207	T	24	102	C	27	222	T/C	28/25	193	T	67	232	C	43	222
Os02t0803700-03	1381	G	G/C	30/30	183	G	27	111	C	20	117	G/C	2012-06-16	26	G	24	83	C	30	196
Os02t0805200-01	912	A	A/G	198/217	225	A	86	261	G	174	222	A/G	35/49	225	A	68	235	G	94	222
Os02t0805500-01	1347	T	T/C	21/20	225	T	42	156	C	37	222	T/C	24/23	225	T	42	156	C	59	222
Os02t0805700-01	630	A	A/G	40/26	127	A	74	233	G	40	222	A/G	2012-12-16	103	A	46	168	G	77	222
Os02t0807000-01	1214	C	C/T	27/13	161	C	49	115	T	35	222	C/T	2012-10-18	155	C	63	185	T	57	222
Os02t0807800-01	898	C	C/G	2012-09-16	37	C	50	166	G	15	93.1	C/G	32/17	58	C	43	146	G	10	104
Os02t0807800-01	1975	A	A/C	72/76	177	A	80	245	C	62	222	A/C	42/56	177	A	102	283	C	74	222
Os02t0807800-01	1895	A	A/G	65/47	161	A	82	277	G	66	185	A/G	49/28	144	A	96	283	G	64	222
Os02t0807800-01	2092	G	G/T	115/134	225	G	122	283	T	81	222	G/T	64/57	225	G	125	283	T	103	222
Os02t0809100-00	745	C	C/A	14/13	127	C	69	219	A	40	222	C/A	37/52	189	C	55	196	A	71	222
Os02t0809100-00	465	C	C/G	2012-09-11	131	C	60	211	G	42	222	C/G	52/40	177	C	74	230	G	65	222
Os02t0809100-00	1065	G	G/T	29/41	225	G	134	283	T	79	222	G/T	68/73	225	G	134	283	T	147	222
Os02t0809100-00	1212	G	G/A	32/41	197	G	127	283	A	101	161	G/A	78/97	201	G	135	283	A	128	222
Os02t0810450-01	1923	A	A/G	53/43	172	G	56	222	A	62	217	A/G	28/32	167	G	48	204	A	99	283
Os02t0814000-01	1162	T	T/C	54/33	60	T	26	108	C	19	108	T/C	30/29	71	T	65	226	C	73	178
Os02t0815600-01	769	C	C/T	2012-08-13	125	C	42	156	T	19	212	C/T	14/21	189	C	34	89	T	40	222
Os02t0815600-01	825	C	C/T	2012-08-16	82	T	51	222	C	28	114	C/T	19/19	164	T	43	222	C	63	200
Os02t0815600-01	1207	C	C/T	19/27	177	T	56	222	C	39	103	C/T	32/14	88	T	55	222	C	55	196
Os02t0815800-01	579	C	C/T	48/50	179	C	45	165	T	73	222	C/T	2012-09-15	130	C	35	135	T	65	222
Os02t0816100-01	662	G	G/A	17/20	225	A	37	222	G	36	107	G/A	2012-05-17	59	A	27	222	G	53	190
Os02t0816500-01	731	G	G/A	32/28	198	A	29	222	G	26	108	G/A	2012-08-15	225	A	14	214	G	31	123
Os02t0816500-01	31	C	C/T	20/30	137	T	50	177	C	34	132	C/T	2012-10-13	106	T	12	152	C	45	165
Os02t0816500-01	42	C	C/G	31/45	162	G	58	222	C	58	205	C/G	19/14	109	G	16	160	C	61	187
Os02t0816500-01	679	T	T/C	118/106	173	C	103	193	T	103	283	T/C	29/38	160	C	52	166	T	108	283
Os02t0816500-01	577	T	T/C	150/151	175	C	167	221	T	165	283	T/C	31/54	159	C	94	215	T	138	283
Os02t0816500-01	304	A	A/G	132/138	184	G	199	222	A	180	283	A/G	43/56	184	G	103	222	A	131	283
Os02t0816500-01	143	T	T/C	101/127	196	C	211	222	T	142	283	T/C	45/64	180	C	72	222	T	133	283
Os02t0816700-01	235	A	A/G	21/17	121	G	45	222	A	31	100	A/G	2012-12-13	120	G	21	215	A	24	102
Os02t0816700-01	272	G	G/A	29/21	135	A	62	222	G	48	148	G/A	16/17	137	A	36	214	G	37	141
Os02t0816700-01	296	G	G/A	30/30	176	A	82	222	G	47	171	G/A	20/21	156	A	39	222	G	46	168
Os02t0816700-01	329	C	C/T	31/34	154	T	104	210	C	82	277	C/T	20/22	140	T	38	185	C	54	193
Os02t0816700-01	339	G	G/T	30/38	225	T	109	222	G	87	283	G/T	22/20	225	T	41	222	G	49	178
Os02t0818450-00	899	G	G/A	2012-11-27	152	G	93	283	A	165	222	G/A	2012-09-16	128	G	18	84	A	79	184
Os02t0822500-03	3313	A	A/T	55/27	70	A	143	283	T	39	138	A/T	24/16	89	A	37	141	T	23	141
Os02t0832600-02	1410	C	C/A	20/13	179	A	33	222	C	19	87	C/A	13/13	216	A	23	222	C	15	75
Os02t0833200-01	2242	A	A/T	15/16	207	T	36	222	A	34	96	A/T	24/20	225	T	53	222	A	20	90
Os02t0833400-01	966	G	G/A	34/34	24	A	69	114	G	39	134	G/A	20/37	37	A	44	99	G	53	190
Os03t0105600-01	1453	T	T/A	402/401	225	A	190	222	T	226	283	T/A	45/49	225	A	52	222	T	71	244
Os03t0106400-01	1349	T	T/C	115/103	225	C	134	222	T	109	283	T/C	54/58	225	C	111	222	T	94	283
Os03t0107400-01	1021	C	C/T	31/38	225	C	85	257	T	109	222	C/T	25/29	225	C	47	171	T	137	222
Os03t0107400-01	2417	T	T/C	55/43	225	C	95	222	T	89	239	T/C	29/38	225	C	55	222	T	147	283
Os03t0107466-00	209	G	G/A	100/51	77	G	153	283	A	95	199	G/A	49/22	79	G	94	283	A	88	208
Os03t0115100-01	915	A	A/T	19/24	225	A	188	283	T	103	222	A/T	22/39	225	A	50	181	T	107	222
Os03t0115100-01	456	G	G/A	2012-12-12	204	A	118	222	G	63	220	G/A	24/25	225	A	26	222	G	83	279
Os03t0115100-01	686	C	C/T	23/20	138	C	195	283	T	88	149	C/T	35/31	160	C	56	151	T	97	222
Os03t0115200-01	189	C	C/T	97/87	225	C	278	283	T	114	222	C/T	71/59	225	C	89	263	T	222	222
Os03t0115200-01	84	A	A/G	108/99	225	G	237	222	A	155	283	A/G	73/55	225	G	81	222	A	205	283
Os03t0115200-01	144	A	A/G	103/95	201	G	223	118	A	148	283	A/G	73/62	190	G	87	222	A	255	283
Os03t0115350-01	983	A	A/G	2012-12-16	98	A	56	199	G	48	222	A/G	2012-09-12	95	A	27	69	G	25	217
Os03t0115400-01	1170	T	T/C	2012-09-18	206	T	59	152	C	62	222	T/C	21/26	225	T	34	132	C	52	222
Os03t0130500-01	664	C	C/T	15/20	225	C	100	283	T	68	222	C/T	27/37	225	C	73	218	T	107	222
Os03t0130500-01	692	G	G/A	16/24	225	G	94	280	A	88	222	G/A	28/43	225	G	84	282	A	117	222
Os03t0130500-01	778	G	G/T	33/24	117	G	134	283	T	69	222	G/T	58/46	144	G	92	283	T	110	222
Os03t0130500-01	2789	T	T/C	94/88	171	T	236	283	C	185	222	T/C	71/75	163	T	142	283	C	193	222
Os03t0130800-01	1138	C	C/A	58/25	99	A	89	172	C	94	283	C/A	51/40	139	A	87	222	C	95	283
Os03t0131100-01	1361	C	C/A	26/36	225	C	146	283	A	113	222	C/A	74/59	225	C	112	283	A	104	222
Os03t0133500-01	1752	T	T/C	41/36	225	C	71	222	T	57	202	T/C	21/25	225	C	44	222	T	52	187
Os03t0136800-01	618	G	G/A	44/51	172	G	128	283	A	92	185	G/A	41/56	164	G	135	283	A	118	222
Os03t0136800-01	515	C	C/T	21/19	122	C	81	274	T	46	200	C/T	52/37	139	C	88	271	T	63	222
Os03t0138000-01	1645	A	A/G	18/15	110	A	77	237	G	52	222	A/G	21/32	172	A	54	193	G	78	222
Os03t0138000-01	1758	T	T/G	2012-07-17	45	T	75	256	G	30	150	T/G	27/21	118	T	45	165	G	23	196
Os03t0138000-01	1300	G	G/T	2012-12-14	96	G	76	259	T	58	207	G/T	30/22	157	G	45	165	T	53	222
Os03t0138400-01	823	A	A/G	40/38	225	A	106	283	G	71	222	A/G	52/33	225	A	64	223	G	81	222
Os03t0139100-00	578	T	T/A	378/358	168	T	331	283	A	255	222	T/A	129/126	186	T	198	283	A	294	222
Os03t0143000-01	178	G	G/T	2012-10-19	135	G	18	84	T	13	221	G/T	2012-07-14	225	G	25	105	T	36	222
Os03t0143000-01	1543	A	A/G	22/16	225	A	29	117	G	29	222	A/G	2012-11-17	176	A	47	171	G	69	222
Os03t0143300-01	2232	C	C/A	91/81	225	C	155	283	A	135	222	C/A	34/41	225	C	77	235	A	137	222
Os03t0143400-01	1798	G	G/T	64/58	225	G	46	168	T	36	222	G/T	16/15	225	G	25	105	T	30	222
Os03t0143600-01	980	C	C/G	54/58	225	C	129	283	G	77	222	C/G	26/33	225	C	68	235	G	91	222
Os03t0143700-01	734	C	C/T	2012-08-20	34	T	57	162	C	82	277	C/T	28/20	117	T	14	151	C	74	253
Os03t0143851-01	743	C	C/A	99/110	176	A	89	139	C	114	283	C/A	31/26	140	A	59	208	C	100	283
Os03t0144200-01	988	A	A/T	2012-12-13	113	A	44	162	T	29	220	A/T	2012-08-14	65	A	32	126	T	28	221
Os03t0144800-01	1801	C	C/G	89/64	163	G	124	168	C	179	283	C/G	64/64	173	G	92	213	C	119	283
Os03t0145800-01	54	A	A/G	24/19	96	G	50	70	A	32	126	A/G	18/15	55	G	45	162	A	74	253
Os03t0146000-01	941	T	T/C	136/131	198	T	140	283	C	127	155	T/C	76/82	187	T	108	283	C	131	222
Os03t0146000-01	664	A	A/T	142/120	184	A	223	283	T	212	197	A/T	90/109	190	A	182	283	T	201	222
Os03t0146300-01	432	G	G/A	124/120	225	G	131	283	A	106	222	G/A	31/37	225	G	80	224	A	111	222
Os03t0146300-01	328	C	C/T	106/107	201	C	178	283	T	104	222	C/T	42/40	190	C	85	283	T	122	222
Os03t0160400-01	3043	G	G/A	2012-11-17	141	A	21	154	G	23	99	G/A	2012-11-09	92	A	15	173	G	52	187
Os03t0161400-01	1282	C	C/A	14/40	178	A	40	205	C	47	171	C/A	2012-07-20	37	A	20	178	C	13	69
Os03t0165701-00	822	C	C/T	2012-12-13	132	C	74	253	T	38	208	C/T	32/39	199	C	74	253	T	96	222
Os03t0165701-00	825	C	C/T	2012-12-13	161	T	60	222	C	47	107	C/T	39/29	225	T	67	222	C	104	283
Os03t0165701-00	2524	T	T/A	64/42	225	T	138	283	A	126	222	T/A	57/58	225	T	124	283	A	174	222
Os03t0165701-00	2204	C	C/T	57/43	225	C	142	283	T	149	222	C/T	74/63	225	C	147	283	T	185	222
Os03t0166000-01	1121	C	C/T	170/172	225	C	109	283	T	123	222	C/T	26/29	225	C	35	135	T	50	222
Os03t0166000-01	1093	G	G/T	205/176	196	G	127	283	T	131	222	G/T	33/32	180	G	38	126	T	54	222
Os03t0167400-00	1096	G	G/A	2012-11-15	72	A	39	222	G	13	69	G/A	2012-11-13	99	A	11	147	G	21	93
Os03t0167500-02	560	G	G/A	24/38	144	G	194	283	A	113	222	G/A	30/32	118	G	69	238	A	132	222
Os03t0168200-01	1086	G	G/T	18/17	212	G	66	229	T	24	222	G/T	2012-10-14	176	G	38	144	T	41	222
Os03t0168200-01	994	G	G/A	26/35	225	G	145	283	A	55	222	G/A	28/24	225	G	74	253	A	101	222
Os03t0168400-01	2195	G	G/T	16/18	225	T	19	222	G	27	111	G/T	2012-08-13	225	T	23	222	G	45	165
Os03t0168900-01	528	C	C/G	176/279	225	C	144	283	G	230	222	C/G	46/70	225	C	100	268	G	261	222
Os03t0169800-01	658	G	G/T	57/51	174	G	100	283	T	81	222	G/T	23/28	155	G	52	187	T	109	222
Os03t0181800-01	132	G	G/A	44/20	81	G	68	235	A	30	163	G/A	44/22	95	G	112	283	A	43	211
Os03t0182400-01	583	G	G/A	56/56	169	G	381	283	A	221	147	G/A	199/165	166	G	498	283	A	249	222
Os03t0184700-01	218	C	C/T	2012-11-13	156	C	60	211	T	39	222	C/T	2012-05-15	67	C	27	111	T	54	222
Os03t0184700-01	278	C	C/A	18/21	152	C	63	220	A	45	222	C/A	2012-12-23	79	C	35	135	A	51	210
Os03t0184700-01	422	C	C/T	20/22	225	T	54	222	C	45	139	C/T	16/16	225	T	47	222	C	77	262
Os03t0184700-01	275	T	T/C	22/17	136	C	59	222	T	50	181	T/C	16/21	156	C	33	222	T	66	229
Os03t0185300-01	615	T	T/C	30/31	225	T	70	241	C	61	222	T/C	27/26	225	T	58	174	C	76	222
Os03t0188400-01	402	C	C/T	17/14	121	C	40	150	T	24	160	C/T	28/13	89	C	19	87	T	30	222
Os03t0194100-01	1475	T	T/C	43/31	137	T	74	253	C	34	184	T/C	20/21	130	T	59	208	C	62	216
Os03t0205400-00	3720	A	A/C	2012-10-16	78	A	86	267	C	44	154	A/C	15/19	148	A	53	190	C	38	204
Os03t0209500-01	906	T	T/C	37/42	225	C	108	170	T	13	69	T/C	7/45	225	C	110	222	T	20	90
Os03t0211100-01	766	C	C/G	46/42	225	C	147	283	G	70	222	C/G	91/97	225	C	188	283	G	130	222
Os03t0211700-01	1710	G	G/A	33/45	180	G	31	81	A	38	202	G/A	2012-08-14	65	G	30	81	A	50	222
Os03t0213100-01	41	T	T/C	26/18	63	T	34	132	C	55	125	T/C	29/25	85	T	42	132	C	25	146
Os03t0213700-01	1718	C	C/T	51/33	127	T	73	145	C	71	219	C/T	17/19	143	T	53	222	C	81	250
Os03t0213900-01	2791	C	C/A	67/68	176	C	162	283	A	107	129	C/A	76/67	173	C	234	283	A	256	222
Os03t0214400-01	417	C	C/T	2012-05-16	67	T	32	222	C	33	83	C/T	25/15	219	T	46	222	C	113	283
Os03t0214400-01	1646	T	T/C	33/25	225	T	39	111	C	45	222	T/C	27/14	197	T	70	207	C	94	222
Os03t0214900-01	897	C	C/T	2012-12-09	76	C	39	147	T	21	188	C/T	2012-12-15	110	C	36	138	T	59	222
Os03t0214900-01	2854	A	A/T	38/31	157	A	83	256	T	71	153	A/T	25/17	128	A	62	171	T	91	222
Os03t0256400-01	1097	G	G/A	67/71	225	G	107	283	A	97	222	G/A	22/21	225	G	86	283	A	56	222
Os03t0258200-01	256	T	T/C	51/56	199	C	142	131	T	157	283	T/C	82/63	169	C	97	222	T	109	283
Os03t0259300-01	2437	G	G/T	2012-11-23	154	G	33	129	T	26	187	G/T	14/15	141	G	32	126	T	28	209
Os03t0259900-01	3351	T	T/A	81/49	147	A	54	131	T	94	283	T/A	67/44	143	A	105	222	T	234	283
Os03t0260100-01	881	G	G/A	2012-09-22	52	A	44	212	G	37	115	G/A	22/22	137	A	31	204	G	53	162
Os03t0260100-01	1498	G	G/C	20/25	157	G	53	190	C	32	222	G/C	22/28	159	G	35	135	C	50	218
Os03t0261500-01	1035	C	C/G	151/141	47	C	246	214	G	184	83	C/G	90/78	60	C	169	208	G	278	119
Os03t0261900-01	280	C	C/T	22/24	155	C	44	120	T	43	206	C/T	28/18	96	C	42	114	T	70	221
Os03t0261900-02	812	G	G/A	43/24	225	A	21	222	G	58	158	G/A	28/14	147	A	37	222	G	60	211
Os03t0262300-01	1714	G	G/A	2012-07-14	57	G	20	90	A	12	143	G/A	2012-11-19	81	G	21	93	A	38	222
Os03t0262900-01	2949	T	T/A	28/50	172	T	20	90	A	35	198	T/A	2012-10-27	155	T	22	49	A	27	219
Os03t0263500-01	894	C	C/T	55/73	191	C	133	283	T	86	222	C/T	40/45	195	C	87	283	T	161	222
Os03t0264150-01	2056	G	G/A	29/21	189	G	72	219	A	51	222	G/A	73/61	225	G	149	283	A	73	222
Os03t0264700-01	1271	A	A/G	54/65	192	A	126	283	G	83	222	A/G	31/33	186	A	66	229	G	83	222
Os03t0265600-01	973	T	T/C	91/28	28	T	72	227	C	46	135	T/C	110/68	106	T	261	283	C	186	222
Os03t0266200-01	997	A	A/G	49/39	225	G	56	222	A	45	165	A/G	16/25	225	G	52	222	A	52	187
Os03t0266200-01	209	C	C/T	49/50	173	T	94	222	C	76	240	C/T	30/23	146	T	60	212	C	87	283
Os03t0267100-01	1219	C	C/A	14/24	36	A	87	129	C	50	178	C/A	20/22	23	A	36	151	C	27	111
Os03t0267100-01	1268	C	C/A	28/34	69	A	111	209	C	67	232	C/A	24/30	83	A	50	202	C	45	165
Os03t0267800-01	415	T	T/C	26/20	225	C	97	222	T	76	224	T/C	28/44	225	C	62	222	T	71	207
Os03t0267800-01	1471	G	G/A	67/46	225	A	96	222	G	95	253	G/A	32/36	225	A	97	222	G	80	243
Os03t0267800-01	1482	G	G/A	61/49	225	A	111	222	G	85	223	G/A	39/36	225	A	107	222	G	71	217
Os03t0267800-01	1615	G	G/C	77/55	225	C	83	222	G	72	220	G/C	44/39	225	C	111	222	G	61	214
Os03t0268000-02	925	G	G/A	24/29	114	A	28	98.5	G	19	72	G/A	2012-12-09	60	A	21	140	G	33	104
Os03t0268100-01	822	A	A/G	42/52	225	G	149	222	A	89	267	A/G	42/31	225	G	76	222	A	111	283
Os03t0269900-01	1832	A	A/G	20/29	225	G	75	222	A	33	69	A/G	20/37	225	G	58	222	A	28	114
Os03t0270700-01	931	G	G/A	37/45	65	A	106	157	G	101	245	G/A	33/26	52	A	25	159	G	59	208
Os03t0270700-01	745	G	G/A	68/60	184	A	177	217	G	193	283	G/A	52/31	155	A	48	222	G	132	283
Os03t0271400-01	784	G	G/A	36/20	125	A	73	168	G	53	190	G/A	35/25	154	A	45	222	G	94	283
Os03t0274300-01	234	T	T/C	42/41	148	C	115	222	T	84	259	T/C	107/102	197	C	280	222	T	195	283
Os03t0275300-01	1592	C	C/G	42/47	225	G	99	222	C	77	230	C/G	23/22	225	G	44	222	C	103	283
Os03t0275900-01	1001	T	T/C	23/24	58	T	60	184	C	39	79	T/C	35/46	61	T	94	283	C	59	113
Os03t0276600-01	261	T	T/C	2012-10-14	129	T	28	114	C	20	202	T/C	2012-09-15	88	T	23	99	C	44	222
Os03t0277700-01	989	C	C/T	15/15	225	C	24	102	T	21	222	C/T	57/80	225	C	67	232	T	70	222
Os03t0277700-01	977	T	T/C	17/13	103	T	26	108	C	12	154	T/C	62/62	151	T	76	259	C	49	205
Os03t0278200-01	489	T	T/C	136/124	225	T	217	283	C	248	222	T/C	217/275	225	T	342	283	C	264	222
Os03t0278300-04	1850	C	C/T	240/160	225	C	259	283	T	140	222	C/T	199/130	225	C	568	283	T	245	222
Os03t0278300-04	1841	G	G/T	270/171	119	G	299	283	T	137	83	G/T	233/146	146	G	660	283	T	265	222
Os03t0278400-01	837	A	A/G	153/152	225	A	437	283	G	304	222	A/G	272/255	225	A	664	283	G	364	222
Os03t0278700-01	1071	T	T/C	2012-10-16	225	T	31	57	C	42	222	T/C	19/28	225	T	49	145	C	43	222
Os03t0278700-01	1794	T	T/C	20/25	165	T	38	124	C	41	208	T/C	26/24	158	T	63	220	C	47	217
Os03t0278700-01	2802	A	A/C	24/29	155	A	44	162	C	35	134	A/C	28/25	148	A	72	247	C	40	210
Os03t0278700-01	2288	G	G/A	34/39	225	G	54	193	A	81	222	G/A	29/30	225	G	76	259	A	96	222
Os03t0278800-00	51	C	C/T	2012-12-10	97	C	12	66	T	48	213	C/T	2012-07-19	164	C	17	61	T	61	222
Os03t0279900-01	774	T	T/C	49/53	196	T	121	283	C	89	206	T/C	38/45	190	T	74	253	C	101	222
Os03t0283800-01	1230	G	G/A	27/21	225	G	104	283	A	72	222	G/A	28/27	225	G	94	283	A	86	222
Os03t0287100-01	747	G	G/A	2012-09-14	124	G	54	160	A	20	222	G/A	14/17	216	G	64	223	A	23	222
Os03t0288800-01	2352	T	T/A	31/32	139	T	16	78	A	27	209	T/A	2012-10-13	80	T	21	75	A	24	198
Os03t0288800-01	2142	G	G/A	45/63	183	G	49	178	A	55	215	G/A	16/26	160	G	52	187	A	82	222
Os03t0289200-01	363	C	C/T	2012-11-15	90	C	68	235	T	40	189	C/T	47/55	184	C	85	283	T	69	222
Os03t0289800-02	1543	C	C/T	102/69	142	T	253	105	C	355	283	C/T	185/152	181	T	185	147	C	158	283
Os03t0289800-02	1823	C	C/T	32/14	175	C	45	102	T	44	222	C/T	41/21	170	C	33	129	T	21	222
Os03t0292800-01	200	C	C/G	123/108	151	G	261	91	C	222	283	C/G	80/80	162	G	100	167	C	171	283
Os03t0294700-01	1887	C	C/T	41/33	225	C	91	283	T	62	222	C/T	33/31	225	C	70	209	T	42	222
Os03t0308200-01	984	G	G/A	69/62	225	A	110	222	G	72	247	G/A	2012-08-23	96	A	11	222	G	55	196
Os03t0308200-01	326	T	T/G	21/27	225	G	47	222	T	40	150	T/G	2012-12-12	176	G	10	200	T	35	135
Os03t0308200-01	1314	C	C/T	50/66	225	C	88	265	T	90	222	C/T	25/20	225	C	24	102	T	50	222
Os03t0308500-01	751	C	C/T	19/17	139	T	77	204	C	44	162	C/T	39/33	162	T	56	196	C	70	241
Os03t0308500-01	2079	G	G/A	27/33	178	A	85	222	G	56	133	G/A	42/26	215	A	52	222	G	82	277
Os03t0310400-01	952	C	C/T	83/33	90	C	287	283	T	134	222	C/T	51/46	156	C	106	283	T	147	222
Os03t0310500-01	1312	A	A/T	84/80	188	A	109	283	T	89	222	A/T	29/27	153	A	93	283	T	88	222
Os03t0312600-01	890	C	C/T	61/41	156	C	159	283	T	94	182	C/T	58/44	168	C	145	283	T	177	222
Os03t0313300-01	2221	G	G/A	2012-10-17	76	G	11	63	A	15	108	G/A	2012-07-21	33	G	25	105	A	21	173
Os03t0313300-01	1094	C	C/T	37/19	90	T	16	130	C	45	165	C/T	29/24	100	T	28	197	C	83	279
Os03t0314800-01	898	G	G/A	13/25	182	G	53	146	A	89	222	G/A	34/17	92	G	56	199	A	94	222
Os03t0316900-01	1204	T	T/C	21/15	79	T	82	277	C	18	118	T/C	2012-10-25	40	T	27	111	C	16	146
Os03t0317000-01	3347	G	G/C	43/24	125	G	171	283	C	76	148	G/C	68/39	120	G	199	283	C	113	222
Os03t0318500-01	466	C	C/T	2012-11-12	108	C	67	232	T	34	162	C/T	21/28	171	C	64	223	T	49	185
Os03t0319100-01	372	G	G/T	28/26	171	G	157	283	T	90	222	G/T	35/31	162	G	54	167	T	94	222
Os03t0319400-01	133	G	G/C	30/36	171	C	99	62.1	G	79	243	G/C	19/23	159	C	21	213	G	13	69
Os03t0320000-01	502	C	C/G	46/46	179	G	52	184	C	58	205	C/G	22/22	161	G	55	222	C	43	159
Os03t0326300-02	809	C	C/G	2012-08-15	129	G	27	222	C	39	115	C/G	14/14	214	G	33	222	C	16	78
Os03t0327100-01	575	G	G/T	57/58	225	T	235	184	G	219	283	G/T	128/91	225	T	152	222	G	277	283
Os03t0327600-01	1481	A	A/T	147/77	76	T	83	184	A	169	283	A/T	32/23	119	T	26	152	A	112	283
Os03t0329900-01	210	C	C/T	2012-09-15	74	T	60	198	C	34	132	C/T	36/18	100	T	60	222	C	78	265
Os03t0329900-01	637	A	A/C	16/22	225	C	65	222	A	51	118	A/C	37/37	225	C	88	222	A	88	283
Os03t0329900-01	542	T	T/C	25/36	225	C	107	222	T	82	213	T/C	58/52	225	C	137	222	T	158	283
Os03t0330000-01	1880	G	G/A	52/41	225	A	52	222	G	78	265	G/A	2012-11-18	225	A	21	222	G	43	159
Os03t0330300-03	471	T	T/C	21/42	225	C	58	222	T	72	222	T/C	34/24	225	C	27	222	T	31	123
Os03t0330300-03	445	C	C/A	23/33	171	A	58	179	C	91	282	C/A	37/27	127	A	27	178	C	34	132
Os03t0331900-01	398	G	G/A	59/79	168	A	118	86	G	103	283	G/A	36/44	175	A	83	222	G	98	283
Os03t0331900-01	331	A	A/C	85/92	225	C	140	190	A	115	283	A/C	40/48	225	C	108	222	A	132	283
Os03t0332900-01	2202	C	C/T	29/29	225	T	27	222	C	25	105	C/T	2012-09-13	216	T	11	222	C	37	141
Os03t0332900-01	1889	G	G/A	27/22	154	A	35	192	G	48	174	G/A	2012-10-17	89	A	16	161	G	55	196
Os03t0332900-01	1931	A	A/G	28/31	175	G	35	214	A	40	131	A/G	2012-12-18	100	G	16	163	A	52	187
Os03t0332900-01	1441	C	C/T	19/23	148	T	38	179	C	50	139	C/T	17/22	151	T	17	190	C	38	144
Os03t0332900-01	1772	G	G/A	40/31	225	A	62	222	G	58	205	G/A	24/18	225	A	25	222	G	78	265
Os03t0333000-01	1143	A	A/C	47/25	107	C	40	189	A	64	223	A/C	36/30	153	C	55	211	A	51	184
Os03t0333200-01	1224	T	T/C	86/55	155	C	130	109	T	233	283	T/C	103/91	173	C	167	222	T	237	283
Os03t0333200-01	271	C	C/T	2012-12-08	70	T	29	187	C	35	98	C/T	26/16	88	T	34	129	C	56	199
Os03t0333200-01	94	T	T/C	2012-11-11	95	C	56	208	T	63	201	T/C	67/46	164	C	64	222	T	147	283
Os03t0337200-02	1932	G	G/A	22/21	40	A	37	122	G	31	98	G/A	15/15	62	A	48	93	G	49	178
Os03t0337700-01	899	T	T/A	2012-09-24	50	A	31	189	T	32	79	T/A	2012-12-14	86	A	50	222	T	61	214
Os03t0337700-01	679	G	G/T	29/23	185	T	54	213	G	32	101	G/T	2012-12-18	196	T	42	222	G	79	268
Os03t0337700-01	881	A	A/G	2012-12-26	40	G	35	164	A	30	101	A/G	19/14	77	G	47	222	A	69	238
Os03t0337900-01	1004	C	C/T	102/73	225	T	179	222	C	243	283	C/T	74/54	225	T	142	222	C	160	283
Os03t0338000-01	1659	G	G/T	34/18	199	T	156	222	G	109	283	G/T	2012-12-26	158	T	52	222	G	150	283
Os03t0338200-01	1353	T	T/C	2012-12-13	205	C	51	222	T	30	120	T/C	2012-09-18	225	C	38	222	T	36	138
Os03t0338200-01	887	T	T/C	2012-11-13	127	C	41	218	T	31	95	T/C	16/13	102	C	35	125	T	33	115
Os03t0338400-01	382	T	T/A	66/45	160	A	275	222	T	210	283	T/A	22/13	93	A	11	150	T	28	114
Os03t0338400-01	499	A	A/G	60/35	111	G	196	222	A	178	283	A/G	25/15	101	G	10	110	A	18	84
Os03t0339150-01	1990	C	C/T	18/25	48	C	48	142	T	59	24	C/T	23/34	49	C	21	93	T	72	116
Os03t0339400-01	1107	A	A/G	21/27	170	G	42	181	A	21	93	A/G	15/24	176	G	25	219	A	16	78
Os03t0340900-01	2036	A	A/G	23/14	92	G	115	115	A	86	268	A/G	39/57	173	G	107	222	A	125	283
Os03t0340900-01	584	T	T/C	16/15	113	C	71	191	T	53	190	T/C	43/36	131	C	59	182	T	84	282
Os03t0340900-01	1420	C	C/T	22/22	225	T	105	218	C	66	229	C/T	48/49	225	T	98	222	C	112	283
Os03t0340900-01	1181	C	C/T	25/13	91	C	120	283	T	53	222	C/T	51/49	175	C	116	283	T	81	222
Os03t0341100-01	754	G	G/A	172/157	159	A	122	49	G	147	283	G/A	35/38	139	A	51	151	G	100	283
Os03t0351700-01	763	G	G/A	34/30	225	A	50	222	G	59	146	G/A	21/24	225	A	33	222	G	23	99
Os03t0351700-01	749	A	A/G	43/35	178	G	64	192	A	74	203	A/G	29/34	171	G	43	222	A	29	117
Os03t0351700-01	729	A	A/G	39/33	175	G	70	163	A	73	223	A/G	33/36	167	G	39	222	A	32	126
Os03t0351700-01	653	A	A/G	19/17	180	G	59	222	A	47	121	A/G	35/21	155	G	25	222	A	22	96
Os03t0351700-01	675	A	A/G	29/23	124	G	69	144	A	64	181	A/G	39/33	150	G	28	222	A	27	111
Os03t0351800-01	1075	C	C/T	145/80	94	T	235	58	C	324	283	C/T	118/67	101	T	134	222	C	345	283
Os03t0356414-01	185	C	C/T	16/20	155	T	53	182	C	43	118	C/T	24/29	163	T	40	194	C	68	235
Os03t0356526-00	204	C	C/T	25/36	197	T	236	222	C	157	283	C/T	170/156	207	T	231	222	C	130	283
Os03t0356526-00	506	T	T/A	18/13	64	T	49	178	A	50	212	T/A	37/29	123	T	35	135	A	17	162
Os03t0356526-00	477	C	C/T	21/22	140	C	68	235	T	70	222	C/T	60/40	163	C	54	193	T	23	222
Os03t0356638-00	853	G	G/T	131/92	153	G	181	283	T	165	222	G/T	69/66	174	G	123	283	T	141	222
Os03t0358000-00	1391	G	G/A	14/21	152	A	82	193	G	58	205	G/A	36/33	156	A	56	222	G	71	244
Os03t0358100-01	607	C	C/T	141/163	193	C	532	283	T	401	222	C/T	229/253	204	C	553	283	T	554	222
Os03t0359000-01	148	T	T/G	58/49	225	G	240	222	T	136	283	T/G	46/87	225	G	137	222	T	168	283
Os03t0359100-02	506	G	G/A	44/41	225	A	193	222	G	116	283	G/A	40/54	225	A	152	222	G	187	283
Os03t0360300-01	773	G	G/A	57/50	225	G	15	38	A	32	162	G/A	2012-10-14	142	G	12	66	A	15	214
Os03t0366200-01	852	T	T/G	163/141	179	T	307	283	G	242	222	T/G	139/156	186	T	325	283	G	295	222
Os03t0366200-01	303	T	T/C	52/52	181	T	206	283	C	122	193	T/C	92/75	170	T	164	283	C	185	222
Os03t0367000-01	789	G	G/A	26/31	84	G	120	283	A	81	149	G/A	38/30	93	G	73	250	A	82	193
Os03t0372500-01	730	G	G/A	2012-12-08	76	A	62	221	G	37	129	G/A	2012-07-18	147	A	26	188	G	96	283
Os03t0372500-01	255	C	C/G	2012-09-16	147	G	82	212	C	36	93	C/G	21/23	164	G	39	222	C	108	283
Os03t0372500-01	290	C	C/T	2012-07-13	143	T	84	222	C	35	113	C/T	24/32	167	T	54	222	C	110	283
Os03t0372500-01	455	G	G/A	14/18	225	A	98	222	G	41	122	G/A	26/26	225	A	39	222	G	157	283
Os03t0372500-02	3358	G	G/T	27/27	130	T	47	113	G	53	190	G/T	14/17	129	T	45	200	G	94	283
Os03t0372500-02	3241	C	C/A	44/27	225	A	81	222	C	58	205	C/A	23/24	225	A	42	222	C	159	283
Os03t0374100-01	1490	T	T/A	17/24	151	T	27	111	A	39	222	T/A	2012-10-19	151	T	28	114	A	51	208
Os03t0374100-01	195	C	C/A	2012-12-16	111	A	45	204	C	30	120	C/A	25/15	113	A	35	222	C	59	208
Os03t0374100-01	137	T	T/C	23/29	160	C	87	198	T	42	135	T/C	42/29	134	C	72	222	T	76	259
Os03t0374100-01	148	T	T/C	27/22	136	C	77	194	T	39	147	T/C	43/23	116	C	70	212	T	77	238
Os03t0374100-01	1145	C	C/A	88/72	161	C	163	283	A	139	169	C/A	46/52	177	C	168	283	A	130	222
Os03t0374100-01	550	C	C/T	44/47	179	T	112	105	C	101	283	C/T	51/51	179	T	109	202	C	99	283
Os03t0374575-01	169	G	G/A	36/23	105	A	26	134	G	54	193	G/A	2012-10-19	61	A	23	188	G	85	283
Os03t0374600-01	127	C	C/T	2012-07-14	41	T	45	222	C	36	113	C/T	2012-12-19	85	T	15	158	C	65	226
Os03t0375900-01	1871	A	A/G	79/166	225	G	158	222	A	109	283	A/G	56/98	225	G	202	222	A	132	283
Os03t0376100-01	1208	G	G/A	62/84	187	A	151	174	G	94	283	G/A	42/60	184	A	69	222	G	83	279
Os03t0377700-01	1841	T	T/C	24/14	213	T	37	141	C	30	222	T/C	2012-07-25	96	T	37	141	C	14	222
Os03t0388900-01	1436	G	G/A	144/64	76	G	155	283	A	45	149	G/A	2012-09-25	32	G	56	199	A	49	211
Os03t0388900-01	1201	G	G/T	112/52	107	G	150	283	T	40	215	G/T	17/14	126	G	63	220	T	32	222
Os03t0395300-01	365	G	G/T	2012-11-14	107	T	58	185	G	51	184	G/T	30/29	137	T	88	205	G	133	283
Os03t0395300-01	2372	A	A/T	34/51	225	A	197	283	T	122	222	A/T	53/44	225	A	170	283	T	218	222
Os03t0395300-01	2366	C	C/T	35/51	225	C	196	283	T	122	222	C/T	53/45	225	C	182	283	T	222	222
Os03t0397500-01	1549	A	A/T	53/46	175	T	109	90	A	96	275	A/T	55/44	173	T	128	222	A	128	283
Os03t0401100-01	1772	T	T/C	34/44	172	C	184	110	T	143	283	T/C	27/48	177	C	93	222	T	450	283
Os03t0401100-01	2956	T	T/C	27/39	225	C	256	222	T	150	283	T/C	28/46	225	C	110	222	T	442	283
Os03t0401100-01	1587	A	A/G	22/15	208	G	144	222	A	75	256	A/G	33/45	225	G	79	222	A	432	283
Os03t0401100-01	1197	T	T/C	24/29	184	C	186	139	T	96	283	T/C	39/53	181	C	96	222	T	478	283
Os03t0401200-01	2346	G	G/T	29/23	136	T	33	201	G	50	161	G/T	2012-12-19	152	T	52	216	G	56	199
Os03t0401200-01	2393	C	C/T	37/24	150	T	39	206	C	54	167	C/T	20/24	150	T	56	222	C	55	196
Os03t0408300-00	130	A	A/G	265/268	178	G	438	139	A	361	283	A/G	173/151	189	G	215	222	A	322	283
Os03t0409100-02	212	A	A/G	2012-11-10	31	G	67	115	A	68	235	A/G	2012-07-20	41	G	32	97	A	42	156
Os03t0410300-01	268	G	G/A	49/22	106	A	240	71	G	135	283	G/A	74/74	200	A	93	222	G	159	283
Os03t0411000-01	1687	G	G/A	21/22	151	A	46	168	G	47	147	G/A	33/29	138	A	37	200	G	71	244
Os03t0411000-01	527	C	C/T	27/25	225	T	51	222	C	59	148	C/T	40/31	225	T	59	222	C	115	283
Os03t0411300-01	98	G	G/A	77/47	152	A	256	35	G	259	283	G/A	93/67	177	A	61	216	G	148	283
Os03t0421400-01	791	A	A/G	122/122	225	A	309	283	G	239	222	A/G	85/84	225	A	319	283	G	281	222
Os03t0421800-01	268	C	C/T	65/58	225	C	161	283	T	137	222	C/T	16/33	225	C	20	90	T	36	222
Os03t0421800-01	585	A	A/C	58/54	225	A	112	283	C	87	222	A/C	22/19	225	A	19	59	C	39	222
Os03t0423000-01	909	A	A/G	39/24	133	A	100	283	G	61	186	A/G	39/23	95	A	85	262	G	43	220
Os03t0423000-01	985	C	C/T	36/25	225	C	119	283	T	65	222	C/T	42/35	225	C	82	277	T	40	222
Os03t0423200-01	307	C	C/T	101/72	173	C	137	283	T	87	204	C/T	45/25	119	C	130	283	T	123	222
Os03t0423800-01	2351	A	A/G	51/42	163	A	79	268	G	80	222	A/G	29/41	183	A	75	256	G	96	211
Os03t0423800-01	1782	G	G/T	28/46	192	G	104	283	T	65	201	G/T	31/40	196	G	70	241	T	127	222
Os03t0424200-01	2845	A	A/T	13/20	158	A	30	120	T	13	140	A/T	2012-09-17	74	A	35	135	T	47	222
Os03t0424200-01	2014	G	G/A	2012-08-17	37	G	51	184	A	20	166	G/A	25/16	114	G	57	202	A	47	216
Os03t0425200-01	476	C	C/G	27/17	94	C	278	283	G	90	115	C/G	99/40	65	C	138	283	G	130	222
Os03t0425300-01	1199	A	A/C	2012-11-16	176	A	25	105	C	35	222	A/C	38/33	225	A	49	178	C	78	222
Os03t0426800-01	288	T	T/C	45/44	170	T	139	283	C	62	207	T/C	29/20	122	T	118	283	C	122	222
Os03t0426800-01	258	G	G/A	45/46	186	G	116	283	A	62	222	G/A	31/15	112	G	116	283	A	154	222
Os03t0426800-01	576	T	T/A	139/109	170	T	173	283	A	120	194	T/A	45/29	147	T	176	283	A	238	222
Os03t0427000-01	145	T	T/C	2012-09-13	138	T	53	190	C	24	222	T/C	13/13	137	T	22	96	C	55	222
Os03t0427000-01	493	C	C/T	19/17	216	C	99	260	T	64	222	C/T	30/31	225	C	47	171	T	100	222
Os03t0427100-01	1020	T	T/A	15/42	189	T	48	174	A	58	222	T/A	2012-11-17	153	T	35	135	A	60	222
Os03t0427100-01	913	T	T/C	2012-10-31	182	T	47	147	C	49	222	T/C	16/34	198	T	35	135	C	54	222
Os03t0429800-01	95	A	A/G	2012-10-15	43	A	135	283	G	54	217	A/G	27/15	91	A	43	159	G	49	214
Os03t0429800-02	4311	T	T/A	74/83	110	T	152	283	A	117	181	T/A	28/16	26	T	89	280	A	120	160
Os03t0430400-01	1297	G	G/A	73/46	113	G	184	283	A	63	182	G/A	51/29	102	G	171	283	A	82	201
Os03t0431200-00	347	T	T/C	33/22	90	T	57	202	C	71	204	T/C	19/16	101	T	62	192	C	19	132
Os03t0431200-00	213	A	A/G	43/31	175	A	59	189	G	77	222	A/G	34/27	168	A	73	212	G	27	198
Os03t0431500-01	948	G	G/A	21/30	225	G	56	199	A	52	222	G/A	15/21	225	G	43	141	A	54	222
Os03t0431500-01	904	G	G/A	22/36	165	G	67	232	A	53	204	G/A	19/17	134	G	51	184	A	51	218
Os03t0431500-01	646	C	C/T	20/17	145	C	57	181	T	48	222	C/T	26/19	125	C	52	160	T	57	222
Os03t0431500-01	716	G	G/A	39/30	225	G	77	262	A	64	222	G/A	39/32	225	G	83	255	A	95	222
Os03t0431800-00	926	T	T/G	23/13	72	T	93	283	G	38	151	T/G	2012-10-27	58	T	93	283	G	91	222
Os03t0432900-01	736	C	C/T	94/38	56	C	286	283	T	74	164	C/T	131/50	23	C	235	283	T	126	222
Os03t0434400-00	860	A	A/G	2012-12-25	154	A	32	126	G	62	222	A/G	2012-07-16	139	A	33	129	G	96	222
Os03t0434400-00	535	G	G/C	17/34	225	G	64	195	C	104	222	G/C	2012-11-26	225	G	62	151	C	217	222
Os03t0437200-01	901	C	C/T	149/157	204	C	228	283	T	90	187	C/T	84/70	171	C	232	283	T	530	222
Os03t0437600-02	1128	C	C/T	127/105	133	C	234	283	T	137	207	C/T	75/77	145	C	193	283	T	116	215
Os03t0440900-02	1028	G	G/C	2012-09-19	88	G	53	190	C	20	222	G/C	21/14	144	G	34	132	C	15	201
Os03t0441000-01	2333	C	C/T	48/30	146	C	85	243	T	60	161	C/T	2012-08-29	26	C	71	244	T	45	219
Os03t0442900-01	558	G	G/A	42/34	164	G	225	283	A	84	222	G/A	33/11	55	G	37	121	A	30	222
Os03t0444900-00	822	A	A/G	26/24	156	A	49	159	G	43	218	A/G	23/29	173	A	80	271	G	92	222
Os03t0448600-01	659	A	A/C	68/85	190	A	162	283	C	103	188	A/C	52/56	187	A	95	283	C	126	222
Os03t0448600-01	570	A	A/G	65/62	225	A	160	283	G	109	222	A/G	53/39	225	A	90	283	G	107	222
Os03t0448700-01	905	G	G/T	48/25	104	G	139	283	T	72	127	G/T	69/33	101	G	163	283	T	128	222
Os03t0454100-01	169	A	A/G	15/17	168	A	81	253	G	67	222	A/G	34/31	175	A	70	241	G	119	222
Os03t0454100-01	1042	A	A/G	25/28	182	A	108	283	G	69	222	A/G	40/46	186	A	94	283	G	136	222
Os03t0454100-01	927	G	G/T	53/43	147	G	133	283	T	101	120	G/T	47/53	165	G	131	283	T	169	222
Os03t0454300-01	1570	T	T/C	4/31	162	T	49	178	C	33	222	T/C	2012-12-13	116	T	15	75	C	24	208
Os03t0554900-00	1857	A	A/G	122/115	225	A	348	283	G	168	222	A/G	111/103	225	A	358	283	G	406	222
Os03t0554900-00	561	G	G/A	60/37	124	G	195	283	A	74	191	G/A	73/45	122	G	185	283	A	124	222
Os03t0554900-00	622	G	G/T	60/42	161	G	187	283	T	124	185	G/T	77/78	185	G	176	283	T	209	222
Os03t0554900-00	1752	C	C/T	102/92	225	C	225	283	T	143	222	C/T	79/72	225	C	257	283	T	273	222
Os03t0556200-01	339	A	A/T	14/24	177	A	46	120	T	37	222	A/T	2012-10-14	140	A	18	84	T	18	195
Os03t0556200-01	79	T	T/G	2012-12-16	161	T	33	129	G	21	219	T/G	2012-11-13	168	T	23	99	G	22	222
Os03t0556200-01	70	A	A/G	2012-11-17	164	A	34	100	G	24	189	A/G	2012-11-14	157	A	20	90	G	17	196
Os03t0558000-01	408	T	T/G	2012-10-24	180	T	85	283	G	54	187	T/G	16/23	160	T	102	283	G	102	222
Os03t0558000-01	811	C	C/T	2012-09-19	143	C	49	146	T	48	222	C/T	19/21	225	C	54	193	T	79	222
Os03t0558000-01	1813	C	C/T	20/20	128	C	57	178	T	27	177	C/T	22/24	149	C	58	205	T	75	222
Os03t0562000-01	1843	A	A/C	36/28	141	A	88	275	C	35	177	A/C	23/13	90	A	54	193	C	45	222
Os03t0562000-01	1765	G	G/A	40/28	132	G	100	283	A	47	193	G/A	28/15	87	G	69	238	A	46	215
Os03t0562200-01	341	C	C/A	2012-09-18	144	C	54	141	A	35	222	C/A	2012-12-09	145	C	19	87	A	55	222
Os03t0562200-01	1058	G	G/T	44/35	134	G	129	283	T	38	203	G/T	24/20	113	G	66	229	T	31	156
Os03t0562200-01	502	A	A/G	38/36	152	A	148	283	G	88	185	A/G	27/27	150	A	88	283	G	123	222
Os03t0562200-01	990	A	A/T	63/50	164	A	178	283	T	112	222	A/T	31/44	183	A	106	283	T	89	222
Os03t0564200-01	416	G	G/T	2012-12-22	170	G	39	147	T	17	179	G/T	32/29	166	G	84	282	T	112	222
Os03t0565600-01	134	G	G/C	32/37	225	G	164	283	C	108	222	G/C	55/42	225	G	68	210	C	106	222
Os03t0566800-01	358	G	G/A	52/41	177	G	141	283	A	88	222	G/A	54/67	200	G	139	283	A	156	222
Os03t0568500-01	375	A	A/G	41/30	150	A	152	283	G	91	222	A/G	43/48	191	A	76	243	G	78	222
Os03t0570300-01	832	C	C/T	20/25	166	C	63	220	T	75	201	C/T	40/32	164	C	70	202	T	88	222
Os03t0571900-01	1869	A	A/G	2012-07-16	32	A	52	187	G	15	141	A/G	23/15	74	A	46	168	G	71	222
Os03t0572900-01	961	A	A/G	20/17	144	A	255	283	G	85	222	A/G	44/37	168	A	84	236	G	277	222
Os03t0572900-01	1363	T	T/C	24/26	174	T	318	283	C	134	222	T/C	54/56	183	T	125	283	C	457	222
Os03t0576200-00	1449	C	C/T	25/29	156	C	92	283	T	33	222	C/T	2012-10-16	78	C	10	35	T	24	200
Os03t0576200-00	217	T	T/C	2012-12-10	96	T	53	170	C	44	222	T/C	2012-12-19	90	T	12	66	C	20	186
Os03t0576200-00	1579	C	C/T	38/40	169	C	95	283	T	76	222	C/T	22/16	123	C	20	90	T	35	217
Os03t0576200-00	1598	G	G/A	42/41	167	G	99	283	A	92	222	G/A	22/16	124	G	20	90	A	45	222
Os03t0576200-00	1704	T	T/C	48/56	225	T	154	283	C	96	222	T/C	26/24	225	T	14	72	C	46	222
Os03t0576400-00	1139	C	C/A	12/51	130	C	29	117	A	61	113	C/A	2012-12-17	139	C	30	120	A	53	121
Os03t0576900-02	502	C	C/T	29/32	167	C	62	217	T	72	220	C/T	38/30	161	C	34	88	T	23	206
Os03t0577000-01	1063	A	A/T	168/138	120	A	153	283	T	94	143	A/T	42/50	141	A	102	283	T	136	202
Os03t0578200-01	149	C	C/T	35/48	170	C	241	283	T	91	179	C/T	59/63	158	C	99	283	T	155	222
Os03t0579300-00	70	C	C/A	194/197	191	C	316	283	A	226	190	C/A	90/93	184	C	161	283	A	257	222
Os03t0581701-00	84	T	T/G	19/26	165	T	27	61	G	32	222	T/G	13/22	188	T	44	162	G	63	222
Os03t0581800-01	31	A	A/T	143/114	161	A	269	283	T	207	222	A/T	55/55	92	A	76	259	T	112	195
Os03t0584050-00	452	T	T/A	2012-06-16	30	T	39	147	A	23	175	T/A	13/13	111	T	18	84	A	22	168
Os03t0586300-01	711	A	A/T	2012-11-15	106	A	48	174	T	63	222	A/T	13/26	185	A	41	133	T	80	222
Os03t0586300-01	869	G	G/T	33/38	225	T	79	222	G	85	283	G/T	24/23	225	T	57	222	G	107	283
Os03t0586300-01	1123	T	T/C	28/35	225	T	85	283	C	88	222	T/C	30/32	225	T	82	277	C	98	222
Os03t0586500-01	1047	C	C/T	2012-10-15	114	C	457	283	T	80	222	C/T	25/37	180	C	57	202	T	37	222
Os03t0586900-01	1708	A	A/G	64/33	114	A	83	279	G	44	150	A/G	24/15	84	A	81	274	G	47	215
Os03t0587000-01	1022	A	A/C	61/30	105	A	53	190	C	31	210	A/C	2012-12-08	76	A	22	96	C	26	210
Os03t0588200-01	875	C	C/T	20/27	184	C	59	208	T	57	222	C/T	2012-08-14	149	C	40	150	T	69	222
Os03t0588200-01	2031	A	A/G	47/34	153	A	118	283	G	71	147	A/G	23/25	157	A	77	262	G	96	222
Os03t0588200-01	1243	C	C/A	18/20	157	C	61	214	A	36	218	C/A	24/14	84	C	33	129	A	45	222
Os03t0588200-01	2175	A	A/G	41/35	169	A	116	283	G	45	199	A/G	32/28	166	A	73	250	G	87	222
Os03t0593200-01	1690	G	G/A	47/51	225	G	105	274	A	97	222	G/A	38/44	225	G	102	283	A	116	222
Os03t0593200-01	1011	C	C/T	16/27	147	C	76	259	T	85	159	C/T	40/21	112	C	72	228	T	113	222
Os03t0599600-01	551	A	A/G	18/15	217	A	37	141	G	34	222	A/G	2012-06-20	83	A	35	135	G	28	222
Os03t0599600-01	252	T	T/C	2012-07-15	157	T	40	101	C	16	175	T/C	2012-09-15	160	T	13	69	C	26	222
Os03t0599600-01	270	G	G/T	2012-10-13	139	G	46	117	T	14	179	G/T	2012-12-15	142	G	17	81	T	28	222
Os03t0599600-01	894	G	G/A	41/30	173	G	80	250	A	68	222	G/A	2012-12-19	170	G	51	184	A	41	222
Os03t0599600-01	1385	T	T/G	53/36	155	T	68	235	G	70	222	T/G	23/14	92	T	66	229	G	49	222
Os03t0599800-01	1444	A	A/C	84/97	225	A	86	222	C	97	222	A/C	46/50	225	A	113	283	C	129	222
Os03t0602300-01	1829	T	T/C	20/30	225	T	20	90	C	29	222	T/C	2012-11-11	212	T	12	66	C	10	179
Os03t0602300-01	388	T	T/C	2012-12-11	97	T	71	244	C	21	172	T/C	19/20	136	T	21	93	C	15	168
Os03t0602300-01	1066	A	A/G	24/13	74	A	81	248	G	66	210	A/G	32/20	117	A	26	108	G	18	173
Os03t0602300-01	1686	T	T/G	63/37	122	T	116	283	G	61	222	T/G	36/18	93	T	41	132	G	18	180
Os03t0603600-01	541	G	G/T	16/17	138	G	213	283	T	109	142	G/T	68/51	170	G	141	283	T	68	222
Os03t0603800-01	1275	A	A/C	14/14	138	A	47	171	C	30	189	A/C	13/14	134	A	32	126	C	38	222
Os03t0604700-01	557	A	A/C	41/16	66	A	61	214	C	27	195	A/C	2012-09-13	65	A	37	141	C	15	160
Os03t0605300-01	2398	T	T/C	63/55	184	T	133	283	C	127	222	T/C	13/28	172	T	22	96	C	78	222
Os03t0605300-01	2326	G	G/A	64/46	164	G	151	283	A	107	222	G/A	17/28	186	G	31	123	A	95	222
Os03t0605300-01	2329	A	A/G	61/48	222	A	149	283	G	123	222	A/G	18/30	225	A	26	108	G	99	222
Os03t0605300-01	1069	T	T/C	20/14	133	T	125	283	C	51	193	T/C	26/23	170	T	29	117	C	55	222
Os03t0606200-02	2422	A	A/G	137/161	168	A	150	283	G	129	167	A/G	36/45	85	A	63	220	G	103	166
Os03t0607700-01	1040	A	A/G	2012-08-14	30	A	29	117	G	29	168	A/G	13/15	121	A	41	153	G	39	222
Os03t0609500-01	1020	A	A/G	2012-11-15	225	A	33	129	G	22	222	A/G	2012-05-16	225	A	37	141	G	75	222
Os03t0610400-01	887	C	C/T	26/30	163	C	81	274	T	32	202	C/T	30/24	150	C	47	171	T	107	222
Os03t0610900-01	1481	T	T/C	2012-10-17	128	C	18	189	T	29	117	T/C	20/22	225	C	31	222	T	19	87
Os03t0610900-01	1484	C	C/T	2012-09-16	225	C	20	90	T	28	222	C/T	23/18	225	C	30	120	T	17	222
Os03t0610900-01	1314	G	G/A	22/31	167	G	67	232	A	49	222	G/A	46/41	168	G	55	196	A	33	222
Os03t0610900-01	1214	G	G/A	26/27	225	G	55	196	A	65	222	G/A	49/38	225	G	70	241	A	31	222
Os03t0616400-01	1647	T	T/C	2012-10-29	40	T	81	274	C	42	158	T/C	17/18	148	T	67	232	C	37	220
Os03t0616400-01	1664	T	T/A	2012-11-30	151	T	82	277	A	51	222	T/A	18/18	225	T	65	226	A	31	222
Os03t0617900-01	142	C	C/A	18/18	158	C	90	283	A	55	198	C/A	43/55	204	C	88	274	A	92	222
Os03t0617900-01	208	C	C/T	26/23	164	C	135	283	T	72	222	C/T	93/64	176	C	132	283	T	131	222
Os03t0618900-01	785	A	A/C	2012-12-20	202	A	20	90	C	15	223	A/C	2012-10-11	209	A	16	78	C	14	222
Os03t0620800-01	120	T	T/C	16/13	98	T	75	235	C	38	222	T/C	38/31	162	T	48	150	C	74	222
Os03t0620800-02	1377	C	C/G	65/51	50	C	123	188	G	83	67	C/G	55/64	67	C	95	213	G	74	105
Os03t0622500-02	3786	G	G/A	2012-11-13	206	G	214	283	A	49	222	G/A	49/7	27	G	217	283	A	44	222
Os03t0624600-01	965	A	A/T	2012-04-16	129	A	37	119	T	54	222	A/T	12/33	172	A	13	69	T	21	180
Os03t0624800-01	2829	T	T/G	22/13	74	T	40	128	G	17	129	T/G	2012-08-13	66	T	59	208	G	22	168
Os03t0624800-01	2092	T	T/C	19/28	160	T	37	141	C	45	222	T/C	15/13	102	T	38	144	C	46	222
Os03t0625900-01	1622	C	C/T	51/19	70	C	31	123	T	28	190	C/T	2012-08-13	47	C	30	120	T	27	201
Os03t0626200-01	273	A	A/G	306/230	225	A	322	283	G	210	222	A/G	100/84	225	A	173	283	G	244	222
Os03t0627500-01	1700	T	T/C	82/86	225	T	118	283	C	88	222	T/C	57/74	225	T	105	283	C	186	222
Os03t0627500-01	355	C	C/T	56/62	172	C	122	283	T	141	176	C/T	57/81	190	C	118	283	T	179	222
Os03t0627500-01	1568	C	C/T	80/99	225	C	173	283	T	119	222	C/T	62/80	225	C	147	283	T	199	222
Os03t0628800-01	790	C	C/T	19/33	225	C	378	283	T	327	222	C/T	41/66	225	C	41	153	T	64	222
Os03t0632800-01	767	C	C/T	37/18	80	C	93	283	T	57	147	C/T	52/29	125	C	124	283	T	42	222
Os03t0632800-01	1737	G	G/A	50/35	128	G	129	283	A	49	153	G/A	55/31	112	G	170	283	A	42	195
Os03t0636600-01	1088	T	T/A	16/25	126	T	61	214	A	24	200	T/A	2012-12-21	80	T	39	147	A	54	218
Os03t0637900-01	1398	G	G/A	110/89	165	G	196	283	A	166	222	G/A	22/31	172	G	26	90	A	101	222
Os03t0637900-01	215	T	T/C	57/65	177	T	175	283	C	183	222	T/C	23/22	146	T	20	44	C	153	222
Os03t0637900-01	316	A	A/G	72/73	187	A	188	283	G	207	222	A/G	31/15	102	A	38	125	G	141	222
Os03t0637900-01	632	A	A/T	59/76	183	A	225	283	T	182	222	A/T	31/31	165	A	31	105	T	135	222
Os03t0637900-01	786	C	C/T	88/99	225	C	250	283	T	200	222	C/T	39/20	225	C	20	90	T	129	222
Os03t0638000-00	138	G	G/A	33/38	171	G	127	283	A	80	222	G/A	18/13	102	G	18	84	A	80	214
Os03t0638200-02	1578	C	C/G	2012-12-22	161	C	194	283	G	173	164	C/G	33/29	162	C	76	259	G	535	222
Os03t0638200-02	1452	T	T/C	2012-10-20	165	T	236	283	C	138	222	T/C	34/43	177	T	89	249	C	587	222
Os03t0638200-02	992	G	G/T	18/22	147	G	273	283	T	130	173	G/T	37/31	139	G	121	283	T	423	222
Os03t0638800-01	387	C	C/T	42/32	225	C	225	283	T	149	222	C/T	91/109	225	C	200	283	T	307	222
Os03t0639200-01	712	T	T/C	2012-11-12	113	T	51	184	C	38	200	T/C	20/16	115	T	47	171	C	41	190
Os03t0639200-01	2689	G	G/A	26/32	225	G	95	283	A	62	222	G/A	25/30	225	G	80	205	A	104	222
Os03t0639200-01	847	G	G/A	2012-10-15	53	G	71	244	A	31	140	G/A	32/15	70	G	87	283	A	45	202
Os03t0639266-00	200	A	A/G	53/39	169	A	105	283	G	107	172	A/G	41/37	156	A	105	283	G	90	222
Os03t0639266-00	485	C	C/T	93/77	225	C	144	283	T	110	222	C/T	58/42	225	C	103	283	T	143	222
Os03t0639600-01	108	T	T/C	27/43	225	T	198	283	C	114	222	T/C	110/129	225	T	277	283	C	239	222
Os03t0639600-01	68	C	C/T	41/42	186	C	184	283	T	120	179	C/T	123/97	209	C	279	283	T	199	222
Os03t0640100-01	173	A	A/C	27/15	122	A	117	283	C	38	171	A/C	20/21	161	A	106	283	C	67	222
Os03t0640400-01	491	C	C/G	44/23	88	C	141	283	G	41	216	C/G	2012-11-26	65	C	57	202	G	37	222
Os03t0643300-02	1679	G	G/T	50/44	175	G	88	283	T	53	207	G/T	37/26	140	G	79	241	T	133	222
Os03t0644000-01	1729	C	C/A	37/36	225	C	198	283	A	109	222	C/A	37/53	225	C	114	283	A	145	222
Os03t0644000-01	1143	T	T/C	20/24	225	T	130	283	C	80	222	T/C	41/45	225	T	91	283	C	114	222
Os03t0644000-01	1833	G	G/C	46/49	189	G	149	283	C	84	194	G/C	49/56	190	G	85	283	C	120	222
Os03t0644200-01	1429	C	C/T	2012-06-17	150	C	24	102	T	17	183	C/T	2012-12-11	100	C	16	78	T	25	222
Os03t0645200-01	5	G	G/A	22/13	129	G	24	82	A	31	206	G/A	24/16	176	G	30	120	A	32	222
Os03t0645900-00	210	C	C/A	20/26	178	C	32	126	A	46	222	C/A	20/17	203	C	54	164	A	38	222
Os03t0645900-00	87	T	T/A	26/29	93	T	28	114	A	55	194	T/A	22/25	162	T	46	168	A	35	147
Os03t0646200-01	1355	A	A/G	59/27	106	A	34	98	G	42	222	A/G	2012-12-20	155	A	41	129	G	39	222
Os03t0646200-01	1402	C	C/T	46/22	108	C	33	129	T	36	201	C/T	16/18	155	C	38	144	T	37	222
Os03t0646400-01	332	C	C/A	32/31	172	A	68	222	C	58	163	C/A	14/14	120	A	36	222	C	74	253
Os03t0647600-01	999	T	T/C	2012-09-15	131	T	43	159	C	24	210	T/C	35/38	182	T	155	283	C	262	222
Os03t0648300-01	1482	T	T/G	42/46	225	T	48	174	G	47	222	T/G	16/23	225	T	26	108	G	55	222
Os03t0648300-01	1359	T	T/C	25/42	225	T	34	71	C	28	222	T/C	27/16	213	T	33	129	C	60	222
Os03t0650900-01	918	T	T/C	43/27	143	T	122	283	C	55	172	T/C	50/12	21	T	134	283	C	99	222
Os03t0651100-01	145	C	C/G	15/18	147	C	42	82	G	42	222	C/G	2012-11-21	150	C	23	99	G	48	222
Os03t0651300-01	1507	G	G/A	2012-09-15	85	G	32	80	A	20	191	G/A	2012-08-24	55	G	65	226	A	49	222
Os03t0652100-01	1187	T	T/C	34/25	132	T	134	283	C	59	148	T/C	62/19	32	T	111	283	C	62	216
Os03t0654500-01	947	T	T/C	20/20	225	T	80	271	C	46	222	T/C	18/14	211	T	80	271	C	52	222
Os03t0661500-01	789	A	A/C	15/17	209	C	109	222	A	26	108	A/C	22/26	225	C	73	222	A	81	274
Os03t0669000-01	538	C	C/A	17/25	64	C	42	156	A	24	72	C/A	15/19	27	C	30	120	A	36	76
Os03t0669100-02	592	G	G/A	91/87	173	G	67	232	A	57	216	G/A	2012-11-18	141	G	23	99	A	26	212
Os03t0669800-01	2828	C	C/T	39/30	225	C	159	283	T	84	222	C/T	35/36	225	C	84	282	T	135	222
Os03t0669800-01	2742	C	C/T	38/41	190	C	148	283	T	81	222	C/T	38/42	199	C	92	283	T	127	222
Os03t0672400-01	1305	A	A/G	57/34	105	A	47	147	G	25	132	A/G	2012-06-14	21	A	20	90	G	10	117
Os03t0672400-01	2013	C	C/T	72/94	197	C	63	192	T	83	222	C/T	2012-09-18	160	C	20	90	T	14	179
Os03t0672400-01	1772	G	G/T	129/125	184	G	112	283	T	114	222	G/T	25/15	104	G	20	90	T	13	157
Os03t0672700-01	183	G	G/T	56/53	175	G	167	283	T	128	222	G/T	46/40	179	G	115	283	T	132	222
Os03t0672700-01	204	G	G/T	64/39	125	G	170	283	T	100	222	G/T	51/30	133	G	128	283	T	106	222
Os03t0676400-01	393	G	G/A	25/18	132	G	88	283	A	33	122	G/A	41/30	151	G	87	283	A	27	202
Os03t0678400-01	25	G	G/T	2012-09-12	129	T	46	160	G	21	30	G/T	2012-07-14	129	T	19	163	G	22	96
Os03t0678400-01	1473	G	G/A	79/49	152	G	161	283	A	99	96	G/A	159/134	184	G	307	283	A	252	222
Os03t0678800-00	336	G	G/A	28/15	112	G	76	259	A	35	222	G/A	14/27	185	G	43	159	A	208	222
Os03t0679000-01	62	C	C/T	2012-12-14	96	C	92	262	T	74	209	C/T	34/29	119	C	69	238	T	104	192
Os03t0679000-01	81	C	C/T	2012-11-20	82	T	94	142	C	86	283	C/T	40/36	133	T	81	171	C	144	283
Os03t0679000-01	148	G	G/A	2012-12-14	175	G	134	283	A	86	222	G/A	45/53	225	G	86	283	A	185	222
Os03t0679000-01	195	G	G/A	19/16	124	A	89	96	G	101	283	G/A	48/43	153	A	87	222	G	193	283
Os03t0681700-01	216	T	T/C	22/22	163	T	76	259	C	44	209	T/C	2012-12-14	129	T	50	181	C	56	222
Os03t0681900-02	1407	C	C/A	21/14	97	C	27	111	A	29	194	C/A	2012-09-22	45	C	28	114	A	23	168
Os03t0683700-01	992	G	G/A	34/33	174	G	97	283	A	94	222	G/A	19/25	160	G	31	123	A	62	222
Os03t0683700-01	1361	T	T/C	37/46	225	T	145	283	C	108	222	T/C	20/30	225	T	59	171	C	75	222
Os03t0683700-01	1465	T	T/G	39/37	165	T	120	283	G	74	207	T/G	29/14	76	T	57	180	G	57	208
Os03t0684000-01	1014	C	C/T	29/32	225	C	66	191	T	45	222	C/T	30/39	225	C	86	283	T	109	222
Os03t0684000-01	451	A	A/T	2012-06-18	32	A	59	208	T	28	140	A/T	31/14	89	A	96	283	T	31	188
Os03t0684100-01	1342	A	A/C	18/14	124	A	27	111	C	29	203	A/C	19/19	140	A	64	223	C	54	222
Os03t0684100-01	2137	C	C/T	36/31	162	C	30	93	T	20	156	C/T	27/13	90	C	83	279	T	37	206
Os03t0684400-01	1235	T	T/C	2012-09-11	92	T	66	229	C	24	199	T/C	2012-09-14	91	T	45	165	C	115	222
Os03t0684400-01	1259	T	T/C	2012-08-13	110	T	61	214	C	18	197	T/C	2012-11-10	101	T	43	159	C	106	222
Os03t0684400-01	1301	C	C/A	2012-12-16	142	C	67	232	A	26	222	C/A	18/13	120	C	53	190	A	124	222
Os03t0684700-01	705	G	G/A	19/17	146	G	70	241	A	26	146	G/A	22/36	181	G	144	283	A	66	219
Os03t0685300-01	531	G	G/T	23/18	117	G	67	232	T	35	187	G/T	39/33	158	G	71	244	T	47	216
Os03t0685300-01	883	C	C/T	44/32	146	C	67	210	T	37	192	C/T	39/34	148	C	70	241	T	45	214
Os03t0685600-01	1508	C	C/T	39/48	225	C	35	135	T	45	222	C/T	23/24	225	C	33	64	T	65	222
Os03t0685600-01	363	A	A/C	35/26	225	A	62	217	C	64	222	A/C	23/40	225	A	63	220	C	90	222
Os03t0685600-01	1014	C	C/G	53/34	134	C	76	259	G	65	206	C/G	29/27	117	C	64	223	G	62	222
Os03t0685700-01	810	G	G/A	2012-09-12	192	G	45	144	A	31	222	G/A	2012-10-13	161	G	26	108	A	61	222
Os03t0685700-01	1664	T	T/C	2012-12-11	198	T	48	174	C	43	222	T/C	17/15	225	T	38	144	C	80	222
Os03t0685700-01	2190	C	C/T	2012-12-16	139	C	46	168	T	35	217	C/T	24/13	90	C	46	168	T	85	222
Os03t0685800-01	893	G	G/A	40/25	145	G	78	265	A	64	164	G/A	22/24	166	G	71	244	A	120	222
Os03t0686100-01	184	G	G/C	2012-10-17	130	G	47	150	C	38	204	G/C	2012-09-23	45	G	25	105	C	40	212
Os03t0686100-01	588	T	T/C	22/18	122	T	26	108	C	34	194	T/C	2012-10-25	63	T	22	96	C	32	203
Os03t0686100-01	276	C	C/T	2012-09-14	225	C	30	84	T	24	222	C/T	16/13	199	C	24	102	T	44	222
Os03t0686100-01	1473	G	G/A	22/29	159	G	31	123	A	20	174	G/A	24/15	92	G	33	107	A	39	205
Os03t0686300-00	2918	C	C/G	38/37	171	C	153	283	G	95	179	C/G	52/37	155	C	104	283	G	165	222
Os03t0686300-00	2753	G	G/T	44/53	185	G	189	283	T	138	222	G/T	56/49	181	G	125	283	T	170	222
Os03t0687200-01	1314	G	G/A	34/34	225	G	91	283	A	56	222	G/A	23/18	225	G	84	245	A	82	222
Os03t0688200-01	1085	A	A/T	165/188	202	A	174	283	T	194	222	A/T	87/91	186	A	195	283	T	267	222
Os03t0688300-01	1931	C	C/T	23/40	168	C	127	283	T	96	168	C/T	48/70	189	C	97	283	T	164	222
Os03t0693000-01	1153	A	A/T	105/51	94	A	240	283	T	116	86	A/T	140/69	85	A	254	283	T	98	222
Os03t0693000-01	844	A	A/G	73/39	105	A	248	283	G	86	86	A/G	90/48	89	A	191	283	G	76	217
Os03t0696300-01	1090	G	G/A	72/100	225	G	305	283	A	305	222	G/A	113/105	225	G	270	283	A	387	222
Os03t0696300-01	1850	C	C/T	2012-12-11	78	C	28	114	T	32	182	C/T	13/19	99	C	42	156	T	70	202
Os03t0696300-01	876	A	A/G	70/75	195	A	326	283	G	289	222	A/G	132/132	188	A	336	283	G	436	222
Os03t0698500-01	2842	C	C/T	2012-06-17	20	C	21	93	T	16	176	C/T	2012-09-11	96	C	23	99	T	22	201
Os03t0698500-02	421	C	C/T	80/75	172	C	343	283	T	186	222	C/T	100/86	162	C	189	283	T	263	222
Os03t0699400-01	149	G	G/C	37/17	33	G	81	254	C	26	96	G/C	25/13	57	G	52	187	C	49	155
Os03t0700800-01	5115	A	A/G	2012-12-09	78	A	11	63	G	13	123	A/G	2012-12-14	134	A	26	108	G	18	222
Os03t0700800-01	3743	T	T/C	30/21	120	T	47	171	C	62	208	T/C	30/34	180	T	121	283	C	97	222
Os03t0700800-01	4146	T	T/A	32/38	225	T	46	168	A	59	222	T/A	50/40	225	T	133	283	A	100	222
Os03t0701000-01	1395	G	G/A	2012-12-19	181	A	71	222	G	41	89	G/A	20/26	225	A	65	222	G	55	196
Os03t0701000-01	1417	T	T/C	14/14	115	T	84	282	C	37	186	T/C	31/21	139	T	78	265	C	47	222
Os03t0701000-01	2561	A	A/G	49/36	142	A	82	277	G	60	208	A/G	33/26	138	A	92	283	G	93	222
Os03t0701000-01	2585	T	T/G	42/30	114	T	86	283	G	47	164	T/G	33/33	116	T	87	283	G	82	194
Os03t0701300-00	204	T	T/C	16/39	180	T	65	226	C	52	222	T/C	2012-09-23	61	T	37	141	C	57	222
Os03t0701400-02	2459	T	T/C	16/16	123	T	11	63	C	21	183	T/C	34/19	73	T	24	88	C	11	104
Os03t0701800-02	1088	C	C/A	32/43	32	C	81	246	A	94	24	C/A	32/41	40	C	53	189	A	51	33
Os03t0701900-01	212	G	G/A	17/16	225	G	22	96	A	38	222	G/A	2012-12-12	180	G	21	56	A	35	222
Os03t0701900-01	1092	A	A/G	168/172	193	A	260	283	G	205	180	A/G	124/106	174	A	327	283	G	299	222
Os03t0701900-01	433	T	T/C	45/42	142	T	112	283	C	60	198	T/C	37/30	118	T	98	283	C	53	204
Os03t0701900-01	890	T	T/C	54/33	122	T	95	283	C	40	131	T/C	47/25	99	T	135	283	C	89	215
Os03t0703400-01	845	C	C/A	32/28	176	C	140	283	A	79	168	C/A	133/59	105	C	334	283	A	120	222
Os03t0703900-01	941	C	C/G	66/57	225	C	172	283	G	109	222	C/G	82/66	225	C	173	283	G	107	222
Os03t0704000-00	204	G	G/A	2012-11-13	133	G	83	279	A	45	222	G/A	23/50	173	G	17	81	A	126	222
Os03t0704000-00	168	T	T/C	2012-05-17	152	T	73	250	C	40	212	T/C	26/55	185	T	12	66	C	126	222
Os03t0704000-00	372	C	C/T	39/53	187	C	196	283	T	88	222	C/T	30/58	184	C	34	132	T	150	222
Os03t0704700-01	1270	T	T/C	118/83	150	T	672	283	C	235	155	T/C	139/128	178	T	311	283	C	144	222
Os03t0704700-01	2187	C	C/T	183/180	225	C	582	283	T	243	222	C/T	157/159	225	C	348	283	T	111	222
Os03t0704901-01	337	T	T/C	2012-10-18	225	T	68	235	C	26	222	T/C	2012-06-16	225	T	23	99	C	13	222
Os03t0705300-01	2791	G	G/T	70/68	181	G	100	283	T	64	222	G/T	2012-11-12	120	G	29	117	T	54	217
Os03t0706900-01	2007	T	T/A	24/24	144	T	71	223	A	35	137	T/A	2012-11-22	64	T	27	111	A	31	121
Os03t0706900-01	1104	G	G/A	82/77	225	G	406	283	A	248	222	G/A	157/132	225	G	256	283	A	224	222
Os03t0706900-01	990	A	A/C	71/79	225	A	373	283	C	276	222	A/C	162/140	225	A	228	283	C	223	222
Os03t0706900-01	324	A	A/G	14/15	79	A	128	283	G	75	176	A/G	47/60	122	A	79	246	G	60	191
Os03t0707200-00	367	T	T/C	21/20	109	T	188	283	C	58	222	T/C	13/35	177	T	85	283	C	35	219
Os03t0719100-01	2843	C	C/T	61/28	94	C	98	279	T	52	192	C/T	31/20	108	C	71	221	T	69	216
Os03t0719800-01	104	C	C/A	16/21	86	C	51	135	A	48	174	C/A	2012-10-22	48	C	56	199	A	124	222
Os03t0724300-01	2000	T	T/G	35/41	225	G	57	222	T	43	123	T/G	28/41	225	G	34	222	T	47	171
Os03t0724700-03	605	T	T/C	26/35	174	T	126	283	C	111	217	T/C	44/47	171	T	144	283	C	136	222
Os03t0725100-01	649	C	C/T	64/65	188	C	145	283	T	106	190	C/T	60/55	195	C	127	283	T	190	222
Os03t0725100-01	398	T	T/C	74/72	167	T	161	283	C	143	154	T/C	86/62	150	T	137	283	C	157	222
Os03t0726500-01	163	A	A/G	40/44	71	A	157	283	G	189	222	A/G	69/104	142	A	144	283	G	170	222
Os03t0726800-01	1462	A	A/G	17/25	156	A	84	282	G	45	211	A/G	21/35	168	A	63	220	G	91	222
Os03t0727900-01	1556	A	A/G	26/28	148	A	27	111	G	36	190	A/G	14/16	124	A	39	147	G	41	213
Os03t0727900-01	770	T	T/C	2012-12-13	217	T	39	147	C	33	222	T/C	20/14	202	T	49	178	C	44	222
Os03t0728600-01	836	A	A/G	34/13	49	A	52	187	G	20	168	A/G	2012-08-13	42	A	36	117	G	28	183
Os03t0728800-01	1212	C	C/T	39/43	176	C	44	162	T	48	212	C/T	19/23	152	C	40	150	T	60	222
Os03t0728800-01	801	C	C/T	40/37	225	C	42	119	T	35	222	C/T	25/15	213	C	46	168	T	50	222
Os03t0728900-00	1073	A	A/G	34/13	165	A	64	223	G	23	222	A/G	22/23	225	A	184	283	G	67	222
Os03t0729900-01	724	A	A/G	23/13	85	A	135	283	G	60	197	A/G	37/18	94	A	41	109	G	73	222
Os03t0730800-01	1264	T	T/C	2012-12-20	83	T	72	247	C	37	202	T/C	2012-10-13	74	T	43	159	C	27	188
Os03t0730800-01	1494	T	T/C	29/30	157	T	55	196	C	52	147	T/C	19/21	130	T	46	168	C	64	213
Os03t0730800-01	3276	G	G/A	60/37	116	G	75	256	A	42	142	G/A	28/23	120	G	60	211	A	34	167
Os03t0730800-01	3299	T	T/C	78/84	197	T	65	226	C	77	202	T/C	30/39	179	T	67	232	C	82	222
Os03t0732100-01	2735	A	A/T	13/13	91	A	58	205	T	35	155	A/T	36/22	107	A	41	153	T	51	203
Os03t0733000-01	252	T	T/C	61/60	177	T	129	283	C	80	222	T/C	43/49	185	T	116	283	C	140	222
Os03t0733000-01	200	G	G/A	54/51	225	G	134	283	A	79	222	G/A	48/54	225	G	117	283	A	150	222
Os03t0733400-01	3545	T	T/C	68/60	137	T	87	270	C	40	148	T/C	21/27	133	T	46	168	C	52	203
Os03t0733400-01	1419	G	G/A	36/48	191	G	102	283	A	118	213	G/A	36/57	175	G	75	231	A	137	169
Os03t0734100-01	55	T	T/G	77/32	32	T	510	283	G	170	222	T/G	77/40	142	T	212	283	G	214	222
Os03t0734700-01	1145	A	A/G	53/42	156	A	73	250	G	65	195	A/G	13/31	172	A	69	212	G	85	222
Os03t0734900-00	322	G	G/A	35/16	94	G	141	283	A	63	204	G/A	34/31	159	G	118	283	A	105	222
Os03t0735300-01	1409	A	A/C	73/46	217	A	56	166	C	49	222	A/C	22/23	225	A	61	214	C	64	222
Os03t0736000-01	2731	T	T/C	55/60	169	T	89	283	C	107	222	T/C	46/40	164	T	87	272	C	106	222
Os03t0737100-01	56	G	G/A	67/57	225	G	55	196	A	56	222	G/A	17/20	200	G	51	184	A	75	222
Os03t0737600-01	1419	G	G/A	45/51	225	G	83	249	A	53	222	G/A	14/24	225	G	64	192	A	67	222
Os03t0737800-01	982	T	T/G	39/26	225	T	94	283	G	83	222	T/G	34/34	225	T	50	143	G	64	222
Os03t0737800-01	1713	G	G/A	58/44	166	G	146	283	A	78	222	G/A	39/44	176	G	72	247	A	91	222
Os03t0737800-01	2058	C	C/T	81/57	225	C	164	283	T	111	222	C/T	52/50	225	C	93	283	T	123	222
Os03t0737900-01	1827	C	C/T	24/40	225	C	29	117	T	26	222	C/T	2012-09-17	225	C	13	69	T	29	222
Os03t0737900-01	357	A	A/G	14/21	149	A	83	279	G	48	222	A/G	18/25	180	A	25	105	G	55	222
Os03t0737900-01	1763	T	T/C	82/109	189	T	96	283	C	84	191	T/C	24/42	170	T	53	190	C	111	222
Os03t0737900-01	873	G	G/A	82/59	140	G	173	283	A	132	214	G/A	42/43	161	G	91	283	A	106	222
Os03t0737900-01	1575	A	A/G	143/115	150	A	196	283	G	151	222	A/G	47/42	163	A	100	283	G	142	222
Os03t0738000-01	733	G	G/A	44/41	151	G	35	135	A	31	211	G/A	14/19	162	G	20	90	A	29	222
Os03t0738200-00	297	G	G/A	34/50	173	G	93	283	A	93	168	G/A	42/49	171	G	167	283	A	170	222
Os03t0738200-00	360	T	T/C	33/54	225	T	95	282	C	87	222	T/C	59/47	225	T	131	283	C	173	222
Os03t0738400-01	1748	G	G/A	426/423	61	G	662	225	A	470	144	G/A	104/112	64	G	184	259	A	471	151
Os03t0740700-01	1422	G	G/C	40/39	192	G	85	283	C	59	222	G/C	18/32	177	G	89	283	C	109	222
Os03t0740700-01	679	G	G/C	2012-12-15	143	G	84	282	C	61	160	G/C	19/19	141	G	65	226	C	68	222
Os03t0740700-01	663	G	G/T	2012-07-13	66	G	76	259	T	50	192	G/T	21/18	132	G	66	229	T	67	222
Os03t0740700-01	2473	T	T/G	36/47	178	T	67	208	G	38	169	T/G	23/31	150	T	60	211	G	69	222
Os03t0740700-01	2243	C	C/T	45/55	164	C	84	282	T	73	220	C/T	26/49	166	C	95	283	T	100	222
Os03t0740700-01	1555	C	C/T	43/41	185	C	104	283	T	77	222	C/T	28/36	180	C	67	232	T	87	222
Os03t0740700-01	2403	A	A/G	46/60	185	A	94	283	G	69	222	A/G	31/51	189	A	87	252	G	126	222
Os03t0740700-01	1741	T	T/A	30/23	144	T	87	283	A	55	204	T/A	36/30	154	T	56	199	A	98	222
Os03t0740833-01	223	T	T/C	52/33	30	T	103	184	C	115	65	T/C	106/83	29	T	210	233	C	28	59
Os03t0740833-01	264	C	C/T	58/42	146	C	107	283	T	137	213	C/T	125/113	139	C	258	283	T	34	221
Os03t0740833-01	715	T	T/A	98/75	196	T	186	283	A	154	117	T/A	141/109	183	T	443	283	A	52	222
Os03t0740900-01	405	A	A/G	45/38	132	A	151	283	G	99	66	A/G	123/101	141	A	335	283	G	31	201
Os03t0740900-01	564	C	C/T	26/36	179	C	89	283	T	114	159	C/T	87/74	193	C	218	283	T	23	208
Os03t0741400-01	712	T	T/C	39/53	189	T	119	283	C	77	127	T/C	42/56	189	T	312	283	C	258	222
Os03t0741400-01	672	C	C/T	37/31	140	C	118	283	T	51	128	C/T	47/44	155	C	331	283	T	174	222
Os03t0741600-00	166	A	A/G	2012-10-20	159	A	192	283	G	76	210	A/G	92/98	198	A	212	283	G	155	222
Os03t0744200-01	853	A	A/G	13/54	148	A	63	200	G	102	217	A/G	21/38	173	A	31	103	G	63	222
Os03t0744300-01	1071	C	C/T	73/80	225	C	111	283	T	125	222	C/T	41/51	225	C	98	283	T	151	222
Os03t0744300-01	367	C	C/T	78/57	161	C	135	283	T	138	217	C/T	52/52	182	C	107	283	T	139	222
Os03t0744600-01	85	T	T/C	22/17	112	T	175	283	C	79	222	T/C	41/27	146	T	35	110	C	44	222
Os03t0746400-01	2098	T	T/C	24/15	101	T	21	93	C	15	161	T/C	13/13	120	T	38	144	C	18	194
Os03t0746600-01	1252	T	T/A	14/17	225	T	48	174	A	39	222	T/A	2012-11-16	170	T	24	102	A	46	222
Os03t0747300-01	1179	A	A/G	106/80	167	A	129	283	G	122	218	A/G	53/57	178	A	125	283	G	118	222
Os03t0747800-01	1286	G	G/A	39/34	225	G	58	136	A	41	222	G/A	36/29	225	G	47	171	A	36	222
Os03t0747900-00	2929	A	A/T	2012-08-15	225	A	39	147	T	27	222	A/T	2012-08-22	131	A	37	141	T	28	222
Os03t0747900-00	3929	T	T/C	21/14	110	T	45	146	C	28	222	T/C	2012-12-17	107	T	34	132	C	33	222
Os03t0747900-00	4293	T	T/C	30/14	75	T	38	144	C	37	192	T/C	17/17	126	T	49	159	C	15	153
Os03t0748200-01	1025	T	T/G	112/60	91	T	168	283	G	96	202	T/G	54/26	87	T	99	283	G	90	216
Os03t0748400-01	1214	G	G/A	77/39	106	G	145	283	A	55	139	G/A	53/35	139	G	124	283	A	81	217
Os03t0748600-01	686	G	G/A	2012-11-13	101	G	37	141	A	31	222	G/A	2012-12-11	104	G	43	159	A	44	222
Os03t0748700-01	1226	A	A/G	24/34	225	A	68	235	G	62	222	A/G	2012-12-19	225	A	44	162	G	116	222
Os03t0748700-01	508	G	G/A	23/17	136	G	86	269	A	57	194	G/A	15/25	157	G	64	223	A	138	222
Os03t0749300-03	849	T	T/A	30/14	25	T	223	283	A	69	148	T/A	24/15	41	T	31	123	A	14	69
Os03t0750400-01	845	T	T/C	78/48	115	T	125	283	C	146	220	T/C	74/73	172	T	151	283	C	123	222
Os03t0751000-01	238	G	G/T	104/114	225	G	291	283	T	217	222	G/T	81/83	225	G	200	283	T	271	222
Os03t0752100-01	420	T	T/C	28/37	225	T	52	187	C	57	222	T/C	29/27	225	T	74	197	C	131	222
Os03t0752100-01	106	A	A/T	17/30	160	A	48	174	T	43	188	A/T	35/20	100	A	77	262	T	83	213
Os03t0754800-01	967	G	G/A	45/46	225	G	155	283	A	113	222	G/A	56/57	225	G	120	283	A	110	222
Os03t0754800-01	1290	C	C/A	94/106	182	C	168	283	A	141	188	C/A	69/89	181	C	152	283	A	129	222
Os03t0754900-02	1013	C	C/T	2012-11-18	70	C	32	114	T	23	130	C/T	2012-10-13	135	C	28	102	T	49	222
Os03t0755000-01	2114	G	G/T	34/36	176	G	70	220	T	44	222	G/T	32/31	163	G	75	256	T	74	222
Os03t0755000-01	2727	A	A/G	59/66	185	A	74	253	G	79	215	A/G	36/43	179	A	81	274	G	74	222
Os03t0755100-01	2016	C	C/T	70/69	225	C	262	283	T	107	222	C/T	41/47	225	C	140	283	T	170	222
Os03t0755100-01	1932	C	C/T	65/49	225	C	262	283	T	129	222	C/T	57/44	225	C	145	283	T	163	222
Os03t0756000-01	829	T	T/A	762/854	204	T	622	283	A	687	222	T/A	223/220	190	T	318	283	A	598	222
Os03t0756200-01	4205	A	A/G	58/43	225	A	124	283	G	71	216	A/G	48/49	225	A	117	283	G	92	222
Os03t0756200-01	572	C	C/T	2012-10-12	105	C	102	283	T	52	140	C/T	58/50	165	C	109	283	T	80	222
Os03t0756200-01	660	A	A/T	2012-12-13	192	A	141	283	T	62	222	A/T	59/64	225	A	123	283	T	113	222
Os03t0756200-01	1606	C	C/A	60/57	179	C	269	283	A	185	222	C/A	87/99	180	C	267	283	A	215	222
Os03t0756200-01	2180	T	T/C	49/51	190	T	236	283	C	160	151	T/C	88/109	189	T	245	283	C	191	222
Os03t0756700-01	2850	T	T/C	19/24	157	T	39	147	C	29	199	T/C	2012-08-15	79	T	42	109	C	86	222
Os03t0756700-01	2809	G	G/T	20/26	167	G	47	171	T	32	208	G/T	2012-12-20	92	G	40	127	T	84	222
Os03t0756700-01	2717	G	G/A	25/23	163	G	49	178	A	21	171	G/A	17/19	145	G	45	165	A	79	222
Os03t0756700-01	2794	T	T/C	22/29	160	T	48	174	C	35	208	T/C	20/15	123	T	41	132	C	85	222
Os03t0756700-01	2426	T	T/G	20/25	163	T	71	244	G	44	210	T/G	26/17	128	T	66	229	G	87	222
Os03t0756700-01	1839	T	T/C	21/17	225	T	61	214	C	39	222	T/C	28/28	225	T	41	118	C	93	222
Os03t0757900-01	1853	A	A/T	21/26	168	A	29	117	T	22	167	A/T	2012-12-19	146	A	21	93	T	25	175
Os03t0757900-01	1862	T	T/G	20/31	156	T	33	129	G	20	153	T/G	13/18	125	T	32	126	G	17	140
Os03t0783700-00	429	A	A/G	106/47	64	A	312	283	G	130	178	A/G	78/45	106	A	132	283	G	116	222
Os03t0784500-01	1058	A	A/C	51/35	225	A	115	283	C	120	222	A/C	39/35	225	A	169	283	C	249	222
Os03t0784500-01	281	G	G/A	2012-09-14	78	G	97	283	A	72	102	G/A	43/34	157	G	142	283	A	222	222
Os03t0784600-01	1246	T	T/C	22/23	166	T	117	283	C	95	211	T/C	37/45	183	T	156	283	C	223	222
Os03t0784600-01	1274	T	T/C	28/27	225	T	128	283	C	102	222	T/C	41/50	225	T	172	283	C	231	222
Os03t0784700-01	79	C	C/T	34/37	133	C	81	274	T	81	192	C/T	52/54	113	C	144	283	T	105	222
Os03t0784900-01	102	T	T/C	2012-10-14	74	T	77	234	C	53	116	T/C	18/19	84	T	38	144	C	54	118
Os03t0785900-01	29	C	C/T	24/20	64	C	52	187	T	36	150	C/T	2012-12-13	55	C	19	87	T	20	111
Os03t0785900-01	829	T	T/C	98/86	225	T	173	283	C	111	222	T/C	48/47	225	T	79	268	C	61	222
Os03t0785900-01	312	C	C/T	38/22	115	C	162	283	T	61	221	C/T	49/31	120	C	64	223	T	30	205
Os03t0786000-01	1052	T	T/C	170/104	105	T	336	283	C	179	159	T/C	153/119	146	T	364	283	C	132	219
Os03t0786750-00	1996	C	C/T	47/50	157	C	178	283	T	128	222	C/T	74/39	134	C	156	283	T	187	222
Os03t0788300-02	83	T	T/C	14/23	165	T	44	162	C	40	222	T/C	10/46	225	T	51	184	C	51	222
Os03t0788400-00	802	A	A/G	18/19	148	A	40	127	G	40	218	A/G	24/24	214	A	67	232	G	84	222
Os03t0788500-01	514	T	T/G	36/43	225	T	104	283	G	78	222	T/G	148/140	225	T	216	283	G	209	222
Os03t0788500-01	126	G	G/T	53/41	225	G	72	247	T	70	222	G/T	76/69	225	G	171	283	T	141	222
Os03t0792900-01	969	A	A/T	65/69	225	A	178	283	T	123	222	A/T	108/78	225	A	126	283	T	154	222
Os03t0792900-01	208	G	G/A	88/63	225	G	373	283	A	207	222	G/A	175/151	225	G	244	283	A	293	222
Os03t0792900-01	650	T	T/C	133/116	184	T	521	283	C	352	222	T/C	294/263	193	T	407	283	C	442	222
Os03t0793000-01	647	T	T/A	25/30	179	T	38	144	A	35	195	T/A	18/20	150	T	39	129	A	99	222
Os03t0793000-01	613	G	G/A	19/31	167	G	51	156	A	40	198	G/A	24/33	172	G	55	196	A	127	222
Os03t0793500-01	2660	A	A/T	2012-12-13	90	A	22	96	T	11	111	A/T	2012-11-17	110	A	22	96	T	24	168
Os03t0793500-01	2648	T	T/G	26/19	102	T	43	139	G	22	148	T/G	21/23	108	T	40	150	G	34	179
Os03t0794800-01	630	T	T/C	23/29	172	T	116	283	C	67	184	T/C	38/31	163	T	90	277	C	111	222
Os03t0794800-02	1438	T	T/G	43/46	127	T	88	283	G	62	188	T/G	34/21	99	T	63	205	G	68	201
Os03t0794800-02	1430	G	G/T	43/46	225	G	88	283	T	59	222	G/T	34/22	199	G	64	208	T	67	222
Os03t0794900-01	253	T	T/C	13/13	124	T	141	283	C	50	222	T/C	44/47	179	T	117	283	C	155	222
Os03t0794900-01	712	C	C/T	35/42	186	C	197	283	T	105	222	C/T	73/69	199	C	217	283	T	231	222
Os03t0795000-01	1728	C	C/A	2012-11-11	101	C	43	159	A	11	161	C/A	2012-10-15	78	C	34	132	A	20	177
Os03t0795100-01	1152	C	C/T	2012-12-29	66	C	58	205	T	14	128	C/T	2012-12-10	84	C	37	141	T	21	157
Os03t0795100-01	880	T	T/C	46/49	187	T	168	283	C	75	210	T/C	14/19	157	T	75	256	C	145	222
Os03t0795100-01	193	G	G/T	31/17	86	G	147	283	T	38	204	G/T	15/16	123	G	47	171	T	55	207
Os03t0795100-01	970	C	C/T	73/62	178	C	220	283	T	73	215	C/T	29/20	128	C	87	283	T	153	222
Os03t0795100-01	991	T	T/A	78/73	225	T	219	283	A	82	222	T/A	35/26	225	T	96	283	A	153	222
Os03t0795800-01	145	T	T/A	36/36	158	T	401	283	A	177	160	T/A	134/115	163	T	249	283	A	208	222
Os03t0797000-01	1057	C	C/T	22/22	225	C	41	153	T	36	222	C/T	2012-08-18	103	C	43	159	T	41	222
Os03t0797000-01	316	C	C/T	15/13	179	C	49	178	T	43	222	C/T	16/17	225	C	27	111	T	56	222
Os03t0797000-01	285	A	A/G	2012-12-11	96	A	49	178	G	41	222	A/G	16/20	154	A	28	114	G	55	222
Os03t0797300-01	531	G	G/A	60/121	141	G	121	283	A	130	203	G/A	94/87	154	G	158	283	A	78	217
Os03t0797300-01	546	C	C/T	69/120	156	C	125	283	T	136	222	C/T	94/91	157	C	149	283	T	70	201
Os03t0797500-01	1087	T	T/C	48/48	151	T	162	283	C	143	222	T/C	98/74	184	T	145	283	C	49	222
Os03t0797700-01	1246	T	T/G	66/89	151	T	92	283	G	57	191	T/G	20/26	98	T	43	109	G	103	201
Os03t0799000-01	69	G	G/C	170/195	183	G	507	283	C	479	222	G/C	116/152	200	G	142	283	C	261	222
Os03t0799000-01	1298	C	C/G	139/154	181	C	117	283	G	154	222	C/G	42/35	152	C	45	122	G	76	204
Os03t0799100-01	296	G	G/A	42/47	195	G	108	283	A	109	222	G/A	2012-12-21	168	G	53	167	A	104	222
Os03t0799500-01	654	C	C/T	20/23	225	C	62	217	T	44	222	C/T	15/21	225	C	58	205	T	83	222
Os03t0799500-01	546	C	C/T	23/32	174	C	75	256	T	46	222	C/T	41/28	163	C	60	211	T	101	222
Os03t0800000-02	2060	T	T/A	23/21	123	T	78	265	A	30	151	T/A	2012-05-16	96	T	17	66	A	27	160
Os03t0800000-02	2100	A	A/G	15/26	148	A	56	199	G	31	191	A/G	2012-07-13	109	A	13	69	G	20	169
Os03t0800800-01	852	T	T/C	17/15	107	T	26	71	C	26	189	T/C	2012-10-15	63	T	25	105	C	68	218
Os03t0800800-01	2949	T	T/G	22/28	162	T	31	99	G	22	166	T/G	13/15	132	T	41	153	G	68	222
Os03t0800800-01	1628	T	T/C	31/36	225	T	46	168	C	46	222	T/C	15/29	225	T	52	187	C	93	222
Os03t0800800-01	1439	C	C/G	31/26	225	C	30	97	G	32	222	C/G	17/24	225	C	54	159	G	91	222
Os03t0800800-01	2911	G	G/A	24/37	177	G	35	135	A	23	207	G/A	18/20	154	G	46	168	A	76	222
Os03t0800800-01	2653	C	C/T	31/25	125	C	40	150	T	36	180	C/T	27/14	59	C	53	190	T	57	216
Os03t0801900-01	856	C	C/T	15/23	156	C	167	283	T	49	173	C/T	83/53	136	C	89	283	T	95	222
Os03t0801900-01	1274	G	G/T	121/97	175	G	255	283	T	151	222	G/T	98/100	194	G	188	283	T	130	222
Os03t0802200-01	234	G	G/T	57/44	225	G	321	283	T	161	222	G/T	310/264	225	G	647	283	T	425	222
Os03t0802800-01	1065	C	C/A	84/56	117	C	142	283	A	33	140	C/A	33/25	110	C	114	283	A	61	192
Os03t0802800-01	861	C	C/T	73/91	225	C	150	283	T	101	222	C/T	44/35	225	C	108	283	T	161	222
Os03t0802800-01	695	A	A/G	71/87	186	A	159	283	G	113	181	A/G	74/56	168	A	159	283	G	177	222
Os03t0803000-01	1068	G	G/A	127/108	225	G	219	283	A	111	222	G/A	98/77	225	G	255	283	A	193	222
Os03t0806400-01	985	G	G/A	49/31	225	G	28	114	A	30	222	G/A	2012-11-16	182	G	19	87	A	28	222
Os03t0809800-01	553	G	G/A	14/20	146	G	47	171	A	27	173	G/A	16/15	121	G	40	150	A	37	222
Os03t0809800-01	203	T	T/C	22/15	120	T	56	199	C	51	217	T/C	22/23	160	T	51	184	C	72	222
Os03t0810300-01	1426	G	G/A	37/12	37	G	54	193	A	28	136	G/A	2012-09-11	97	G	41	153	A	15	167
Os03t0810800-01	537	G	G/C	61/33	112	G	133	283	C	62	206	G/C	27/14	85	G	52	187	C	31	192
Os03t0810900-01	2988	G	G/A	2012-09-19	225	G	73	250	A	54	222	G/A	19/13	197	G	37	141	A	94	222
Os03t0816100-01	1342	C	C/T	24/18	127	C	54	193	T	42	222	C/T	2012-10-14	88	C	42	128	T	81	222
Os03t0816100-01	212	T	T/C	27/26	225	T	182	283	C	125	222	T/C	42/64	225	T	123	283	C	147	222
Os03t0816300-01	1527	G	G/T	18/19	225	G	31	123	T	24	222	G/T	2012-06-17	75	G	32	126	T	48	222
Os03t0816300-01	913	G	G/C	15/15	130	G	31	123	C	22	200	G/C	2012-12-12	94	G	35	117	C	64	222
Os03t0816900-01	314	G	G/A	2012-12-11	189	G	35	99	A	36	222	G/A	2012-11-28	225	G	49	178	A	77	222
Os03t0816900-01	1803	T	T/C	2012-11-16	27	T	49	178	C	34	118	T/C	2012-12-21	65	T	35	135	C	54	136
Os03t0816950-01	1268	C	C/T	31/38	50	C	47	171	T	51	92	C/T	2012-12-24	47	C	37	123	T	60	98
Os03t0816950-01	2681	T	T/C	26/14	83	T	56	175	C	43	185	T/C	21/20	122	T	56	199	C	45	217
Os03t0816950-01	1821	C	C/T	38/48	176	C	89	283	T	101	208	C/T	27/38	166	C	69	198	T	124	222
Os03t0816950-01	1920	T	T/A	37/40	225	T	111	283	A	70	222	T/A	30/48	225	T	69	170	A	127	222
Os03t0816950-01	1440	T	T/G	53/32	110	T	92	268	G	54	156	T/G	38/23	100	T	87	283	G	43	208
Os03t0817000-01	1380	T	T/A	55/59	187	T	75	208	A	77	222	T/A	24/42	187	T	60	211	A	94	222
Os03t0817200-01	1451	C	C/A	91/43	225	C	190	283	A	87	222	C/A	34/26	217	C	46	168	A	46	222
Os03t0817800-01	761	C	C/T	68/66	225	C	241	283	T	182	222	C/T	19/37	225	C	11	63	T	81	222
Os03t0817900-01	1894	G	G/A	97/87	225	G	121	283	A	79	222	G/A	31/24	225	G	28	114	A	69	222
Os03t0818000-00	686	G	G/A	2012-07-18	225	G	42	137	A	36	222	G/A	2012-07-19	202	G	24	77	A	46	222
Os03t0818000-00	1195	T	T/C	45/30	132	T	112	283	C	58	210	T/C	24/17	88	T	58	205	C	78	220
Os03t0818000-00	1198	T	T/A	44/33	225	T	113	283	A	55	222	T/A	25/16	189	T	64	223	A	81	222
Os03t0818100-01	1362	G	G/A	100/49	70	G	188	283	A	65	184	G/A	35/24	116	G	75	240	A	72	203
Os03t0818200-01	881	A	A/G	52/32	126	A	59	208	G	33	152	A/G	2012-08-13	63	A	14	72	G	13	162
Os03t0818300-01	614	A	A/G	97/91	170	A	174	283	G	153	222	A/G	58/75	175	A	117	283	G	143	222
Os03t0819900-01	491	A	A/G	339/399	196	A	757	283	G	579	222	A/G	233/258	194	A	531	283	G	587	222
Os03t0820700-01	605	G	G/A	2012-12-26	121	G	105	283	A	34	222	G/A	64/44	225	G	128	283	A	63	222
Os03t0820900-01	2255	C	C/T	31/26	225	C	46	168	T	34	222	C/T	20/15	175	C	24	102	T	44	222
Os03t0820900-01	712	C	C/A	31/35	180	C	121	283	A	88	162	C/A	52/56	182	C	86	283	A	101	222
Os03t0820900-01	1836	C	C/T	79/94	191	C	163	283	T	133	222	C/T	60/55	175	C	127	283	T	146	222
Os03t0820900-01	1810	G	G/C	77/65	153	G	167	283	C	128	217	G/C	62/48	151	G	128	283	C	117	222
Os03t0820900-01	1831	G	G/A	73/99	225	G	157	283	A	138	222	G/A	62/52	225	G	123	283	A	148	222
Os03t0821100-01	2106	A	A/G	197/87	46	A	150	283	G	70	222	A/G	2012-10-14	74	A	20	90	G	25	194
Os03t0821100-01	1911	T	T/C	159/105	148	T	137	283	C	89	222	T/C	2012-11-22	85	T	38	144	C	58	222
Os03t0821300-01	765	G	G/A	2012-12-10	158	G	106	283	A	28	222	G/A	66/28	220	G	140	283	A	112	222
Os03t0821800-01	219	C	C/G	26/17	93	C	136	283	G	35	108	C/G	26/24	126	C	48	174	G	39	195
Os03t0821800-01	1024	T	T/C	105/98	175	T	290	283	C	149	165	T/C	58/52	166	T	134	283	C	121	222
Os03t0821900-01	147	A	A/G	2012-08-21	191	A	60	211	G	36	222	A/G	27/33	225	A	49	178	G	86	222
Os03t0822100-01	1365	C	C/T	2012-08-20	153	C	24	102	T	35	191	C/T	2012-08-12	106	C	22	75	T	31	150
Os03t0822900-01	1148	T	T/C	2012-06-21	28	T	67	210	C	25	195	T/C	2012-10-12	123	T	29	98	C	75	222
Os03t0823000-01	1939	C	C/T	25/15	120	C	135	283	T	63	220	C/T	35/40	180	C	45	115	T	31	222
Os03t0823000-01	142	C	C/G	2012-10-19	80	C	115	283	G	40	222	C/G	50/32	161	C	27	111	G	29	222
Os03t0823200-01	725	C	C/T	33/17	104	C	94	283	T	56	214	C/T	27/35	170	C	68	235	T	88	222
Os03t0823800-01	693	A	A/G	79/100	225	A	115	283	G	138	222	A/G	88/53	225	A	75	221	G	17	222
Os03t0823900-00	1253	T	T/C	13/19	151	T	36	138	C	22	210	T/C	2012-10-10	99	T	17	81	C	25	208
Os03t0823900-00	1216	T	T/G	14/14	126	T	44	162	G	24	209	T/G	2012-10-15	140	T	17	81	G	29	222
Os03t0824000-01	97	T	T/C	2012-11-16	136	T	29	117	C	30	179	T/C	2012-06-22	160	T	15	75	C	22	160
Os03t0824000-01	82	G	G/A	2012-09-14	149	G	25	105	A	33	197	G/A	2012-07-22	184	G	13	69	A	27	222
Os03t0824100-01	1668	G	G/T	2012-11-17	84	G	59	208	T	17	139	G/T	2012-09-16	61	G	51	184	T	53	210
Os03t0824100-01	1038	C	C/T	25/21	225	C	68	235	T	30	222	C/T	2012-12-19	225	C	39	147	T	72	222
Os03t0824100-01	1764	A	A/G	30/29	165	A	65	226	G	32	222	A/G	17/23	163	A	47	171	G	78	222
Os03t0824100-01	1812	T	T/C	27/23	225	T	52	187	C	35	222	T/C	23/18	225	T	41	129	C	91	222
Os03t0824200-01	522	G	G/A	35/34	225	G	105	283	A	97	222	G/A	21/29	225	G	71	244	A	149	222
Os03t0824200-01	985	A	A/T	63/62	173	A	111	283	T	123	222	A/T	32/33	174	A	92	283	T	197	222
Os03t0824200-01	1008	A	A/C	71/56	175	A	109	283	C	102	192	A/C	38/32	156	A	92	283	C	163	222
Os03t0824500-01	188	G	G/C	169/90	73	G	297	283	C	126	148	G/C	97/55	100	G	207	283	C	172	222
Os03t0825400-01	559	G	G/A	112/136	191	G	99	283	A	110	222	G/A	35/35	155	G	42	156	A	92	222
Os03t0825700-01	2973	A	A/G	28/36	89	A	48	151	G	36	170	A/G	16/19	80	A	21	93	G	44	167
Os03t0825700-01	677	A	A/C	51/48	165	A	144	283	C	116	207	A/C	34/42	194	A	86	283	C	145	222
Os03t0825700-01	834	G	G/A	74/66	165	G	214	283	A	178	194	G/A	50/54	170	G	129	283	A	168	222
Os03t0825800-01	72	G	G/A	13/18	120	G	93	269	A	69	222	G/A	52/38	187	G	113	283	A	81	222
Os03t0825800-01	350	G	G/T	17/32	225	G	210	283	T	111	222	G/T	63/59	225	G	154	283	T	130	222
Os03t0825800-01	417	A	A/T	33/33	225	A	284	283	T	158	222	A/T	80/64	225	A	219	283	T	189	222
Os03t0827500-02	1023	T	T/C	26/32	126	T	84	282	C	56	188	T/C	2012-10-27	82	T	34	110	C	59	215
Os03t0827700-01	1030	G	G/A	14/13	71	G	98	283	A	17	158	G/A	22/19	77	G	12	66	A	42	191
Os03t0828100-01	663	A	A/G	25/22	133	A	76	235	G	27	164	A/G	2012-10-13	62	A	10	60	G	16	93
Os03t0828100-01	596	G	G/A	36/22	162	G	84	252	A	29	222	G/A	16/15	165	G	11	63	A	27	222
Os03t0828100-02	266	T	T/C	2012-10-24	225	T	83	279	C	34	222	T/C	16/26	225	T	12	66	C	30	222
Os03t0829000-01	845	T	T/A	50/18	47	T	92	283	A	23	169	T/A	20/18	120	T	37	141	A	24	142
Os03t0829000-03	889	C	C/T	28/48	143	C	31	103	T	48	170	C/T	2012-09-18	134	C	30	120	T	52	196
Os03t0829100-01	836	T	T/A	32/34	60	T	115	283	A	96	107	T/A	21/24	44	T	71	223	A	121	124
Os03t0829100-01	857	T	T/G	22/32	57	T	96	263	G	97	113	T/G	28/30	27	T	60	190	G	122	105
Os03t0829100-01	617	A	A/C	22/16	102	A	139	283	C	44	147	A/C	32/17	82	A	100	283	C	85	213
Os03t0829100-01	740	C	C/T	27/26	146	C	149	283	T	60	195	C/T	33/21	112	C	86	265	T	92	203
Os03t0829100-01	711	G	G/C	27/41	225	G	158	283	C	89	222	G/C	40/41	225	G	80	210	C	151	222
Os03t0829200-01	525	A	A/G	17/43	225	A	133	283	G	244	222	A/G	30/138	160	A	51	142	G	240	222
Os03t0829200-01	564	A	A/G	20/50	225	A	141	283	G	282	222	A/G	34/155	188	A	54	158	G	289	222
Os03t0838800-00	959	G	G/C	18/16	117	G	30	120	C	36	209	G/C	24/22	134	G	75	256	C	30	206
Os03t0838800-00	952	C	C/A	14/22	225	C	36	138	A	46	222	C/A	25/30	225	C	73	250	A	32	222
Os03t0838800-00	945	G	G/T	15/18	162	G	37	141	T	46	184	G/T	28/31	185	G	84	282	T	31	222
Os03t0840900-01	781	T	T/A	52/44	119	T	45	165	A	44	178	T/A	2012-11-14	93	T	31	123	A	25	125
Os03t0840900-01	215	A	A/C	97/77	163	A	183	283	C	124	222	A/C	52/57	187	A	75	234	C	115	222
Os03t0843500-01	2081	G	G/A	137/114	174	G	243	283	A	177	142	G/A	96/102	179	G	297	283	A	278	222
Os03t0844450-01	560	A	A/G	33/41	225	A	40	112	G	35	223	A/G	21/15	225	A	26	108	G	31	222
Os03t0844500-01	357	A	A/G	2012-12-15	89	A	52	187	G	21	187	A/G	2012-12-10	90	A	18	84	G	46	222
Os03t0844500-01	1082	C	C/T	2012-12-23	72	C	85	283	T	45	176	C/T	2012-12-26	66	C	53	190	T	49	208
Os03t0844500-01	1148	G	G/A	28/22	225	G	96	249	A	85	222	G/A	25/27	225	G	55	196	A	81	222
Os03t0844500-01	2149	C	C/T	55/45	171	C	133	283	T	118	222	C/T	28/44	180	C	83	279	T	119	222
Os03t0845700-01	60	C	C/G	2012-09-14	46	C	43	134	G	17	113	C/G	2012-07-13	47	C	49	178	G	49	130
Os03t0847600-01	1892	C	C/G	161/166	76	C	250	283	G	191	80	C/G	115/123	58	C	283	283	G	216	170
Os03t0851100-01	676	C	C/T	250/134	68	C	299	283	T	162	222	C/T	80/47	103	C	117	283	T	107	201
Os03t0851900-01	692	C	C/T	11/34	140	C	53	190	T	47	179	C/T	19/28	124	C	58	205	T	62	200
Os03t0852101-00	49	C	C/T	25/20	225	C	47	171	T	43	223	C/T	22/17	219	C	41	153	T	42	222
Os03t0852900-01	2020	G	G/A	79/90	194	G	117	283	A	70	214	G/A	2012-12-24	92	G	30	120	A	66	222
Os03t0852900-01	2126	C	C/T	89/89	225	C	86	265	T	75	222	C/T	27/19	225	C	48	136	T	61	222
Os03t0853700-01	2087	A	A/G	29/17	93	A	68	211	G	30	163	A/G	2012-08-20	24	A	57	202	G	35	191
Os03t0853700-01	1643	T	T/C	2012-12-20	153	T	31	123	C	23	179	T/C	2012-12-11	107	T	29	117	C	42	222
Os03t0853700-01	926	T	T/C	2012-09-23	159	T	57	181	C	42	179	T/C	16/18	157	T	41	131	C	60	222
Os03t0853700-01	2910	C	C/T	18/18	151	C	49	178	T	32	214	C/T	17/16	122	C	35	135	T	46	222
Os03t0853700-01	1010	C	C/T	14/21	146	C	63	177	T	45	197	C/T	21/20	137	C	53	167	T	57	222
Os03t0853700-01	2015	C	C/T	25/23	151	C	72	247	T	41	221	C/T	27/25	159	C	68	235	T	71	222
Os03t0853700-01	1973	A	A/G	27/24	138	A	68	210	G	43	222	A/G	31/28	159	A	69	212	G	63	222
Os03t0853800-02	465	A	A/T	46/45	38	A	70	200	T	37	46	A/T	22/25	32	A	64	207	T	82	92
Os03t0853800-02	441	T	T/C	60/45	26	T	83	251	C	39	59	T/C	25/25	24	T	72	238	C	83	91
Os03t0854000-01	677	C	C/T	26/25	176	C	217	283	T	82	191	C/T	78/71	194	C	175	283	T	166	222
Os03t0854200-01	734	G	G/C	59/38	153	G	46	168	C	38	222	G/C	16/13	114	G	42	156	C	57	222
Os03t0854200-01	346	C	C/T	26/24	156	C	29	117	T	31	218	C/T	20/17	132	C	32	126	T	40	219
Os03t0854300-01	637	T	T/C	34/43	182	T	40	150	C	36	181	T/C	13/19	156	T	64	223	C	62	222
Os03t0854500-01	1666	T	T/G	94/127	79	T	390	283	G	259	178	T/G	92/91	100	T	208	283	G	204	194
Os03t0855600-02	1062	T	T/A	22/33	177	T	38	144	A	40	222	T/A	2012-07-15	136	T	19	87	A	43	219
Os03t0857200-01	2271	C	C/T	2012-11-14	96	C	55	196	T	18	200	C/T	2012-09-16	79	C	30	120	T	12	165
Os03t0857200-01	1923	A	A/G	22/29	225	A	67	232	G	51	222	A/G	21/17	225	A	36	138	G	51	222
Os03t0858400-01	1534	T	T/G	158/141	168	T	139	283	G	157	222	T/G	48/62	170	T	95	274	G	168	222
Os03t0858400-01	337	T	T/C	64/55	175	T	161	283	C	115	207	T/C	56/43	161	T	130	283	C	166	222
Os03t0858400-01	322	C	C/T	68/47	149	C	187	283	T	120	161	C/T	67/48	167	C	145	283	T	175	222
Os03t0859600-01	74	C	C/T	160/124	225	C	214	283	T	245	222	C/T	125/96	225	C	232	283	T	302	222
Os03t0859700-00	112	G	G/A	35/29	134	G	159	283	A	76	127	G/A	83/56	120	G	168	283	A	90	203
Os03t0860000-01	1362	A	A/T	62/26	76	A	101	283	T	44	166	A/T	31/11	49	A	91	264	T	30	195
Os03t0860000-01	1612	C	C/T	68/32	106	C	109	283	T	49	213	C/T	40/19	104	C	54	193	T	48	222
Os03t0860900-01	1012	A	A/G	17/18	127	A	87	283	G	67	206	A/G	16/19	138	A	40	150	G	97	222
Os03t0860900-01	1751	T	T/C	33/40	180	T	114	283	C	75	181	T/C	22/30	154	T	66	229	C	108	222
Os03t0860900-01	2080	T	T/A	66/53	179	T	123	283	A	106	203	T/A	43/39	170	T	87	283	A	144	222
Os03t0861800-02	569	C	C/T	25/16	68	C	103	283	T	60	218	C/T	22/30	113	C	73	234	T	81	212
Os04t0119800-01	1805	C	C/T	2012-11-15	225	C	61	214	T	20	222	C/T	2012-05-16	59	C	30	120	T	24	222
Os04t0119800-01	794	C	C/T	2012-07-15	141	C	97	283	T	38	222	C/T	2012-08-21	55	C	41	153	T	31	222
Os04t0119800-01	2075	C	C/T	17/21	170	C	103	283	T	38	222	C/T	2012-10-20	69	C	44	162	T	40	222
Os04t0127200-01	2532	T	T/A	27/21	35	T	182	190	A	104	79	T/A	139/121	44	T	244	229	A	227	156
Os04t0127200-01	459	G	G/C	13/27	49	G	148	240	C	116	157	G/C	154/122	77	G	195	283	C	265	222
Os04t0127200-01	2481	A	A/T	27/29	29	A	196	201	T	216	109	A/T	166/196	48	A	284	238	T	361	158
Os04t0127200-01	2467	G	G/A	30/28	104	G	199	201	A	218	222	G/A	168/186	180	G	284	238	A	362	222
Os04t0127200-01	3011	C	C/T	28/25	36	C	125	185	T	111	222	C/T	82/96	141	C	174	213	T	170	222
Os04t0129400-01	350	C	C/G	16/19	145	C	35	135	G	38	219	C/G	2012-09-11	94	C	24	78	G	35	222
Os04t0132300-01	432	C	C/T	27/16	106	C	29	117	T	39	211	C/T	2012-09-22	152	C	27	91	T	57	222
Os04t0132300-01	316	C	C/G	2012-10-17	77	C	45	165	G	31	182	C/G	2012-12-13	114	C	37	141	G	60	207
Os04t0132300-01	649	C	C/T	30/14	72	C	31	105	T	31	193	C/T	13/15	114	C	28	114	T	36	199
Os04t0136900-01	975	G	G/C	26/14	60	G	75	213	C	21	126	G/C	2012-09-25	42	G	60	211	C	38	177
Os04t0136900-01	350	G	G/A	23/13	88	G	46	168	A	29	216	G/A	19/17	134	G	30	100	A	43	210
Os04t0137500-00	96	G	G/T	69/61	225	G	261	283	T	173	222	G/T	106/80	225	G	240	283	T	266	222
Os04t0151800-01	115	T	T/A	46/28	103	T	100	283	A	69	141	T/A	31/29	149	T	53	190	A	81	212
Os04t0151800-01	166	C	C/T	47/31	124	C	100	283	T	73	183	C/T	36/25	120	C	49	178	T	88	208
Os04t0151900-01	2963	A	A/C	121/119	190	A	208	283	C	175	211	A/C	54/88	185	A	131	283	C	161	222
Os04t0152500-01	1583	G	G/A	2012-08-13	133	G	52	187	A	20	190	G/A	2012-12-20	154	G	24	102	A	39	199
Os04t0152500-01	2234	C	C/T	36/40	181	C	64	223	T	49	181	C/T	13/22	146	C	39	129	T	60	222
Os04t0152500-01	1932	A	A/G	24/27	161	A	54	174	G	33	192	A/G	13/27	163	A	30	120	G	38	222
Os04t0152500-01	2054	A	A/T	25/18	116	A	64	223	T	37	204	A/T	15/23	157	A	41	153	T	38	209
Os04t0162100-01	2694	A	A/T	41/40	225	A	41	117	T	36	222	A/T	2012-11-09	147	A	29	117	T	37	222
Os04t0162100-01	2491	T	T/A	100/80	146	T	105	283	A	62	124	T/A	33/17	83	T	97	283	A	86	222
Os04t0162701-00	423	G	G/A	41/77	225	G	59	208	A	83	222	G/A	2012-12-10	189	G	16	78	A	38	222
Os04t0165300-01	1380	C	C/G	42/18	131	C	57	202	G	24	222	C/G	23/14	166	C	45	165	G	38	222
Os04t0165700-01	412	T	T/C	2012-07-14	202	T	88	283	C	46	222	T/C	34/21	211	T	56	166	C	122	222
Os04t0165700-01	944	A	A/C	26/44	225	A	140	283	C	123	222	A/C	49/29	225	A	86	283	C	170	222
Os04t0169100-02	2758	T	T/C	84/84	196	T	231	283	C	173	222	T/C	56/84	181	T	108	283	C	186	222
Os04t0169300-01	994	A	A/T	28/18	177	A	63	220	T	33	222	A/T	2012-06-19	79	A	32	126	T	31	222
Os04t0172501-01	457	C	C/T	15/26	170	C	93	283	T	28	187	C/T	2012-06-16	125	C	51	184	T	28	182
Os04t0172501-01	484	C	C/T	18/26	131	C	94	283	T	35	190	C/T	2012-06-19	115	C	55	196	T	30	157
Os04t0172501-01	445	C	C/T	17/32	198	C	79	268	T	50	222	C/T	2012-10-25	195	C	67	232	T	37	222
Os04t0174800-01	168	G	G/T	30/29	139	G	90	283	T	39	190	G/T	35/19	93	G	70	241	T	52	221
Os04t0178300-02	510	T	T/A	16/18	146	T	1250	283	A	189	34	T/A	232/142	148	T	964	283	A	281	222
Os04t0179100-01	372	T	T/C	2012-10-27	47	T	278	283	C	39	143	T/C	32/25	124	T	197	283	C	33	188
Os04t0179700-01	2648	C	C/T	2012-10-20	148	C	256	283	T	27	222	C/T	46/9	55	C	198	283	T	17	222
Os04t0180400-01	1420	T	T/C	23/14	122	T	947	283	C	161	204	T/C	65/66	186	T	437	283	C	172	222
Os04t0182650-00	420	C	C/T	31/34	176	C	66	229	T	102	153	C/T	43/41	177	C	108	283	T	113	222
Os04t0183100-02	295	T	T/C	2012-11-15	132	T	38	144	C	40	182	T/C	17/20	139	T	43	137	C	67	222
Os04t0185500-01	1649	T	T/C	63/58	189	T	257	283	C	195	191	T/C	117/107	186	T	234	283	C	187	222
Os04t0185500-01	2597	T	T/C	115/117	225	T	310	283	C	204	222	T/C	120/95	225	T	246	283	C	191	222
Os04t0185500-01	1412	C	C/T	73/73	173	C	278	283	T	196	202	C/T	121/100	159	C	250	283	T	193	222
Os04t0185500-01	237	T	T/C	2012-12-16	225	T	115	283	C	77	222	T/C	45/55	225	T	108	283	C	83	222
Os04t0185500-01	2740	T	T/C	66/58	164	T	116	283	C	70	213	T/C	47/34	148	T	105	283	C	78	222
Os04t0185500-01	304	C	C/T	24/20	225	C	126	283	T	51	224	C/T	54/35	225	C	106	283	T	80	222
Os04t0191400-01	499	T	T/A	51/62	225	T	125	283	A	33	222	T/A	28/38	225	T	50	181	A	96	222
Os04t0191500-01	59	C	C/T	15/20	198	C	322	283	T	69	222	C/T	21/37	225	C	51	184	T	113	222
Os04t0191800-01	795	T	T/C	2012-07-13	118	T	42	156	C	21	222	T/C	2012-09-14	212	T	24	102	C	24	222
Os04t0191800-01	828	A	A/G	2012-10-19	134	A	40	150	G	24	222	A/G	2012-09-16	224	A	30	120	G	32	222
Os04t0191800-01	1128	G	G/A	22/21	147	G	78	265	A	40	176	G/A	2012-09-17	62	G	43	159	A	55	222
Os04t0191800-01	1132	C	C/T	2012-10-23	66	C	76	236	T	27	173	C/T	2012-11-17	77	C	42	156	T	39	199
Os04t0191800-01	1170	C	C/T	24/19	153	C	61	214	T	38	179	C/T	17/19	147	C	44	162	T	46	222
Os04t0191800-01	1006	C	C/G	30/39	186	C	96	283	G	63	211	C/G	26/15	99	C	47	171	G	56	222
Os04t0194500-01	1836	C	C/T	52/30	225	C	158	283	T	76	222	C/T	75/68	225	C	114	283	T	91	222
Os04t0195000-01	1831	G	G/A	74/54	156	G	207	283	A	166	136	G/A	75/66	165	G	182	283	A	212	222
Os04t0201200-01	1678	C	C/T	22/22	144	C	17	81	T	17	200	C/T	2012-08-18	51	C	16	78	T	25	200
Os04t0206200-01	1885	T	T/C	13/18	144	T	80	228	C	62	175	T/C	17/28	171	T	73	250	C	96	222
Os04t0209200-01	3279	C	C/A	2012-11-26	61	C	266	283	A	33	172	C/A	37/17	66	C	103	283	A	35	191
Os04t0217600-01	1010	T	T/C	2012-11-12	108	T	26	68	C	27	162	T/C	18/13	96	T	30	120	C	50	217
Os04t0218900-01	539	C	C/T	21/25	107	C	46	127	T	45	139	C/T	14/18	31	C	33	129	T	50	145
Os04t0223000-01	2160	G	G/T	65/57	182	G	56	176	T	44	222	G/T	13/15	134	G	34	113	T	50	222
Os04t0223000-01	802	A	A/G	25/21	121	A	81	274	G	79	206	A/G	33/38	190	A	59	183	G	83	222
Os04t0223000-01	488	G	G/A	34/38	225	G	69	238	A	96	222	G/A	34/23	225	G	65	189	A	80	222
Os04t0223000-01	1912	A	A/G	79/87	187	A	133	283	G	131	222	A/G	50/39	164	A	102	283	G	125	222
Os04t0223000-01	1940	T	T/G	78/93	193	T	143	283	G	158	222	T/G	54/48	178	T	94	283	G	127	222
Os04t0224600-01	350	G	G/A	27/14	77	G	65	226	A	32	174	G/A	2012-09-16	135	G	32	126	A	38	199
Os04t0224600-01	355	T	T/C	23/14	87	T	69	238	C	37	191	T/C	2012-09-18	144	T	34	132	C	49	222
Os04t0224600-01	346	T	T/C	29/14	65	T	65	207	C	34	172	T/C	2012-09-18	146	T	29	117	C	41	184
Os04t0224600-01	372	C	C/G	26/19	214	C	71	221	G	41	222	C/G	2012-12-21	225	C	46	168	G	57	222
Os04t0228000-01	1848	A	A/G	18/22	145	A	41	153	G	20	132	A/G	2012-08-15	129	A	19	87	G	45	222
Os04t0228000-01	1630	T	T/G	13/24	225	T	49	145	G	32	222	T/G	2012-10-18	138	T	26	108	G	66	222
Os04t0250200-01	920	C	C/T	127/57	203	C	134	283	T	45	222	C/T	43/16	55	C	77	262	T	28	222
Os04t0250700-01	293	G	G/T	33/11	102	G	92	283	T	12	192	G/T	2012-07-27	72	G	58	205	T	11	173
Os04t0254000-01	1114	A	A/G	46/53	178	A	87	270	G	63	196	A/G	33/23	132	A	68	235	G	97	222
Os04t0270100-03	1195	C	C/A	175/151	225	C	293	283	A	187	222	C/A	107/70	225	C	289	283	A	201	222
Os04t0270200-01	402	G	G/A	26/21	86	G	96	283	A	45	142	G/A	30/23	82	G	58	171	A	78	183
Os04t0271000-01	739	A	A/C	23/16	80	A	66	229	C	28	173	A/C	15/19	143	A	48	134	C	46	188
Os04t0271200-01	612	A	A/G	2012-08-16	116	A	70	207	G	47	222	A/G	51/46	225	A	67	232	G	94	222
Os04t0272500-01	825	A	A/G	16/16	128	A	32	126	G	43	222	A/G	2012-10-19	80	A	23	99	G	47	222
Os04t0272500-01	1081	G	G/T	17/18	136	G	34	132	T	38	219	G/T	2012-12-12	98	G	26	108	T	41	222
Os04t0274400-01	756	C	C/T	28/27	145	C	54	193	T	37	207	C/T	15/16	108	C	33	129	T	45	217
Os04t0274400-01	320	G	G/A	2012-12-15	93	G	50	181	A	25	210	G/A	22/25	166	G	28	114	A	38	222
Os04t0278000-01	1215	C	C/T	60/44	225	C	148	283	T	59	222	C/T	62/13	89	C	200	283	T	76	222
Os04t0278000-01	1501	C	C/T	59/44	225	C	189	283	T	69	222	C/T	93/20	109	C	192	283	T	52	222
Os04t0278900-02	986	T	T/A	16/19	163	T	36	138	A	27	222	T/A	2012-10-12	122	T	36	138	A	38	222
Os04t0283900-01	908	G	G/A	64/36	117	G	64	223	A	31	196	G/A	23/17	96	G	34	132	A	34	202
Os04t0284500-02	1628	G	G/A	14/31	170	G	49	178	A	53	222	G/A	2012-12-14	92	G	33	129	A	62	222
Os04t0284500-02	1678	T	T/C	16/29	160	T	51	184	C	75	222	T/C	21/15	104	T	37	141	C	46	213
Os04t0284900-01	1389	A	A/G	37/26	225	A	33	129	G	37	222	A/G	2012-07-17	225	A	20	90	G	28	222
Os04t0284900-01	1063	G	G/A	36/24	124	G	54	193	A	32	205	G/A	2012-09-17	68	G	29	117	A	39	222
Os04t0284900-01	1166	G	G/A	32/24	146	G	62	217	A	46	222	G/A	15/14	112	G	46	168	A	32	222
Os04t0286900-00	2165	C	C/T	2012-12-15	88	C	28	114	T	23	186	C/T	2012-09-16	116	C	30	120	T	19	168
Os04t0286900-00	1512	G	G/C	2012-11-09	159	G	19	87	C	13	222	G/C	2012-09-17	225	G	15	75	C	33	222
Os04t0286900-00	2160	T	T/A	2012-12-16	154	T	31	123	A	21	222	T/A	2012-11-16	180	T	30	120	A	21	222
Os04t0286900-00	2163	C	C/G	2012-12-15	132	C	28	114	G	24	222	C/G	2012-12-14	136	C	30	120	G	19	222
Os04t0286900-00	2111	C	C/A	2012-07-16	39	C	21	93	A	16	150	C/A	13/13	99	C	20	90	A	13	138
Os04t0286900-00	3020	G	G/A	2012-10-18	87	G	20	90	A	19	199	G/A	17/21	142	G	40	150	A	30	198
Os04t0286900-00	1975	G	G/A	2012-09-18	137	G	19	87	A	20	222	G/A	19/21	225	G	22	96	A	29	222
Os04t0286900-00	2019	C	C/T	2012-06-14	90	C	19	87	T	21	222	C/T	19/24	225	C	26	108	T	33	222
Os04t0286900-00	2490	C	C/T	2012-11-09	139	C	24	102	T	19	222	C/T	25/19	225	C	27	111	T	49	222
Os04t0286900-00	1781	T	T/C	2012-11-11	96	T	17	81	C	10	138	T/C	31/18	92	T	26	108	C	25	200
Os04t0291100-01	931	G	G/A	27/31	93	G	76	253	A	77	94	G/A	20/36	82	G	44	162	A	97	96
Os04t0295000-01	445	A	A/C	2012-09-14	211	A	37	141	C	18	222	A/C	2012-10-14	201	A	22	32	C	48	222
Os04t0295000-01	644	A	A/C	2012-11-15	73	A	66	229	C	21	188	A/C	21/14	85	A	53	190	C	28	192
Os04t0295000-01	560	G	G/A	18/25	174	G	91	283	A	43	201	G/A	26/34	176	G	53	190	A	92	222
Os04t0295000-01	588	C	C/T	15/25	164	C	85	283	T	42	222	C/T	27/42	177	C	61	214	T	84	222
Os04t0295000-01	569	G	G/C	21/25	225	G	101	283	C	43	222	G/C	29/42	225	G	65	226	C	98	222
Os04t0295200-01	954	T	T/A	16/19	225	T	28	52	A	58	222	T/A	2012-05-17	220	T	14	63	A	53	222
Os04t0298600-00	250	T	T/G	55/42	225	T	123	283	G	124	222	T/G	60/71	225	T	111	283	G	143	222
Os04t0298600-00	138	G	G/C	49/36	225	G	118	283	C	115	222	G/C	65/58	225	G	131	283	C	84	222
Os04t0298600-00	279	G	G/A	52/39	225	G	126	283	A	115	222	G/A	66/60	225	G	110	283	A	135	222
Os04t0298600-00	1727	C	C/T	93/80	194	C	217	283	T	136	220	C/T	91/97	202	C	176	283	T	136	222
Os04t0301700-01	1476	A	A/C	43/29	225	A	142	283	C	77	222	A/C	93/55	225	A	218	283	C	85	222
Os04t0303900-01	265	G	G/T	21/13	116	G	86	283	T	39	222	G/T	47/30	168	G	70	241	T	49	222
Os04t0303950-01	356	T	T/C	16/22	168	T	57	202	C	42	210	T/C	2012-12-11	111	T	34	132	C	54	222
Os04t0303950-01	203	G	G/A	19/20	150	G	48	153	A	46	222	G/A	22/19	154	G	27	111	A	63	222
Os04t0304200-01	1343	G	G/A	2012-11-27	62	G	51	184	A	38	222	G/A	17/14	112	G	40	150	A	75	222
Os04t0304200-01	1177	A	A/G	2012-08-21	53	A	55	196	G	30	222	A/G	24/21	155	A	54	193	G	81	222
Os04t0304200-01	2525	T	T/C	39/26	225	T	79	236	C	40	222	T/C	29/27	225	T	56	199	C	92	222
Os04t0304200-01	2234	T	T/G	26/22	146	T	84	263	G	23	164	T/G	32/26	157	T	44	139	G	73	222
Os04t0307200-01	206	G	G/A	20/20	225	G	137	283	A	116	222	G/A	51/65	225	G	62	162	A	137	222
Os04t0309400-01	1497	T	T/A	94/25	37	T	100	283	A	52	180	T/A	24/18	118	T	49	178	A	38	185
Os04t0309400-01	1567	C	C/T	109/34	43	C	95	283	T	35	222	C/T	28/15	85	C	60	211	T	26	222
Os04t0319600-01	977	C	C/T	121/38	32	T	103	222	C	172	283	C/T	75/27	75	T	56	222	C	265	283
Os04t0320100-01	1872	G	G/A	51/50	225	A	155	222	G	68	166	G/A	54/45	225	A	138	222	G	181	283
Os04t0337000-01	728	G	G/A	64/52	168	A	105	198	G	129	283	G/A	25/24	169	A	64	218	G	49	178
Os04t0337300-01	433	T	T/C	145/90	121	T	272	283	C	114	144	T/C	103/62	122	T	283	283	C	213	222
Os04t0349300-00	1131	C	C/T	2012-05-22	36	C	43	115	T	14	222	C/T	2012-09-15	144	C	25	105	T	10	219
Os04t0349401-00	1846	C	C/A	35/22	225	C	99	283	A	36	222	C/A	25/15	218	C	32	126	A	34	222
Os04t0349500-01	1008	C	C/T	132/51	21	C	104	283	T	47	186	C/T	39/14	55	C	67	232	T	45	148
Os04t0350000-02	3062	A	A/G	2012-10-17	148	A	25	105	G	15	156	A/G	2012-06-19	155	A	29	117	G	42	222
Os04t0350000-02	2912	G	G/C	2012-12-11	67	G	29	117	C	12	95.8	G/C	2012-11-09	70	G	33	129	C	23	168
Os04t0350000-02	3454	C	C/T	22/19	219	C	17	81	T	19	222	C/T	2012-12-14	189	C	26	108	T	32	222
Os04t0350000-02	3436	T	T/C	20/20	225	T	17	81	C	18	222	T/C	13/15	217	T	21	93	C	36	222
Os04t0350000-02	2679	A	A/G	2012-08-12	110	A	31	123	G	17	172	A/G	13/16	139	A	23	99	G	39	222
Os04t0350300-00	2265	A	A/C	105/96	181	A	88	249	C	78	222	A/C	2012-09-12	119	A	22	96	C	24	207
Os04t0350300-00	1818	A	A/G	93/96	180	A	72	227	G	96	222	A/G	2012-09-12	106	A	20	90	G	22	208
Os04t0350300-00	1783	C	C/T	90/83	184	C	65	202	T	82	222	C/T	2012-11-11	103	C	22	96	T	17	204
Os04t0356600-01	2049	G	G/T	2012-12-15	193	G	136	283	T	31	222	G/T	25/16	225	G	40	150	T	109	222
Os04t0385700-01	1521	A	A/G	39/28	156	A	90	258	G	94	129	A/G	63/69	183	A	107	283	G	113	222
Os04t0393900-01	1834	A	A/G	47/46	198	A	132	283	G	55	222	A/G	15/19	168	A	31	123	G	27	222
Os04t0393900-01	1382	T	T/C	42/31	156	T	136	283	C	67	190	T/C	40/30	170	T	42	156	C	28	222
Os04t0394700-01	721	G	G/A	2012-12-19	102	G	112	283	A	57	132	G/A	53/42	172	G	95	283	A	97	222
Os04t0394700-01	1984	T	T/C	32/25	225	T	187	283	C	80	222	T/C	60/76	225	T	178	283	C	135	222
Os04t0395100-01	1086	G	G/A	20/36	190	G	17	59	A	32	167	G/A	24/44	183	G	49	153	A	50	222
Os04t0395700-00	649	T	T/G	54/50	225	T	57	202	G	60	222	T/G	14/31	225	T	27	111	G	48	222
Os04t0395700-00	840	G	G/T	83/92	192	G	85	283	T	96	222	G/T	29/28	140	G	54	193	T	59	222
Os04t0397000-01	118	C	C/G	181/155	225	C	424	283	G	343	222	C/G	116/120	225	C	202	283	G	282	222
Os04t0397100-01	1478	A	A/C	96/84	225	A	216	283	C	136	222	A/C	73/63	225	A	157	283	C	143	222
Os04t0397400-01	128	G	G/T	46/36	148	G	124	283	T	37	203	G/T	45/23	100	G	83	279	T	56	210
Os04t0397601-00	71	C	C/T	57/37	209	C	109	283	T	35	222	C/T	29/14	128	C	69	238	T	53	222
Os04t0398300-01	161	G	G/A	187/148	225	G	404	283	A	267	222	G/A	158/146	225	G	328	283	A	305	222
Os04t0398800-01	4289	C	C/T	2012-12-26	70	C	34	132	T	25	141	C/T	2012-09-15	64	C	43	159	T	21	172
Os04t0398800-01	681	T	T/C	2012-07-13	225	T	31	123	C	16	222	T/C	2012-11-09	155	T	26	108	C	48	222
Os04t0398800-01	970	G	G/A	2012-06-15	130	G	30	120	A	22	178	G/A	2012-12-18	104	G	51	184	A	46	222
Os04t0398800-01	4665	C	C/T	34/25	225	C	40	150	T	32	222	C/T	13/16	225	C	40	150	T	66	222
Os04t0398800-01	4596	A	A/G	41/31	153	A	48	174	G	41	179	A/G	16/16	133	A	68	235	G	75	222
Os04t0398800-01	4130	A	A/G	34/27	157	A	68	235	G	39	222	A/G	18/20	156	A	84	282	G	91	222
Os04t0398800-01	4320	T	T/C	27/34	164	T	41	153	C	46	206	T/C	20/22	158	T	52	167	C	85	222
Os04t0402500-00	970	A	A/G	16/14	163	A	95	283	G	62	222	A/G	2012-10-20	225	A	21	93	G	55	222
Os04t0403200-01	226	T	T/G	2012-10-28	119	T	85	283	G	28	222	T/G	48/18	168	T	76	259	G	24	222
Os04t0403300-00	200	C	C/T	68/55	147	C	130	283	T	59	143	C/T	36/38	154	C	67	232	T	90	222
Os04t0404400-01	969	C	C/T	24/21	225	C	28	114	T	15	222	C/T	21/13	184	C	110	283	T	155	222
Os04t0404800-01	2474	A	A/C	43/59	225	A	116	283	C	77	222	A/C	33/46	225	A	93	283	C	167	222
Os04t0404800-01	2451	C	C/T	42/51	225	C	148	283	T	82	222	C/T	36/44	225	C	122	283	T	180	222
Os04t0404800-01	2229	G	G/A	38/46	192	G	272	283	A	131	206	G/A	68/70	193	G	190	283	A	312	222
Os04t0405000-01	145	C	C/T	32/23	225	C	62	183	T	45	222	C/T	14/18	225	C	32	126	T	85	222
Os04t0405600-01	2014	A	A/G	27/22	177	A	53	175	G	32	222	A/G	20/15	183	A	40	150	G	40	222
Os04t0405800-01	1096	G	G/A	137/58	44	G	252	283	A	84	78	G/A	54/26	85	G	212	283	A	121	216
Os04t0405900-01	1084	G	G/C	15/30	225	G	195	283	C	106	222	G/C	29/40	225	G	42	156	C	249	222
Os04t0406600-01	1629	T	T/G	31/41	157	T	31	99	G	44	184	T/G	17/22	138	T	51	140	G	78	222
Os04t0406600-01	188	G	G/T	73/54	225	G	220	283	T	141	222	G/T	65/58	225	G	214	283	T	223	222
Os04t0408600-01	174	G	G/T	17/21	169	G	108	283	T	73	222	G/T	29/34	189	G	11	63	T	23	219
Os04t0409500-01	913	C	C/T	42/33	225	C	79	268	T	40	222	C/T	20/18	225	C	55	196	T	59	222
Os04t0409600-01	1654	G	G/C	54/53	225	G	76	259	C	70	222	G/C	38/27	225	G	73	212	C	107	222
Os04t0410200-00	1839	G	G/A	26/32	225	G	33	98	A	50	222	G/A	2012-08-13	134	G	16	78	A	51	222
Os04t0412000-01	1057	C	C/G	2012-12-19	225	C	25	105	G	19	222	C/G	27/32	225	C	117	283	G	51	222
Os04t0412300-02	1277	G	G/T	109/103	186	G	81	250	T	72	155	G/T	181/205	185	G	291	283	T	82	222
Os04t0412350-01	778	G	G/C	2012-11-14	79	G	30	99	C	37	222	G/C	16/15	140	G	23	74	C	22	203
Os04t0412350-01	1073	G	G/T	25/27	159	G	35	135	T	53	204	G/T	23/18	121	G	38	99	T	42	222
Os04t0412900-01	620	G	G/A	28/26	225	G	71	244	A	58	222	G/A	2012-11-28	161	G	12	66	A	13	222
Os04t0414100-01	157	T	T/C	20/15	104	T	173	283	C	71	222	T/C	50/62	202	T	144	283	C	136	222
Os04t0414100-02	1789	T	T/A	24/31	113	T	22	86	A	44	177	T/A	2012-12-24	121	T	21	93	A	70	167
Os04t0414500-01	593	C	C/A	2012-11-16	87	C	14	72	A	13	148	C/A	2012-09-16	56	C	25	105	A	24	176
Os04t0415200-01	660	C	C/T	2012-12-13	182	C	130	283	T	63	222	C/T	23/28	225	C	35	114	T	48	222
Os04t0416900-01	195	T	T/C	29/15	82	T	88	249	C	26	179	T/C	14/13	91	T	65	226	C	38	210
Os04t0416900-01	333	A	A/G	16/14	93	A	47	145	G	17	162	A/G	14/14	118	A	34	132	G	37	213
Os04t0417400-00	653	G	G/A	2012-10-21	151	G	34	132	A	52	222	G/A	15/31	166	G	29	117	A	21	175
Os04t0417400-00	1357	G	G/T	29/40	225	G	42	156	T	54	222	G/T	38/32	225	G	49	178	T	40	222
Os04t0417600-00	1333	C	C/A	23/31	110	A	31	151	C	38	144	C/A	2012-08-16	34	A	35	152	C	109	283
Os04t0417600-00	1100	G	G/A	21/25	163	G	61	191	A	34	216	G/A	24/20	143	G	60	211	A	113	222
Os04t0418500-01	1595	C	C/G	117/50	52	C	259	283	G	45	184	C/G	110/45	60	C	208	283	G	113	222
Os04t0421900-01	1947	T	T/C	72/47	134	T	280	283	C	119	101	T/C	90/61	143	T	188	283	C	145	222
Os04t0423600-01	1143	T	T/G	2012-10-18	75	T	75	256	G	38	216	T/G	2012-10-14	89	T	30	120	G	32	214
Os04t0423600-01	1138	C	C/T	2012-11-18	167	C	75	256	T	55	222	C/T	16/17	225	C	33	129	T	46	222
Os04t0423600-01	2438	C	C/T	14/21	225	C	64	223	T	40	222	C/T	23/16	225	C	33	129	T	41	222
Os04t0423600-01	3115	G	G/A	35/57	187	G	226	283	A	165	222	G/A	34/38	166	G	47	145	A	112	222
Os04t0429200-01	1717	A	A/G	16/21	225	A	64	223	G	52	222	A/G	18/19	225	A	43	132	G	64	222
Os04t0429200-01	2084	A	A/T	37/34	163	A	96	283	T	77	167	A/T	32/21	125	A	73	218	T	75	222
Os04t0429800-01	2085	G	G/A	57/53	225	G	98	283	A	58	222	G/A	43/37	225	G	89	272	A	92	222
Os04t0429900-01	707	T	T/C	20/30	192	T	65	204	C	27	222	T/C	22/21	161	T	42	137	C	52	222
Os04t0429900-01	615	G	G/A	27/18	215	G	94	247	A	45	222	G/A	31/34	225	G	56	199	A	82	222
Os04t0430000-01	105	C	C/T	2012-09-12	122	C	42	128	T	63	222	C/T	2012-07-24	184	C	19	87	T	64	222
Os04t0430000-01	688	G	G/T	41/43	225	G	62	155	T	118	222	G/T	12/35	225	G	36	105	T	113	222
Os04t0430700-01	2097	G	G/A	25/36	151	G	114	283	A	81	221	G/A	52/76	185	G	133	283	A	130	222
Os04t0430700-01	2090	C	C/T	27/35	225	C	113	283	T	85	222	C/T	59/73	225	C	138	283	T	132	222
Os04t0431200-01	2038	T	T/C	2012-08-20	57	C	53	199	T	45	141	T/C	22/16	112	C	53	222	T	68	235
Os04t0432200-00	866	C	C/T	27/16	73	C	31	123	T	25	151	C/T	2012-09-13	43	C	36	126	T	25	128
Os04t0432200-00	369	T	T/C	40/32	164	T	83	279	C	64	189	T/C	34/31	162	T	81	254	C	72	220
Os04t0432500-01	130	C	C/T	17/18	156	C	160	283	T	59	155	C/T	56/41	177	C	118	283	T	118	222
Os04t0433200-01	2300	T	T/G	30/28	147	T	154	283	G	65	189	T/G	43/18	71	T	107	283	G	56	206
Os04t0434300-01	1106	T	T/A	33/30	162	T	58	205	A	53	186	T/A	16/19	156	T	44	162	A	93	222
Os04t0434300-01	1538	G	G/T	44/23	96	G	67	212	T	26	178	G/T	27/14	77	G	39	105	T	51	188
Os04t0434600-00	2472	A	A/C	65/53	149	A	54	193	C	31	213	A/C	2012-08-16	43	A	25	105	C	25	191
Os04t0434600-00	2480	G	G/T	74/60	225	T	51	222	G	44	149	G/T	18/18	225	T	25	222	G	31	123
Os04t0435100-01	110	C	C/A	2012-07-18	23	C	341	283	A	156	222	C/A	170/125	125	C	146	283	A	165	222
Os04t0435100-01	272	G	G/A	2012-11-12	111	G	313	283	A	158	201	G/A	194/149	162	G	185	283	A	151	222
Os04t0438700-01	1323	T	T/C	15/26	145	C	48	209	T	18	48	T/C	2012-12-13	119	C	55	222	T	27	111
Os04t0441800-01	89	T	T/C	2012-06-15	29	C	39	201	T	40	150	T/C	26/43	162	C	42	221	T	17	81
Os04t0442000-01	85	T	T/G	15/26	172	G	79	222	T	59	171	T/G	33/33	109	G	66	222	T	37	141
Os04t0444200-01	791	G	G/A	94/79	225	G	477	283	A	312	222	G/A	157/144	225	G	268	283	A	364	222
Os04t0444300-01	1031	C	C/T	18/29	225	T	263	222	C	90	243	C/T	17/32	225	T	42	222	C	88	283
Os04t0444300-01	405	G	G/C	61/61	166	C	517	222	G	393	283	G/C	84/84	174	C	158	222	G	261	283
Os04t0445600-00	1739	C	C/T	36/50	169	C	52	187	T	42	139	C/T	25/30	167	C	60	211	T	58	222
Os04t0445600-00	656	C	C/T	14/21	160	C	74	219	T	45	222	C/T	34/39	176	C	52	187	T	55	222
Os04t0445600-00	1339	A	A/C	30/32	186	A	77	262	C	41	220	A/C	35/24	158	A	72	247	C	71	222
Os04t0445600-00	1285	C	C/T	35/33	138	C	106	283	T	39	118	C/T	45/28	114	C	80	271	T	55	217
Os04t0445800-01	170	A	A/T	40/45	189	T	193	196	A	135	283	A/T	53/43	175	T	103	222	A	120	283
Os04t0446300-01	919	A	A/G	37/59	130	A	62	217	G	72	157	A/G	30/30	123	A	32	114	G	69	180
Os04t0455700-00	129	C	C/T	2012-11-23	225	T	66	222	C	77	202	C/T	35/21	219	T	27	222	C	62	217
Os04t0463100-01	369	C	C/A	36/20	89	A	47	212	C	54	193	C/A	24/19	107	A	22	168	C	71	244
Os04t0464500-01	864	A	A/T	98/113	225	A	347	283	T	194	222	A/T	124/128	225	A	326	283	T	248	222
Os04t0464500-01	1163	A	A/G	129/118	176	A	235	283	G	111	222	A/G	82/67	167	A	184	283	G	152	222
Os04t0464750-01	181	T	T/C	37/25	129	T	96	277	C	41	193	T/C	24/13	69	T	50	181	C	30	182
Os04t0464966-01	1621	G	G/A	43/34	111	G	53	164	A	32	149	G/A	65/40	120	G	120	283	A	141	222
Os04t0473400-01	848	G	G/T	292/333	193	T	186	63	G	195	283	G/T	57/86	177	T	105	168	G	147	283
Os04t0474300-01	1250	A	A/G	7/53	144	G	73	210	A	35	117	A/G	10/45	171	G	83	222	A	81	274
Os04t0474800-01	113	G	G/A	26/24	73	G	316	283	A	198	181	G/A	127/105	90	G	64	223	A	195	201
Os04t0474800-02	553	G	G/A	139/130	164	G	754	283	A	586	222	G/A	245/234	179	G	138	283	A	473	222
Os04t0476000-01	1014	C	C/T	19/32	225	T	68	222	C	59	208	C/T	38/45	225	T	86	222	C	62	217
Os04t0476000-01	1249	A	A/T	64/60	225	T	70	222	A	106	283	A/T	54/37	225	T	111	222	A	71	244
Os04t0480100-01	1838	A	A/G	140/123	181	A	226	283	G	122	200	A/G	108/108	193	A	244	283	G	169	222
Os04t0480100-01	1442	T	T/C	104/99	169	T	202	283	C	172	199	T/C	108/95	173	T	188	283	C	147	222
Os04t0480300-01	1993	T	T/C	31/32	139	T	66	210	C	21	161	T/C	14/21	140	T	34	132	C	57	210
Os04t0481550-01	96	T	T/C	14/24	225	C	46	222	T	28	114	T/C	13/24	225	C	34	222	T	17	81
Os04t0483000-01	1724	T	T/G	101/104	171	G	132	222	T	104	283	T/G	23/35	168	G	24	155	T	16	78
Os04t0483000-01	1441	C	C/T	60/40	139	C	193	283	T	94	221	C/T	32/22	105	C	31	97	T	13	162
Os04t0483000-01	1633	C	C/A	98/72	225	C	218	283	A	144	222	C/A	40/36	225	C	24	68	A	14	222
Os04t0533900-01	1384	G	G/T	14/18	145	G	103	283	T	60	188	G/T	20/31	179	G	102	283	T	74	222
Os04t0533900-01	1217	C	C/T	2012-08-21	58	T	89	135	C	59	156	C/T	46/26	140	T	84	174	C	93	283
Os04t0548300-01	794	A	A/T	51/40	153	T	28	215	A	30	71	A/T	26/13	75	T	29	217	A	63	220
Os04t0555000-01	773	C	C/A	24/21	139	C	112	283	A	39	197	C/A	15/16	138	C	28	91	A	45	222
[truncated: 2,686 more rows]
