# Supplementary material for: Identification of Transcriptome SNPs for Assessing Allele-Specific Gene Expression in a Super-Hybrid Rice Xieyou9308
Source: PLoS One. 2013 Apr 17;8(4):e60668. doi: 10.1371/journal.pone.0060668 (PMC3629204; doi:10.1371/journal.pone.0060668)
Supplement: Table S3 — SNPs showing significant allelic biases for accumulated transcripts in the hybrid at the tillering stage. (XLSX) [file pone.0060668.s003.xlsx]

## Sheet: Sheet1
Gene_id	POS	REF	ALT_F12	Depth_F12	QUAL_F12	ALT_R12	Depth_R12	QUAL_R12	ALT_X12	Depth_X12	QUAL_X12	ALT_F34	Depth_F34	QUAL_F34	ALT_R34	Depth_R34	QUAL_R34	ALT_X34	Depth_X34	QUAL_X34
Os03t0860000-01	1362	A	A/T	62/26	76	A	101	283	T	44	166	A/T	31/11	49	A	91	264	T	30	195
Os02t0271900-01	220	A	A/G	72/21	177	A	102	283	G	28	222	A/G	33/8	65	A	47	171	G	29	222
Os11t0602300-01	1010	G	G/T	50/22	225	T	37	222	G	61	214	G/T	33/7	49	T	25	222	G	43	159
Os06t0268800-02	443	G	G/C	65/24	122	G	83	279	C	37	222	G/C	48/11	31	G	121	283	C	54	222
Os11t0669100-01	2254	C	C/T	60/19	151	T	48	222	C	67	232	C/T	53/12	103	T	26	222	C	51	184
Os09t0507600-00	734	G	G/T	58/30	225	G	61	214	T	40	222	G/T	2012-04-16	25	G	14	72	T	46	222
Os05t0576500-02	2229	C	C/T	6/43	136	C	20	90	T	58	180	C/T	2012-05-27	153	C	26	86	T	122	222
Os11t0234300-01	1523	C	C/A	2012-05-20	122	C	10	60	A	43	204	C/A	2012-06-20	94	C	12	58	A	69	217
Os02t0271900-01	1743	G	G/A	28/62	225	A	89	222	G	35	135	G/A	2012-06-25	225	A	49	222	G	47	171
Os06t0607200-01	1063	C	C/G	61/27	120	C	276	283	G	69	222	C/G	2012-07-15	150	C	52	142	G	87	222
Os02t0258200-01	807	C	C/T	159/105	113	T	57	150	C	115	283	C/T	2012-07-18	37	T	15	115	C	19	87
Os03t0161400-01	1282	C	C/A	14/40	178	A	40	205	C	47	171	C/A	2012-07-20	37	A	20	178	C	13	69
Os04t0250700-01	293	G	G/T	33/11	102	G	92	283	T	12	192	G/T	2012-07-27	72	G	58	205	T	11	173
Os08t0478800-01	1357	C	C/T	2012-06-21	225	C	29	117	T	35	222	C/T	2012-08-13	225	C	37	78	T	74	222
Os03t0728600-01	836	A	A/G	34/13	49	A	52	187	G	20	168	A/G	2012-08-13	42	A	36	117	G	28	183
Os03t0625900-01	1622	C	C/T	51/19	70	C	31	123	T	28	190	C/T	2012-08-13	47	C	30	120	T	27	201
Os06t0186700-01	1947	C	C/G	52/19	71	C	87	283	G	24	157	C/G	2012-08-23	43	C	37	141	G	45	222
Os03t0810300-01	1426	G	G/A	37/12	37	G	54	193	A	28	136	G/A	2012-09-11	97	G	41	153	A	15	167
Os03t0604700-01	557	A	A/C	41/16	66	A	61	214	C	27	195	A/C	2012-09-13	65	A	37	141	C	15	160
Os05t0371500-01	626	C	C/A	54/29	88	C	49	155	A	20	146	C/A	2012-09-14	29	C	33	129	A	22	129
Os04t0349300-00	1131	C	C/T	2012-05-22	36	C	43	115	T	14	222	C/T	2012-09-15	144	C	25	105	T	10	219
Os06t0360600-03	895	C	C/T	52/26	156	T	55	222	C	49	142	C/T	2012-09-17	61	T	43	222	C	63	220
Os01t0351800-01	1347	A	A/G	49/13	30	A	66	229	G	30	161	A/G	2012-09-22	37	A	27	92	G	27	211
Os03t0701300-00	204	T	T/C	16/39	180	T	65	226	C	52	222	T/C	2012-09-23	61	T	37	141	C	57	222
Os03t0388900-01	1436	G	G/A	144/64	76	G	155	283	A	45	149	G/A	2012-09-25	32	G	56	199	A	49	211
Os07t0618266-00	116	G	G/A	2012-10-29	148	A	105	136	G	11	49	G/A	2012-09-27	118	A	76	121	G	31	111
Os05t0558000-01	1517	G	G/A	71/37	110	G	104	283	A	46	211	G/A	2012-09-27	40	G	66	229	A	33	219
Os08t0153600-00	466	A	A/G	2012-03-26	160	A	40	125	G	21	203	A/G	2012-09-30	184	A	25	105	G	79	222
Os03t0822900-01	1148	T	T/C	2012-06-21	28	T	67	210	C	25	195	T/C	2012-10-12	123	T	29	98	C	75	222
Os03t0821100-01	2106	A	A/G	197/87	46	A	150	283	G	70	222	A/G	2012-10-14	74	A	20	90	G	25	194
Os09t0363700-01	43	T	T/C	2012-08-29	144	T	26	108	C	65	205	T/C	2012-10-22	222	T	13	69	C	40	222
Os06t0663600-01	1379	T	T/C	12/34	161	T	17	81	C	49	222	T/C	2012-10-25	176	T	28	114	C	78	222
Os11t0417132-01	1733	G	G/T	43/16	57	T	27	165	G	38	106	G/T	2012-11-12	109	T	13	147	G	30	120
Os10t0465900-01	1215	T	T/C	2012-10-27	51	T	68	235	C	33	207	T/C	2012-11-14	121	T	36	138	C	35	222
Os12t0482700-02	1196	G	G/A	46/17	31	G	75	237	A	27	180	G/A	2012-11-14	62	G	30	120	A	18	149
Os03t0427100-01	1020	T	T/A	15/42	189	T	48	174	A	58	222	T/A	2012-11-17	153	T	35	135	A	60	222
Os04t0620400-01	1592	G	G/A	2012-12-30	60	G	49	158	A	23	152	G/A	2012-11-20	69	G	61	214	A	28	179
Os02t0639800-05	827	A	A/T	16/41	225	A	74	253	T	121	222	A/T	2012-11-21	225	A	23	71	T	79	222
Os03t0821100-01	1911	T	T/C	159/105	148	T	137	283	C	89	222	T/C	2012-11-22	85	T	38	144	C	58	222
Os02t0636400-01	77	C	C/A	34/11	71	C	93	283	A	39	222	C/A	2012-11-24	92	C	61	214	A	38	222
Os07t0633100-01	159	A	A/T	34/14	70	A	93	283	T	45	222	A/T	2012-11-28	63	A	40	150	T	98	220
Os03t0587000-01	1022	A	A/C	61/30	105	A	53	190	C	31	210	A/C	2012-12-08	76	A	22	96	C	26	210
Os01t0169800-01	875	G	G/A	68/104	225	A	105	222	G	35	135	G/A	2012-12-09	146	A	13	222	G	27	77
Os04t0162701-00	423	G	G/A	41/77	225	G	59	208	A	83	222	G/A	2012-12-10	189	G	16	78	A	38	222
Os06t0164400-01	3316	G	G/C	33/62	172	G	18	84	C	23	143	G/C	2012-12-13	112	G	51	184	C	40	222
Os03t0454300-01	1570	T	T/C	4/31	162	T	49	178	C	33	222	T/C	2012-12-13	116	T	15	75	C	24	208
Os03t0576400-00	1139	C	C/A	12/51	130	C	29	117	A	61	113	C/A	2012-12-17	139	C	30	120	A	53	121
Os03t0646200-01	1355	A	A/G	59/27	106	A	34	98	G	42	222	A/G	2012-12-20	155	A	41	129	G	39	222
Os10t0456600-01	853	C	C/T	33/14	96	T	36	198	C	45	165	C/T	2012-12-21	97	T	26	214	C	34	132
Os05t0115700-01	833	A	A/T	36/15	65	A	87	268	T	25	188	A/T	2012-12-24	70	A	60	211	T	12	140
Os05t0569200-01	527	A	A/G	91/35	50	A	216	283	G	49	202	A/G	2012-12-24	59	A	47	171	G	27	183
Os02t0636400-01	591	C	C/A	52/26	225	C	78	231	A	52	222	C/A	2012-12-25	184	C	61	180	A	64	222
Os04t0474300-01	1250	A	A/G	7/53	144	G	73	210	A	35	117	A/G	10/45	171	G	83	222	A	81	274
Os03t0626200-01	273	A	A/G	306/230	225	A	322	283	G	210	222	A/G	100/84	225	A	173	283	G	244	222
Os06t0274000-01	356	A	A/G	266/142	225	A	273	283	G	155	222	A/G	102/60	225	A	201	283	G	176	222
Os02t0219900-01	424	C	C/A	35/10	40	C	449	283	A	130	222	C/A	102/71	167	C	198	283	A	263	222
Os05t0349500-01	331	A	A/C	125/48	20	A	278	283	C	90	94	A/C	103/37	33	A	167	283	C	115	216
Os04t0337300-01	433	T	T/C	145/90	121	T	272	283	C	114	144	T/C	103/62	122	T	283	283	C	213	222
Os02t0710900-01	1391	C	C/T	145/80	91	C	328	283	T	131	88	C/T	106/54	85	C	219	283	T	90	218
Os05t0227600-00	55	A	A/T	192/129	145	T	246	222	A	444	283	A/T	106/99	225	T	70	205	A	91	283
Os09t0438400-00	111	C	C/T	82/43	98	C	220	283	T	90	108	C/T	107/45	60	C	218	283	T	49	204
Os02t0638650-01	1786	C	C/T	68/35	125	C	212	283	T	112	222	C/T	108/71	158	C	164	283	T	192	222
Os09t0439200-01	578	A	A/G	119/172	225	A	410	283	G	318	222	A/G	110/120	225	A	212	283	G	145	222
Os04t0418500-01	1595	C	C/G	117/50	52	C	259	283	G	45	184	C/G	110/45	60	C	208	283	G	113	222
Os09t0423600-01	1806	G	G/A	224/112	98	G	207	283	A	103	206	G/A	110/52	96	G	137	283	A	42	217
Os03t0265600-01	973	T	T/C	91/28	28	T	72	227	C	46	135	T/C	110/68	106	T	261	283	C	186	222
Os09t0420800-01	664	T	T/G	343/243	123	T	536	283	G	328	222	T/G	115/93	150	T	251	283	G	250	222
Os09t0420800-01	125	G	G/A	160/108	109	G	570	283	A	226	220	G/A	116/86	131	G	281	283	A	203	222
Os03t0351800-01	1075	C	C/T	145/80	94	T	235	58	C	324	283	C/T	118/67	101	T	134	222	C	345	283
Os02t0189100-01	448	C	C/T	231/157	225	C	255	283	T	187	222	C/T	121/70	225	C	167	283	T	272	222
Os02t0708300-01	149	G	G/A	111/67	92	G	402	283	A	135	135	G/A	121/80	107	G	268	283	A	231	222
Os06t0663400-01	1556	G	G/A	123/78	108	G	312	283	A	117	125	G/A	127/89	118	G	293	283	A	97	217
Os12t0123600-01	537	T	T/C	59/132	225	T	39	99	C	163	222	T/C	128/102	225	T	92	254	C	743	222
Os11t0684000-01	85	C	C/T	76/45	150	T	129	222	C	285	283	C/T	129/60	85	T	125	222	C	154	283
Os11t0687100-01	2141	T	T/C	2012-10-30	30	C	1202	222	T	213	283	T/C	13/15	123	C	53	206	T	153	283
Os06t0142050-00	427	T	T/C	53/97	156	T	77	244	C	131	183	T/C	13/39	146	T	61	214	C	106	184
Os06t0687700-01	953	T	T/C	375/200	108	T	294	283	C	180	169	T/C	130/102	135	T	228	283	C	240	222
Os06t0274000-01	468	T	T/C	351/189	221	T	291	283	C	161	222	T/C	130/74	225	T	167	283	C	226	222
Os03t0432900-01	736	C	C/T	94/38	56	C	286	283	T	74	164	C/T	131/50	23	C	235	283	T	126	222
Os02t0180200-01	446	G	G/A	163/117	133	G	368	283	A	172	80	G/A	131/93	124	G	327	283	A	183	222
Os07t0148800-01	138	A	A/G	142/81	90	A	338	283	G	161	197	A/G	132/50	28	A	80	250	G	120	220
Os12t0433700-01	299	C	C/T	156/101	110	T	232	217	C	525	283	C/T	133/124	150	T	41	130	C	42	156
Os07t0124600-01	1048	A	A/T	169/103	100	A	223	283	T	95	156	A/T	134/72	83	A	293	283	T	77	191
Os05t0227600-00	70	C	C/T	219/156	206	T	367	222	C	563	283	C/T	135/129	225	T	90	222	C	125	283
Os01t0218032-01	121	C	C/G	192/143	145	C	369	283	G	238	144	C/G	136/93	122	C	317	283	G	231	222
Os06t0274000-01	456	A	A/C	335/187	215	A	290	283	C	145	222	A/C	137/74	225	A	171	283	C	207	222
Os07t0674800-01	695	A	A/T	140/59	55	A	84	261	T	56	222	A/T	138/71	81	A	150	283	T	40	207
Os09t0131000-01	966	G	G/A	16/40	182	G	43	159	A	45	222	G/A	14/17	155	G	27	111	A	61	222
Os05t0325200-01	624	A	A/G	2012-06-21	225	A	31	78	G	50	222	A/G	14/47	225	A	41	121	G	94	222
Os11t0452400-02	1129	G	G/T	13/60	225	G	30	83	T	112	222	G/T	14/65	225	G	21	93	T	138	222
Os03t0693000-01	1153	A	A/T	105/51	94	A	240	283	T	116	86	A/T	140/69	85	A	254	283	T	98	222
Os05t0534800-01	3384	C	C/T	108/62	225	C	360	283	T	136	222	C/T	140/69	225	C	441	283	T	180	222
Os05t0558400-01	413	C	C/T	62/23	96	C	300	283	T	96	216	C/T	143/65	93	C	170	283	T	136	222
Os07t0124600-01	639	C	C/T	134/74	88	C	221	283	T	123	132	C/T	145/58	22	C	292	283	T	79	201
Os06t0663200-01	1815	T	T/G	133/56	29	T	216	283	G	78	53.1	T/G	146/71	45	T	328	283	G	82	174
Os10t0479800-01	532	C	C/T	127/69	126	C	246	283	T	93	148	C/T	146/89	140	C	308	283	T	130	222
Os05t0565000-01	60	T	T/C	291/374	199	T	425	283	C	581	222	T/C	149/174	225	T	233	283	C	364	222
Os01t0112600-01	486	T	T/C	43/17	106	T	33	129	C	25	222	T/C	15/18	183	T	17	72	C	19	190
Os02t0272900-01	774	G	G/T	8/36	173	T	128	214	G	13	49	G/T	15/52	168	T	120	222	G	30	77
Os01t0797600-01	995	G	G/C	297/199	225	C	252	222	G	358	283	G/C	150/123	225	C	224	222	G	576	283
Os01t0358100-01	633	C	C/T	68/30	38	C	269	283	T	94	106	C/T	152/90	112	C	276	283	T	79	214
Os03t0786000-01	1052	T	T/C	170/104	105	T	336	283	C	179	159	T/C	153/119	146	T	364	283	C	132	219
Os05t0507300-01	932	T	T/G	181/128	161	T	1188	283	G	539	222	T/G	158/131	189	T	229	283	G	438	222
Os01t0136400-01	1086	G	G/A	60/34	141	G	363	283	A	102	62.2	G/A	158/75	80	G	344	283	A	173	87
Os01t0810800-01	1977	G	G/A	48/17	45	A	143	154	G	234	283	G/A	159/98	118	A	175	113	G	201	283
Os09t0114500-01	178	A	A/G	42/20	116	A	86	283	G	68	222	A/G	16/17	137	A	30	120	G	33	222
Os03t0646200-01	1402	C	C/T	46/22	108	C	33	129	T	36	201	C/T	16/18	155	C	38	144	T	37	222
Os01t0119050-01	78	C	C/T	131/43	62	C	140	283	T	98	222	C/T	16/20	184	C	29	100	T	26	222
Os03t0427100-01	913	T	T/C	2012-10-31	182	T	47	147	C	49	222	T/C	16/34	198	T	35	135	C	54	222
Os01t0794100-01	298	C	C/G	39/14	52	C	157	283	G	71	172	C/G	167/133	149	C	297	283	G	95	185
Os03t0388900-01	1201	G	G/T	112/52	107	G	150	283	T	40	215	G/T	17/14	126	G	63	220	T	32	222
Os02t0226350-01	184	C	C/A	2012-07-24	73	A	20	222	C	27	74	C/A	17/16	225	A	10	207	C	38	144
Os03t0616400-01	1647	T	T/C	2012-10-29	40	T	81	274	C	42	158	T/C	17/18	148	T	67	232	C	37	220
Os12t0254400-01	1101	T	T/C	38/76	206	C	55	222	T	27	79	T/C	17/25	191	C	78	222	T	39	147
Os05t0545000-01	739	A	A/G	97/43	21	A	502	283	G	200	28	A/G	177/105	39	A	336	283	G	315	172
Os03t0616400-01	1664	T	T/A	2012-11-30	151	T	82	277	A	51	222	T/A	18/18	225	T	65	226	A	31	222
Os01t0112600-01	451	T	T/C	50/24	207	T	33	129	C	24	222	T/C	18/19	225	T	18	84	C	21	222
Os04t0620500-01	301	A	A/T	31/60	179	A	61	214	T	45	222	A/T	18/22	156	A	40	110	T	69	222
Os06t0647801-01	507	C	C/T	31/61	193	C	71	244	T	168	222	C/T	18/23	155	C	35	93	T	75	222
Os05t0325200-01	849	A	A/T	2012-08-29	225	A	15	75	T	50	222	A/T	18/42	225	A	41	153	T	102	222
Os06t0115800-02	149	T	T/C	109/70	90	T	433	283	C	151	92	T/C	181/105	56	T	442	283	C	325	222
Os01t0135700-01	323	C	C/T	141/81	225	T	207	222	C	298	283	C/T	185/153	225	T	161	222	C	139	283
Os08t0470200-02	655	G	G/C	89/39	67	G	510	283	C	132	127	G/C	188/106	93	G	320	283	C	151	222
Os05t0542100-01	364	C	C/T	601/451	111	C	645	283	T	441	222	C/T	189/109	80	C	321	283	T	311	222
Os03t0851900-01	692	C	C/T	11/34	140	C	53	190	T	47	179	C/T	19/28	124	C	58	205	T	62	200
Os11t0269900-01	974	T	T/A	24/56	177	T	376	283	A	203	222	T/A	19/37	189	T	40	131	A	173	222
Os01t0838400-01	443	C	C/T	11/31	139	C	35	116	T	64	140	C/T	19/86	86	C	67	232	T	92	50.8
Os09t0251800-01	698	T	T/G	115/68	146	T	252	283	G	81	172	T/G	198/129	136	T	538	283	G	194	222
Os03t0278300-04	1850	C	C/T	240/160	225	C	259	283	T	140	222	C/T	199/130	225	C	568	283	T	245	222
Os11t0106000-02	1209	T	T/A	35/15	68	T	66	229	A	31	140	T/A	20/16	115	T	49	178	A	31	206
Os03t0829000-01	845	T	T/A	50/18	47	T	92	283	A	23	169	T/A	20/18	120	T	37	141	A	24	142
Os06t0142050-00	543	C	C/T	41/125	121	C	48	174	T	111	222	C/T	20/44	177	C	55	196	T	123	222
Os01t0810800-01	2993	A	A/G	105/40	40	G	201	161	A	425	283	A/G	209/98	39	G	177	122	A	287	283
Os05t0593200-01	428	G	G/A	111/63	112	G	128	283	A	69	148	G/A	21/17	110	G	63	220	A	66	217
Os07t0134400-01	1496	T	T/A	63/14	89	T	78	265	A	17	222	T/A	21/18	225	T	60	211	A	20	222
Os08t0191100-01	484	A	A/T	98/42	65	A	99	282	T	53	193	A/T	21/18	98	A	47	142	T	46	207
Os06t0155600-01	665	T	T/C	2012-07-23	86	T	87	283	C	42	222	T/C	21/19	225	T	25	105	C	85	222
Os03t0744200-01	853	A	A/G	13/54	148	A	63	200	G	102	217	A/G	21/38	173	A	31	103	G	63	222
Os11t0208800-01	852	G	G/T	27/74	225	G	78	230	T	216	222	G/T	21/70	225	G	31	123	T	122	222
Os01t0136400-01	1842	C	C/A	132/45	188	C	425	283	A	122	222	C/A	210/108	225	C	463	283	A	222	222
Os05t0558400-01	1818	T	T/C	275/137	73	T	447	283	C	195	104	T/C	210/92	52	T	412	283	C	202	222
Os01t0185200-03	1977	C	C/T	188/80	48	C	416	283	T	175	73	C/T	211/103	58	C	487	283	T	252	222
Os09t0411700-01	79	T	T/G	70/34	53	T	127	283	G	79	146	T/G	22/20	78	T	41	140	G	56	109
Os03t0728900-00	1073	A	A/G	34/13	165	A	64	223	G	23	222	A/G	22/23	225	A	184	283	G	67	222
Os04t0165300-01	1380	C	C/G	42/18	131	C	57	202	G	24	222	C/G	23/14	166	C	45	165	G	38	222
Os04t0283900-01	908	G	G/A	64/36	117	G	64	223	A	31	196	G/A	23/17	96	G	34	132	A	34	202
Os05t0322900-02	445	T	T/A	20/44	105	T	217	283	A	122	159	T/A	23/25	28	T	86	261	A	111	162
Os05t0462500-01	1046	G	G/A	28/68	225	G	86	226	A	105	222	G/A	23/66	225	G	40	150	A	73	222
Os03t0278300-04	1841	G	G/T	270/171	119	G	299	283	T	137	83	G/T	233/146	146	G	660	283	T	265	222
Os08t0441500-01	1025	C	C/T	109/70	121	C	739	283	T	240	191	C/T	237/161	114	C	447	283	T	277	222
Os01t0273200-00	471	T	T/C	42/122	225	T	37	110	C	270	208	T/C	24/110	225	T	49	116	C	415	173
Os07t0599600-02	909	A	A/G	76/45	69	G	111	109	A	135	283	A/G	24/13	45	G	16	151	A	70	241
Os03t0586900-01	1708	A	A/G	64/33	114	A	83	279	G	44	150	A/G	24/15	84	A	81	274	G	47	215
Os02t0822500-03	3313	A	A/T	55/27	70	A	143	283	T	39	138	A/T	24/16	89	A	37	141	T	23	141
Os04t0309400-01	1497	T	T/A	94/25	37	T	100	283	A	52	180	T/A	24/18	118	T	49	178	A	38	185
Os08t0356700-01	1719	G	G/T	57/23	104	G	305	283	T	67	222	G/T	24/19	140	G	70	241	T	42	222
Os06t0143400-01	1316	G	G/A	178/63	148	G	272	283	A	103	222	G/A	246/72	85	G	435	283	A	46	222
Os03t0699400-01	149	G	G/C	37/17	33	G	81	254	C	26	96	G/C	25/13	57	G	52	187	C	49	155
Os07t0617100-01	252	A	A/G	8/36	225	A	193	283	G	332	222	A/G	25/84	225	A	13	69	G	319	222
Os11t0107000-01	611	T	T/C	47/24	82	T	240	283	C	119	216	T/C	26/13	35	T	24	69	C	33	195
Os07t0577900-01	365	C	C/A	42/18	68	C	84	259	A	53	206	C/A	26/18	98	C	63	178	A	81	215
Os01t0293000-01	414	G	G/T	13/32	184	G	62	192	T	45	140	G/T	26/29	168	G	63	200	T	129	222
Os01t0610400-01	284	C	C/A	103/57	139	C	154	283	A	87	188	C/A	26/30	187	C	66	190	A	58	222
Os06t0622700-01	747	C	C/T	138/86	134	C	390	283	T	243	222	C/T	267/206	151	C	495	283	T	255	222
Os12t0254400-01	1115	A	A/G	73/32	159	A	54	193	G	27	222	A/G	27/13	66	A	79	268	G	35	222
Os03t0810800-01	537	G	G/C	61/33	112	G	133	283	C	62	206	G/C	27/14	85	G	52	187	C	31	192
Os05t0218400-01	1786	G	G/C	243/124	58	G	311	283	C	221	131	G/C	275/176	130	G	431	283	C	180	222
Os04t0309400-01	1567	C	C/T	109/34	43	C	95	283	T	35	222	C/T	28/15	85	C	60	211	T	26	222
Os07t0110000-01	3243	G	G/A	39/70	158	G	69	214	A	75	163	G/A	28/32	128	G	41	153	A	119	222
Os06t0146250-00	391	C	C/T	2012-07-23	162	C	47	171	T	87	222	C/T	28/35	184	C	51	184	T	44	222
Os10t0392700-02	357	C	C/A	37/16	94	C	50	181	A	29	204	C/A	29/14	75	C	57	170	A	43	210
Os09t0129400-02	935	A	A/G	34/14	64	A	103	283	G	37	219	A/G	29/15	107	A	65	210	G	48	222
Os07t0130100-01	1100	C	C/T	2012-04-18	152	C	97	283	T	44	221	C/T	29/38	168	C	54	193	T	32	213
Os03t0829200-01	525	A	A/G	17/43	225	A	133	283	G	244	222	A/G	30/138	160	A	51	142	G	240	222
Os01t0147200-01	2126	T	T/C	46/20	90	C	30	96.3	T	59	208	T/C	30/15	90	C	30	139	T	51	184
Os08t0200400-01	936	C	C/T	39/16	99	T	112	222	C	80	251	C/T	30/25	156	T	63	222	C	102	283
Os07t0623400-00	159	T	T/C	46/83	189	T	192	283	C	145	222	T/C	30/52	187	T	112	283	C	213	222
Os02t0717600-01	1843	A	A/G	194/109	89	A	494	283	G	164	188	A/G	306/147	20	A	487	283	G	255	222
Os11t0232100-01	493	T	T/C	2012-08-24	28	T	223	283	C	65	144	T/C	31/15	76	T	80	252	C	103	215
Os06t0206200-01	598	T	T/G	35/13	47	T	69	214	G	43	141	T/G	31/16	62	T	108	283	G	43	191
Os07t0599600-02	961	A	A/G	95/53	106	G	137	154	A	155	283	A/G	31/17	75	G	18	188	A	75	256
Os03t0719100-01	2843	C	C/T	61/28	94	C	98	279	T	52	192	C/T	31/20	108	C	71	221	T	69	216
Os05t0543400-02	1358	A	A/G	300/209	129	A	228	283	G	123	216	A/G	31/33	142	A	100	283	G	42	197
Os10t0565100-00	1005	T	T/C	161/71	80	T	613	283	C	215	111	T/C	312/178	102	T	707	283	C	246	222
Os10t0124000-01	430	T	T/C	99/48	113	T	103	283	C	51	152	T/C	32/19	127	T	59	208	C	87	222
Os03t0327600-01	1481	A	A/T	147/77	76	T	83	184	A	169	283	A/T	32/23	119	T	26	152	A	112	283
Os04t0179100-01	372	T	T/C	2012-10-27	47	T	278	283	C	39	143	T/C	32/25	124	T	197	283	C	33	188
Os07t0681400-01	382	G	G/T	8/33	225	G	95	281	T	142	222	G/T	32/83	225	G	40	119	T	128	222
Os07t0238700-02	1091	C	C/T	52/18	188	C	88	283	T	33	222	C/T	33/17	206	C	92	270	T	51	222
Os07t0586800-01	893	C	C/A	109/73	134	C	46	168	A	36	139	C/A	33/27	142	C	71	208	A	35	222
Os05t0462700-01	256	C	C/G	150/69	29	C	110	283	G	67	101	C/G	33/29	77	C	36	106	G	37	141
Os03t0829200-01	564	A	A/G	20/50	225	A	141	283	G	282	222	A/G	34/155	188	A	54	158	G	289	222
Os05t0541900-01	2340	G	G/T	150/66	46	G	106	283	T	50	191	G/T	34/19	90	G	53	190	T	24	198
Os03t0817200-01	1451	C	C/A	91/43	225	C	190	283	A	87	222	C/A	34/26	217	C	46	168	A	46	222
Os06t0128800-01	669	C	C/T	49/25	90	C	146	283	T	37	156	C/T	34/36	160	C	111	283	T	344	222
Os01t0780400-02	2737	A	A/C	49/92	225	A	92	283	C	130	222	A/C	34/38	225	A	72	247	C	108	222
Os10t0565100-00	986	A	A/G	171/83	89	A	651	283	G	228	85	A/G	346/214	141	A	776	283	G	261	222
Os03t0818100-01	1362	G	G/A	100/49	70	G	188	283	A	65	184	G/A	35/24	116	G	75	240	A	72	203
Os07t0638400-01	67	A	A/C	56/21	67	A	443	283	C	85	154	A/C	353/140	47	A	240	283	C	120	222
Os06t0192600-01	1544	A	A/T	76/41	89	A	106	283	T	61	210	A/T	36/30	127	A	79	268	T	44	196
Os10t0127700-01	1490	C	C/T	49/19	64	T	68	73.2	C	125	283	C/T	37/15	66	T	48	175	C	130	283
Os06t0116600-01	714	A	A/T	126/49	29	A	108	283	T	48	149	A/T	37/16	69	A	57	183	T	60	211
Os02t0271900-01	1701	T	T/C	99/46	225	T	156	283	C	42	222	T/C	37/16	189	T	65	226	C	47	222
Os02t0256200-02	1246	T	T/C	73/26	25	T	195	283	C	70	93	T/C	37/40	111	T	202	283	C	192	222
Os08t0422300-01	506	C	C/T	66/27	100	C	95	283	T	47	219	C/T	38/16	74	C	59	208	T	37	222
Os06t0294600-02	1336	G	G/A	110/67	84	A	122	206	G	147	283	G/A	38/19	67	A	46	167	G	57	202
Os05t0119700-01	126	C	C/T	137/53	25	C	216	283	T	77	217	C/T	38/24	104	C	44	162	T	28	194
Os07t0476500-01	1142	T	T/C	54/26	91	T	140	283	C	28	186	T/C	38/27	122	T	99	283	C	45	208
Os01t0127000-01	1287	G	G/T	56/92	225	G	83	227	T	127	222	G/T	38/94	225	G	31	123	T	14	212
Os01t0805600-01	818	A	A/C	249/132	102	A	183	283	C	86	171	A/C	39/13	33	A	38	144	C	18	171
Os05t0113400-01	2245	A	A/G	401/190	55	A	333	283	G	106	211	A/G	39/13	34	A	50	181	G	19	161
Os04t0349500-01	1008	C	C/T	132/51	21	C	104	283	T	47	186	C/T	39/14	55	C	67	232	T	45	148
Os05t0462500-01	1092	G	G/T	38/66	225	G	91	275	T	141	222	G/T	39/86	225	G	49	178	T	97	222
Os12t0575200-02	341	T	T/G	196/337	84	G	244	78	T	129	283	T/G	39/88	107	G	128	193	T	113	283
Os08t0398000-01	3011	T	T/G	2012-07-23	21	G	33	118	T	63	182	T/G	40/13	21	G	45	183	T	249	283
Os02t0271900-01	1318	C	C/A	98/42	75	C	198	283	A	45	215	C/A	40/13	46	C	98	283	A	68	222
Os09t0511000-02	764	A	A/G	39/14	26	A	101	283	G	34	174	A/G	40/15	32	A	68	235	G	28	177
Os03t0860000-01	1612	C	C/T	68/32	106	C	109	283	T	49	213	C/T	40/19	104	C	54	193	T	48	222
Os08t0464000-01	1357	G	G/C	142/203	183	G	95	283	C	171	222	G/C	40/60	197	G	96	283	C	162	222
Os08t0178100-01	2825	G	G/A	80/46	110	G	140	283	A	60	159	G/A	41/24	80	G	106	283	A	85	211
Os07t0493850-01	439	A	A/G	2012-10-27	55	A	101	283	G	27	163	A/G	41/26	121	A	59	163	G	32	196
Os06t0142900-01	1471	A	A/G	55/28	225	A	171	283	G	119	222	A/G	41/33	225	A	119	283	G	197	222
Os02t0617800-01	486	T	T/C	178/105	72	T	117	283	C	94	218	T/C	42/24	65	T	35	116	C	31	103
Os09t0540900-01	592	C	C/T	37/17	91	C	134	283	T	63	190	C/T	42/26	127	C	80	252	T	68	212
Os12t0556500-01	2269	G	G/T	92/50	52	G	176	283	T	117	191	G/T	42/38	98	G	106	283	T	54	174
Os06t0193000-01	1129	T	T/G	82/51	97	T	92	283	G	58	134	T/G	42/46	132	T	122	283	G	82	196
Os06t0116100-01	649	T	T/C	183/123	132	T	1145	283	C	367	88	T/C	426/268	93	T	1010	283	C	467	222
Os04t0250200-01	920	C	C/T	127/57	203	C	134	283	T	45	222	C/T	43/16	55	C	77	262	T	28	222
Os01t0757051-00	405	T	T/C	77/26	46	C	29	160	T	96	283	T/C	43/18	70	C	30	165	T	50	181
Os03t0181800-01	132	G	G/A	44/20	81	G	68	235	A	30	163	G/A	44/22	95	G	112	283	A	43	211
Os07t0471300-01	2245	C	C/T	62/30	95	T	125	154	C	134	283	C/T	44/33	136	T	65	201	C	69	213
Os12t0283400-01	905	G	G/A	2012-07-30	41	A	14	222	G	22	96	G/A	45/20	205	A	30	222	G	71	244
Os05t0589000-02	1393	G	G/A	76/114	90	G	94	267	A	114	170	G/A	45/47	79	G	84	267	A	136	165
Os01t0264900-01	62	T	T/G	112/50	164	T	151	283	G	53	222	T/G	46/15	124	T	81	274	G	49	222
Os05t0367100-01	577	G	G/A	75/38	95	G	79	268	A	65	197	G/A	46/24	96	G	80	245	A	67	218
Os09t0560300-01	493	C	C/T	171/111	120	C	200	283	T	108	216	C/T	46/42	111	C	71	244	T	101	222
Os03t0168900-01	528	C	C/G	176/279	225	C	144	283	G	230	222	C/G	46/70	225	C	100	268	G	261	222
Os09t0321900-01	733	C	C/T	47/18	93	C	72	247	T	24	192	C/T	47/35	163	C	72	247	T	41	222
Os07t0613200-00	318	G	G/T	170/280	202	T	324	80	G	207	283	G/T	48/113	179	T	147	222	G	172	283
Os08t0169800-01	1012	T	T/C	79/42	225	T	135	283	C	50	222	T/C	48/16	165	T	108	283	C	56	222
Os04t0403200-01	226	T	T/G	2012-10-28	119	T	85	283	G	28	222	T/G	48/18	168	T	76	259	G	24	222
Os10t0127700-01	2235	C	C/T	89/51	111	T	89	69	C	157	283	C/T	48/20	64	T	56	212	C	204	283
Os11t0172166-00	2292	G	G/T	2012-08-24	86	G	96	283	T	25	222	G/T	49/16	152	G	88	283	T	43	222
Os03t0107466-00	209	G	G/A	100/51	77	G	153	283	A	95	199	G/A	49/22	79	G	94	283	A	88	208
Os11t0661200-01	1710	A	A/G	48/21	88	G	81	181	A	108	283	A/G	49/37	143	G	65	222	A	108	283
Os02t0274100-01	2605	C	C/T	101/57	120	C	225	283	T	70	178	C/T	50/28	126	C	118	283	T	42	220
Os01t0103600-02	842	T	T/G	142/82	99	T	193	283	G	81	145	T/G	50/28	86	T	95	283	G	87	222
Os07t0461900-01	352	G	G/A	86/26	142	G	257	283	A	71	222	G/A	50/29	225	G	117	283	A	39	222
Os10t0467600-01	948	A	A/T	96/58	103	A	94	283	T	52	155	A/T	50/29	108	A	56	199	T	52	203
Os11t0696200-01	1059	T	T/C	237/161	225	T	324	283	C	187	222	T/C	50/30	225	T	85	283	C	31	222
Os08t0155550-00	939	C	C/G	41/18	29	C	418	283	G	135	222	C/G	51/23	63	C	60	211	G	84	222
Os04t0685100-01	1144	T	T/A	142/82	101	T	113	283	A	82	102	T/A	51/25	83	T	108	283	A	108	222
Os12t0485400-01	808	G	G/A	78/42	99	A	68	118	G	130	283	G/A	51/38	138	A	91	197	G	127	283
Os07t0559100-01	404	G	G/T	89/39	65	G	198	283	T	121	212	G/T	51/39	122	G	67	213	T	30	193
Os09t0560300-01	468	T	T/G	196/100	61	T	228	283	G	93	195	T/G	51/40	133	T	78	265	G	91	207
Os03t0130800-01	1138	C	C/A	58/25	99	A	89	172	C	94	283	C/A	51/40	139	A	87	222	C	95	283
Os03t0310400-01	952	C	C/T	83/33	90	C	287	283	T	134	222	C/T	51/46	156	C	106	283	T	147	222
Os03t0748400-01	1214	G	G/A	77/39	106	G	145	283	A	55	139	G/A	53/35	139	G	124	283	A	81	217
Os11t0172166-00	2307	C	C/A	2012-07-30	58	C	96	283	A	33	222	C/A	54/19	159	C	90	283	A	59	222
Os03t0748200-01	1025	T	T/G	112/60	91	T	168	283	G	96	202	T/G	54/26	87	T	99	283	G	90	216
Os04t0405800-01	1096	G	G/A	137/58	44	G	252	283	A	84	78	G/A	54/26	85	G	212	283	A	121	216
Os05t0323900-01	111	T	T/G	62/26	80	T	321	283	G	103	222	T/G	54/26	108	T	55	196	G	84	222
Os01t0357900-01	546	C	C/T	50/107	63	C	118	283	T	150	157	C/T	55/155	54	C	129	283	T	245	219
Os06t0232100-02	1168	G	G/A	58/29	88	A	142	118	G	146	283	G/A	55/37	106	A	130	186	G	252	283
Os11t0661200-01	2512	G	G/A	78/48	126	A	80	183	G	156	283	G/A	55/42	140	A	77	187	G	94	283
Os11t0684000-01	218	G	G/T	2012-07-29	143	G	120	283	T	175	222	G/T	56/103	178	G	139	283	T	84	222
Os11t0685200-01	2569	A	A/G	88/56	105	A	192	283	G	98	126	A/G	56/35	58	A	185	283	G	120	164
Os03t0375900-01	1871	A	A/G	79/166	225	G	158	222	A	109	283	A/G	56/98	225	G	202	222	A	132	283
Os05t0322900-01	445	T	T/A	34/62	86	T	586	283	A	240	163	T/A	57/42	62	T	242	283	A	205	192
Os10t0462500-01	205	G	G/T	105/66	124	G	202	283	T	109	193	G/T	57/60	147	G	165	283	T	189	222
Os01t0927600-01	1908	C	C/T	277/162	131	C	711	283	T	354	51	C/T	572/313	75	C	1286	283	T	430	222
Os02t0271900-01	1561	G	G/T	122/43	201	G	242	283	T	51	222	G/T	58/25	225	G	103	283	T	59	222
Os01t0786900-01	926	C	C/T	2012-12-30	225	T	133	222	C	94	241	C/T	59/54	225	T	93	222	C	143	283
Os11t0226301-00	99	A	A/G	25/72	225	A	163	283	G	173	222	A/G	60/47	225	A	147	283	G	127	222
Os01t0556201-00	50	A	A/T	72/24	57	A	101	283	T	32	153	A/T	62/22	42	A	95	283	T	25	222
Os07t0129200-01	510	T	T/A	74/25	82	T	1402	283	A	504	222	T/A	62/23	83	T	93	283	A	164	222
Os12t0162400-01	423	G	G/A	54/28	97	G	164	283	A	68	150	G/A	62/39	134	G	140	283	A	134	222
Os01t0541900-01	1649	G	G/A	69/30	89	G	216	283	A	66	120	G/A	63/17	24	G	101	283	A	94	222
Os07t0110200-01	1033	A	A/C	138/66	70	A	172	283	C	81	98	A/C	63/19	33	A	131	283	C	118	208
Os06t0154500-02	1578	T	T/A	142/89	214	T	198	283	A	99	222	T/A	63/28	112	T	141	283	A	68	222
Os11t0614900-01	515	C	C/T	24/97	225	T	363	222	C	165	283	C/T	65/118	225	T	260	222	C	227	283
Os07t0109500-01	76	A	A/G	129/74	86	A	319	283	G	70	137	A/G	65/29	74	A	127	283	G	98	209
Os06t0274000-01	565	A	A/G	196/84	49	A	126	283	G	65	217	A/G	65/34	114	A	110	283	G	108	222
Os07t0127700-01	228	C	C/T	71/23	44	C	182	283	T	36	148	C/T	66/27	77	C	90	283	T	34	189
Os05t0564200-01	47	G	G/A	71/35	81	G	185	283	A	58	170	G/A	66/27	64	G	164	283	A	27	173
Os02t0271900-01	1530	T	T/A	111/48	88	T	253	283	A	56	210	T/A	66/30	114	T	129	283	A	63	222
Os05t0578000-01	726	A	A/T	93/47	103	A	306	283	T	113	132	A/T	67/24	46	A	156	283	T	139	222
Os05t0564200-01	50	G	G/A	75/34	71	G	193	283	A	61	140	G/A	67/27	59	G	171	283	A	33	193
Os09t0413700-02	816	A	A/G	56/30	97	A	306	283	G	85	136	A/G	67/34	110	A	102	283	G	100	222
Os03t0259900-01	3351	T	T/A	81/49	147	A	54	131	T	94	283	T/A	67/44	143	A	105	222	T	234	283
Os11t0485500-01	110	C	C/A	71/107	191	A	523	193	C	176	283	C/A	69/116	194	A	161	222	C	139	283
Os08t0169800-01	528	C	C/T	95/32	174	C	202	283	T	58	222	C/T	69/13	82	C	165	283	T	60	222
Os07t0604800-01	881	C	C/G	280/130	68	C	365	283	G	196	222	C/G	70/21	27	C	89	256	G	73	188
Os06t0274000-01	553	T	T/A	201/106	92	T	155	283	A	86	215	T/A	70/36	115	T	117	283	A	137	222
Os06t0319133-00	284	C	C/T	83/39	90	T	157	222	C	202	283	C/T	70/38	98	T	83	158	C	61	214
Os01t0609900-02	4386	G	G/C	141/81	44	G	119	204	C	69	62	G/C	70/41	36	G	241	283	C	84	131
Os01t0309100-01	560	T	T/C	332/266	204	C	304	222	T	368	283	T/C	70/45	165	C	32	205	T	70	241
Os06t0663500-00	1067	C	C/T	84/132	193	C	184	283	T	179	222	C/T	72/87	190	C	121	283	T	80	222
Os10t0564900-01	343	C	C/G	80/27	40	C	275	283	G	49	129	C/G	74/27	41	C	154	283	G	48	198
Os07t0608400-01	866	T	T/C	77/33	222	T	126	283	C	48	222	T/C	74/40	225	T	178	283	C	84	222
Os03t0750400-01	845	T	T/C	78/48	115	T	125	283	C	146	220	T/C	74/73	172	T	151	283	C	123	222
Os03t0410300-01	268	G	G/A	49/22	106	A	240	71	G	135	283	G/A	74/74	200	A	93	222	G	159	283
Os11t0229300-00	1353	T	T/C	72/21	76	C	142	222	T	93	283	T/C	75/20	71	C	102	222	T	91	259
Os04t0319600-01	977	C	C/T	121/38	32	T	103	222	C	172	283	C/T	75/27	75	T	56	222	C	265	283
Os07t0410100-01	973	C	C/T	97/39	67	C	234	283	T	96	152	C/T	75/45	108	C	162	283	T	81	210
Os03t0734100-01	55	T	T/G	77/32	32	T	510	283	G	170	222	T/G	77/40	142	T	212	283	G	214	222
Os11t0152500-00	648	T	T/C	240/137	102	T	136	283	C	126	166	T/C	77/54	127	T	416	283	C	459	222
Os08t0169800-01	688	G	G/T	129/40	94	G	226	283	T	61	222	G/T	78/18	74	G	197	283	T	57	222
Os07t0608400-01	877	T	T/G	99/29	27	T	148	283	G	43	190	T/G	78/31	90	T	186	283	G	72	222
Os03t0783700-00	429	A	A/G	106/47	64	A	312	283	G	130	178	A/G	78/45	106	A	132	283	G	116	222
Os01t0924800-00	339	C	C/T	107/44	92	T	102	180	C	178	283	C/T	78/69	193	T	110	127	C	292	283
Os01t0923000-01	334	C	C/T	44/77	187	T	505	222	C	290	283	C/T	79/113	196	T	113	222	C	412	283
Os01t0954400-01	517	G	G/T	100/36	23	G	290	283	T	77	191	G/T	79/38	87	G	184	283	T	84	196
Os03t0851100-01	676	C	C/T	250/134	68	C	299	283	T	162	222	C/T	80/47	103	C	117	283	T	107	201
Os10t0390701-00	103	G	G/T	47/23	168	G	202	283	T	84	222	G/T	81/56	225	G	220	283	T	230	222
Os07t0158900-01	669	C	C/A	60/15	21	C	271	283	A	131	176	C/A	85/22	21	C	197	283	A	502	222
Os07t0604700-01	503	A	A/C	2012-07-29	163	A	45	165	C	40	178	A/C	87/147	195	A	153	283	C	89	222
Os06t0687450-01	1967	G	G/A	129/77	225	G	138	283	A	85	222	G/A	87/59	225	G	167	283	A	65	222
Os11t0602300-01	908	G	G/A	38/72	180	G	71	244	A	94	204	G/A	9/46	133	G	25	105	A	53	222
Os05t0534800-01	3251	A	A/G	67/34	111	A	282	283	G	92	104	A/G	90/47	114	A	311	283	G	125	222
Os03t0693000-01	844	A	A/G	73/39	105	A	248	283	G	86	86	A/G	90/48	89	A	191	283	G	76	217
Os02t0710102-01	193	T	T/C	70/24	51	T	139	283	C	69	149	T/C	91/35	52	T	185	283	C	92	208
Os07t0563350-01	1242	C	C/T	92/170	225	T	355	222	C	254	283	C/T	92/112	225	T	249	222	C	265	283
Os08t0169800-01	734	T	T/C	134/46	24	T	227	283	C	90	145	T/C	92/28	50	T	223	283	C	67	222
Os09t0365900-01	2018	T	T/C	302/174	59	T	216	283	C	117	158	T/C	92/46	88	T	176	283	C	53	202
Os03t0411300-01	98	G	G/A	77/47	152	A	256	35	G	259	283	G/A	93/67	177	A	61	216	G	148	283
Os03t0797300-01	531	G	G/A	60/121	141	G	121	283	A	130	203	G/A	94/87	154	G	158	283	A	78	217
Os03t0797300-01	546	C	C/T	69/120	156	C	125	283	T	136	222	C/T	94/91	157	C	149	283	T	70	201
Os01t0777200-01	95	G	G/A	66/30	60	G	83	279	A	61	203	G/A	95/45	73	G	94	283	A	22	182
Os09t0556300-01	22	T	T/A	215/154	225	T	239	283	A	180	222	T/A	95/78	225	T	196	283	A	181	222
Os12t0567700-01	47	T	T/A	202/110	195	T	469	283	A	142	222	T/A	96/58	217	T	206	283	A	155	222
Os02t0618100-01	108	G	G/A	2012-08-30	225	G	191	283	A	167	222	G/A	97/200	225	G	287	283	A	218	222
Os03t0824500-01	188	G	G/C	169/90	73	G	297	283	C	126	148	G/C	97/55	100	G	207	283	C	172	222
Os09t0362500-01	2491	G	G/A	252/113	46	G	635	283	A	216	222	G/A	98/33	38	G	163	283	A	69	184
Os01t0778700-01	1845	A	A/G	144/69	69	A	275	283	G	125	184	A/G	98/53	116	A	264	283	G	113	222
Os05t0227600-00	44	G	G/A	196/129	89	A	226	120	G	435	283	G/A	98/94	159	A	75	152	G	84	282
