# Supplementary material for: Identification of Transcriptome SNPs for Assessing Allele-Specific Gene Expression in a Super-Hybrid Rice Xieyou9308
Source: PLoS One. 2013 Apr 17;8(4):e60668. doi: 10.1371/journal.pone.0060668 (PMC3629204; doi:10.1371/journal.pone.0060668)
Supplement: Table S4 — SNPs showing significant allelic biases for accumulated transcripts in the hybrid at the heading stage. (XLSX) [file pone.0060668.s004.xlsx]

## Sheet: Sheet1
Gene_id	POS	REF	ALT_F12	Depth_F12	QUAL_F12	ALT_R12	Depth_R12	QUAL_R12	ALT_X12	Depth_X12	QUAL_X12	ALT_F34	Depth_F34	QUAL_F34	ALT_R34	Depth_R34	QUAL_R34	ALT_X34	Depth_X34	QUAL_X34
Os03t0860000-01	1362	A	A/T	62/26	76	A	101	283	T	44	166	A/T	31/11	49	A	91	264	T	30	195
Os01t0888600-01	2054	A	A/G	33/23	113	A	84	282	G	56	222	A/G	32/11	51	A	22	96	G	10	104
Os02t0271900-01	220	A	A/G	72/21	177	A	102	283	G	28	222	A/G	33/8	65	A	47	171	G	29	222
Os03t0442900-01	558	G	G/A	42/34	164	G	225	283	A	84	222	G/A	33/11	55	G	37	121	A	30	222
Os01t0908500-01	419	C	C/T	2012-11-09	50	T	70	100	C	47	143	C/T	34/11	20	T	42	165	C	111	283
Os11t0602300-01	1010	G	G/T	50/22	225	T	37	222	G	61	214	G/T	38/7	49	T	25	222	G	43	159
Os02t0700300-01	824	C	C/T	2012-12-26	95	C	52	187	T	36	200	C/T	41/12	46	C	47	171	T	47	222
Os04t0179700-01	2648	C	C/T	2012-10-20	148	C	256	283	T	27	222	C/T	46/9	55	C	198	283	T	17	222
Os06t0268800-02	443	G	G/C	65/24	122	G	83	279	C	37	222	G/C	48/11	31	G	121	283	C	54	222
Os03t0622500-02	3786	G	G/A	2012-11-13	206	G	214	283	A	49	222	G/A	49/7	27	G	217	283	A	44	222
Os03t0650900-01	918	T	T/C	43/27	143	T	122	283	C	55	172	T/C	50/12	21	T	134	283	C	99	222
Os11t0669100-01	2254	C	C/T	60/19	151	T	48	222	C	67	232	C/T	53/12	103	T	26	222	C	51	184
Os07t0642400-00	1322	T	T/C	2012-11-11	85	T	16	59	C	22	180	T/C	2012-04-17	132	T	10	60	C	18	149
Os12t0291000-00	5705	A	A/G	21/19	88	G	21	202	A	17	81	A/G	2012-04-17	128	G	32	206	A	43	159
Os08t0149000-01	1207	C	C/T	2012-12-27	179	C	48	174	T	68	216	C/T	2012-04-23	149	C	12	41	T	53	222
Os05t0106600-02	63	A	A/G	14/14	59	A	12	47	G	44	165	A/G	2012-04-29	119	A	11	63	G	67	184
Os09t0240500-03	94	T	T/A	23/29	126	T	33	110	A	58	122	T/A	2012-04-29	148	T	23	64	A	64	205
Os07t0458500-00	440	G	G/A	2012-10-15	117	G	33	129	A	24	222	G/A	2012-05-19	53	G	31	123	A	33	222
Os02t0712600-01	2227	A	A/G	2012-10-16	126	A	23	99	G	27	202	A/G	2012-05-20	156	A	34	132	G	18	179
Os05t0576500-02	2229	C	C/T	6/43	136	C	20	90	T	58	180	C/T	2012-05-27	153	C	26	86	T	122	222
Os12t0234000-01	3635	G	G/A	16/20	152	G	16	78	A	31	212	G/A	2012-06-21	21	G	15	75	A	45	222
Os03t0824000-01	97	T	T/C	2012-11-16	136	T	29	117	C	30	179	T/C	2012-06-22	160	T	15	75	C	22	160
Os02t0712600-01	2229	A	A/T	2012-09-18	161	A	23	99	T	24	214	A/T	2012-06-24	164	A	34	132	T	19	183
Os02t0271900-01	1743	G	G/A	28/62	225	A	89	222	G	35	135	G/A	2012-06-25	225	A	49	222	G	47	171
Os01t0823400-01	1186	G	G/C	14/14	203	C	16	222	G	14	72	G/C	2012-06-28	225	C	38	222	G	11	63
Os03t0824000-01	82	G	G/A	2012-09-14	149	G	25	105	A	33	197	G/A	2012-07-22	184	G	13	69	A	27	222
Os10t0481000-00	231	A	A/T	28/20	134	A	103	283	T	39	180	A/T	2012-07-23	59	A	36	106	T	43	222
Os02t0247200-01	476	C	C/T	51/39	153	C	56	199	T	47	219	C/T	2012-07-23	22	C	23	81	T	32	193
Os04t0430000-01	105	C	C/T	2012-09-12	122	C	42	128	T	63	222	C/T	2012-07-24	184	C	19	87	T	64	222
Os03t0377700-01	1841	T	T/C	24/14	213	T	37	141	C	30	222	T/C	2012-07-25	96	T	37	141	C	14	222
Os09t0341500-01	1302	C	C/T	27/32	196	C	30	96	T	56	222	C/T	2012-07-26	174	C	26	108	T	113	222
Os04t0250700-01	293	G	G/T	33/11	102	G	92	283	T	12	192	G/T	2012-07-27	72	G	58	205	T	11	173
Os09t0373000-01	659	G	G/A	61/46	225	A	85	222	G	77	226	G/A	2012-07-30	58	A	41	179	G	80	271
Os03t0651300-01	1507	G	G/A	2012-09-15	85	G	32	80	A	20	191	G/A	2012-08-24	55	G	65	226	A	49	222
Os10t0473950-00	302	G	G/C	2012-10-11	98	G	75	256	C	27	157	G/C	2012-08-24	23	G	50	181	C	54	205
Os05t0567100-02	169	C	C/T	15/22	154	T	72	196	C	55	171	C/T	2012-08-24	145	T	58	206	C	21	93
Os03t0441000-01	2333	C	C/T	48/30	146	C	85	243	T	60	161	C/T	2012-08-29	26	C	71	244	T	45	219
Os01t0338150-01	2751	G	G/A	2012-10-18	72	G	79	222	A	23	210	G/A	2012-09-26	61	G	43	159	A	44	222
Os09t0116400-01	3443	T	T/C	35/38	225	T	33	129	C	21	222	T/C	2012-09-26	225	T	32	90	C	55	222
Os07t0618266-00	116	G	G/A	2012-10-29	148	A	105	136	G	11	49	G/A	2012-09-27	118	A	76	121	G	31	111
Os01t0957200-01	457	C	C/A	21/17	122	C	34	132	A	18	188	C/A	2012-09-27	59	C	42	137	A	16	196
Os09t0372700-01	1078	C	C/T	32/23	100	C	88	283	T	50	201	C/T	2012-09-27	24	C	35	115	T	32	218
Os05t0558000-01	1517	G	G/A	71/37	110	G	104	283	A	46	211	G/A	2012-09-27	40	G	66	229	A	33	219
Os09t0332600-01	1249	T	T/C	2012-08-16	33	T	57	183	C	25	149	T/C	2012-09-28	25	T	106	283	C	88	207
Os06t0295366-01	3298	A	A/G	30/19	97	G	43	195	A	41	136	A/G	2012-09-29	26	G	34	169	A	64	223
Os08t0153600-00	466	A	A/G	2012-03-26	160	A	40	125	G	21	203	A/G	2012-09-30	184	A	25	105	G	79	222
Os01t0147700-01	981	C	C/T	32/30	149	T	42	217	C	60	211	C/T	2012-09-30	30	T	40	199	C	91	283
Os03t0431800-00	926	T	T/G	23/13	72	T	93	283	G	38	151	T/G	2012-10-27	58	T	93	283	G	91	222
Os03t0827500-02	1023	T	T/C	26/32	126	T	84	282	C	56	188	T/C	2012-10-27	82	T	34	110	C	59	215
Os03t0262900-01	2949	T	T/A	28/50	172	T	20	90	A	35	198	T/A	2012-10-27	155	T	22	49	A	27	219
Os01t0147700-01	1032	A	A/T	34/50	183	T	65	222	A	71	244	A/T	2012-10-30	49	T	47	222	A	108	283
Os11t0514500-01	960	A	A/G	2012-10-17	138	G	263	222	A	29	61	A/G	2012-12-30	189	G	111	222	A	28	114
Os04t0474300-01	1250	A	A/G	7/53	144	G	73	210	A	35	117	A/G	10/45	171	G	83	222	A	81	274
Os03t0788300-02	83	T	T/C	14/23	165	T	44	162	C	40	222	T/C	10/46	225	T	51	184	C	51	222
Os07t0609766-00	874	G	G/T	84/91	225	T	152	222	G	178	283	G/T	102/45	225	T	122	222	G	235	283
Os06t0274000-01	356	A	A/G	266/142	225	A	273	283	G	155	222	A/G	102/60	225	A	201	283	G	176	222
Os05t0349500-01	331	A	A/C	125/48	20	A	278	283	C	90	94	A/C	103/37	33	A	167	283	C	115	216
Os11t0472500-01	156	T	T/C	88/65	109	T	203	283	C	158	199	T/C	103/60	92	T	163	283	C	79	183
Os04t0337300-01	433	T	T/C	145/90	121	T	272	283	C	114	144	T/C	103/62	122	T	283	283	C	213	222
Os10t0359500-01	404	A	A/G	86/120	186	A	231	283	G	213	169	A/G	106/155	182	A	260	283	G	215	222
Os02t0710900-01	1391	C	C/T	145/80	91	C	328	283	T	131	88	C/T	106/54	85	C	219	283	T	90	218
Os09t0438400-00	111	C	C/T	82/43	98	C	220	283	T	90	108	C/T	107/45	60	C	218	283	T	49	204
Os04t0270100-03	1195	C	C/A	175/151	225	C	293	283	A	187	222	C/A	107/70	225	C	289	283	A	201	222
Os02t0638650-01	1786	C	C/T	68/35	125	C	212	283	T	112	222	C/T	108/71	158	C	164	283	T	192	222
Os02t0731400-01	200	G	G/T	2012-07-19	176	G	34	132	T	55	222	G/T	11/32	180	G	11	38	T	42	222
Os09t0509400-01	914	A	A/G	23/28	225	A	144	283	G	137	222	A/G	11/41	225	A	14	72	G	17	222
Os05t0583400-01	483	G	G/C	29/49	225	G	24	102	C	31	222	G/C	11/46	225	G	50	181	C	90	222
Os04t0418500-01	1595	C	C/G	117/50	52	C	259	283	G	45	184	C/G	110/45	60	C	208	283	G	113	222
Os09t0423600-01	1806	G	G/A	224/112	98	G	207	283	A	103	206	G/A	110/52	96	G	137	283	A	42	217
Os03t0265600-01	973	T	T/C	91/28	28	T	72	227	C	46	135	T/C	110/68	106	T	261	283	C	186	222
Os06t0574200-01	1902	T	T/C	105/78	225	T	254	283	C	157	222	T/C	114/68	225	T	226	283	C	200	222
Os09t0106700-01	706	C	C/T	33/20	120	C	235	283	T	136	152	C/T	116/64	107	C	242	283	T	154	222
Os03t0351800-01	1075	C	C/T	145/80	94	T	235	58	C	324	283	C/T	118/67	101	T	134	222	C	345	283
Os03t0624600-01	965	A	A/T	2012-04-16	129	A	37	119	T	54	222	A/T	12/33	172	A	13	69	T	21	180
Os02t0700100-01	564	T	T/C	106/127	225	T	106	283	C	98	222	T/C	12/33	225	T	19	49	C	20	222
Os04t0430000-01	688	G	G/T	41/43	225	G	62	155	T	118	222	G/T	12/35	225	G	36	105	T	113	222
Os06t0200250-01	702	T	T/C	2012-06-15	116	T	57	202	C	29	165	T/C	12/53	123	T	134	283	C	197	222
Os02t0189100-01	448	C	C/T	231/157	225	C	255	283	T	187	222	C/T	121/70	225	C	167	283	T	272	222
Os06t0255900-01	3028	A	A/G	61/76	193	A	79	228	G	92	103	A/G	121/76	149	A	237	283	G	95	211
Os02t0708300-01	149	G	G/A	111/67	92	G	402	283	A	135	135	G/A	121/80	107	G	268	283	A	231	222
Os07t0656900-00	814	T	T/C	52/34	159	T	229	283	C	147	214	T/C	123/75	148	T	159	283	C	51	222
Os02t0551900-01	1206	G	G/A	156/126	188	A	261	28	G	247	283	G/A	123/82	160	A	217	211	G	329	283
Os05t0224800-01	847	G	G/T	79/49	103	T	154	187	G	195	283	G/T	125/60	74	T	121	188	G	255	283
Os02t0467600-01	233	C	C/T	57/79	149	C	166	283	T	253	222	C/T	126/197	190	C	185	283	T	129	222
Os11t0684000-01	85	C	C/T	76/45	150	T	129	222	C	285	283	C/T	129/60	85	T	125	222	C	154	283
Os05t0136900-01	1637	C	C/T	14/20	175	T	71	188	C	13	41	C/T	13/34	225	T	26	222	C	121	283
Os02t0700100-01	544	G	G/T	102/127	197	G	115	283	T	95	222	G/T	13/35	194	G	32	109	T	21	216
Os03t0707200-00	367	T	T/C	21/20	109	T	188	283	C	58	222	T/C	13/35	177	T	85	283	C	35	219
Os06t0142050-00	427	T	T/C	53/97	156	T	77	244	C	131	183	T/C	13/39	146	T	61	214	C	106	184
Os06t0146800-01	249	G	G/C	2012-12-29	41	G	264	283	C	63	142	G/C	130/49	64	G	209	283	C	35	217
Os06t0274000-01	468	T	T/C	351/189	221	T	291	283	C	161	222	T/C	130/74	225	T	167	283	C	226	222
Os03t0432900-01	736	C	C/T	94/38	56	C	286	283	T	74	164	C/T	131/50	23	C	235	283	T	126	222
Os07t0148800-01	138	A	A/G	142/81	90	A	338	283	G	161	197	A/G	132/50	28	A	80	250	G	120	220
Os03t0703400-01	845	C	C/A	32/28	176	C	140	283	A	79	168	C/A	133/59	105	C	334	283	A	120	222
Os07t0124600-01	1048	A	A/T	169/103	100	A	223	283	T	95	156	A/T	134/72	83	A	293	283	T	77	191
Os02t0467600-01	281	G	G/A	13/16	177	G	160	283	A	170	222	G/A	136/192	225	G	168	283	A	121	222
Os01t0218032-01	121	C	C/G	192/143	145	C	369	283	G	238	144	C/G	136/93	122	C	317	283	G	231	222
Os06t0274000-01	456	A	A/C	335/187	215	A	290	283	C	145	222	A/C	137/74	225	A	171	283	C	207	222
Os07t0674800-01	695	A	A/T	140/59	55	A	84	261	T	56	222	A/T	138/71	81	A	150	283	T	40	207
Os05t0325200-01	624	A	A/G	2012-06-21	225	A	31	78	G	50	222	A/G	14/47	225	A	41	121	G	94	222
Os06t0200250-01	691	G	G/A	2012-07-16	109	G	52	162	A	34	165	G/A	14/55	138	G	125	283	A	192	222
Os11t0452400-02	1129	G	G/T	13/60	225	G	30	83	T	112	222	G/T	14/65	225	G	21	93	T	138	222
Os03t0693000-01	1153	A	A/T	105/51	94	A	240	283	T	116	86	A/T	140/69	85	A	254	283	T	98	222
Os05t0534800-01	3384	C	C/T	108/62	225	C	360	283	T	136	222	C/T	140/69	225	C	441	283	T	180	222
Os09t0106700-01	344	T	T/G	2012-12-25	134	T	196	283	G	114	222	T/G	141/81	225	T	312	283	G	170	222
Os05t0558400-01	413	C	C/T	62/23	96	C	300	283	T	96	216	C/T	143/65	93	C	170	283	T	136	222
Os07t0124600-01	639	C	C/T	134/74	88	C	221	283	T	123	132	C/T	145/58	22	C	292	283	T	79	201
Os02t0602100-02	1887	G	G/T	94/63	138	G	190	283	T	150	158	G/T	145/77	86	G	327	283	T	125	222
Os06t0663200-01	1815	T	T/G	133/56	29	T	216	283	G	78	53.1	T/G	146/71	45	T	328	283	G	82	174
Os06t0574200-01	2554	T	T/C	205/158	188	T	420	283	C	192	206	T/C	146/81	113	T	389	283	C	271	222
Os10t0479800-01	532	C	C/T	127/69	126	C	246	283	T	93	148	C/T	146/89	140	C	308	283	T	130	222
Os01t0541600-01	942	G	G/A	22/41	174	A	86	147	G	40	150	G/A	15/37	174	A	63	222	G	40	150
Os02t0272900-01	774	G	G/T	8/36	173	T	128	214	G	13	49	G/T	15/52	168	T	120	222	G	30	77
Os01t0358100-01	633	C	C/T	68/30	38	C	269	283	T	94	106	C/T	152/90	112	C	276	283	T	79	214
Os01t0136400-01	1086	G	G/A	60/34	141	G	363	283	A	102	62.2	G/A	158/75	80	G	344	283	A	173	87
Os01t0810800-01	1977	G	G/A	48/17	45	A	143	154	G	234	283	G/A	159/98	118	A	175	113	G	201	283
Os06t0592400-01	388	C	C/T	39/61	174	C	92	258	T	114	222	C/T	16/50	171	C	14	72	T	193	222
Os06t0143100-02	135	C	C/A	120/87	134	C	430	283	A	239	222	C/A	160/92	100	C	238	283	A	310	222
Os11t0520950-01	302	T	T/C	128/90	131	T	337	283	C	120	93	T/C	164/99	113	T	376	283	C	145	222
Os06t0155500-00	750	G	G/A	16/29	222	G	55	135	A	78	222	G/A	17/53	225	G	46	168	A	150	222
Os07t0631300-01	285	G	G/A	77/53	143	G	242	283	A	89	62.1	G/A	172/89	88	G	325	283	A	248	222
Os05t0593000-01	204	A	A/G	17/27	225	A	366	283	G	283	222	A/G	173/292	225	A	262	283	G	305	222
Os05t0545000-01	739	A	A/G	97/43	21	A	502	283	G	200	28	A/G	177/105	39	A	336	283	G	315	172
Os05t0325200-01	849	A	A/T	2012-08-29	225	A	15	75	T	50	222	A/T	18/42	225	A	41	153	T	102	222
Os05t0593000-01	1529	G	G/A	2012-11-10	166	G	33	129	A	38	222	G/A	18/42	225	G	31	123	A	37	222
Os04t0622600-00	3764	T	T/C	14/16	183	T	27	111	C	98	219	T/C	18/70	225	T	12	42	C	219	222
Os06t0115800-02	149	T	T/C	109/70	90	T	433	283	C	151	92	T/C	181/105	56	T	442	283	C	325	222
Os08t0470200-02	655	G	G/C	89/39	67	G	510	283	C	132	127	G/C	188/106	93	G	320	283	C	151	222
Os05t0542100-01	364	C	C/T	601/451	111	C	645	283	T	441	222	C/T	189/109	80	C	321	283	T	311	222
Os09t0433000-02	218	C	C/G	2012-10-12	128	C	15	75	G	36	201	C/G	19/47	189	C	32	108	G	75	222
Os01t0823400-01	1035	T	T/C	2012-10-16	143	C	29	157	T	30	120	T/C	19/52	183	C	41	222	T	33	129
Os01t0838400-01	443	C	C/T	11/31	139	C	35	116	T	64	140	C/T	19/86	86	C	67	232	T	92	50.8
Os09t0251800-01	698	T	T/G	115/68	146	T	252	283	G	81	172	T/G	198/129	136	T	538	283	G	194	222
Os03t0278300-04	1850	C	C/T	240/160	225	C	259	283	T	140	222	C/T	199/130	225	C	568	283	T	245	222
Os04t0634700-01	1098	T	T/G	252/255	225	T	410	283	G	486	222	T/G	199/297	225	T	464	283	G	216	222
Os06t0142050-00	543	C	C/T	41/125	121	C	48	174	T	111	222	C/T	20/44	177	C	55	196	T	123	222
Os04t0608800-01	843	C	C/T	2012-11-13	122	C	103	283	T	31	183	C/T	20/48	193	C	79	268	T	107	222
Os11t0704800-01	1286	C	C/G	106/86	225	C	281	283	G	199	222	C/G	204/136	225	C	390	283	G	205	222
Os01t0810800-01	2993	A	A/G	105/40	40	G	201	161	A	425	283	A/G	209/98	39	G	177	122	A	287	283
Os12t0168900-01	84	A	A/G	23/40	172	G	153	222	A	62	217	A/G	21/59	186	G	78	222	A	58	205
Os11t0208800-01	852	G	G/T	27/74	225	G	78	230	T	216	222	G/T	21/70	225	G	31	123	T	122	222
Os01t0136400-01	1842	C	C/A	132/45	188	C	425	283	A	122	222	C/A	210/108	225	C	463	283	A	222	222
Os05t0558400-01	1818	T	T/C	275/137	73	T	447	283	C	195	104	T/C	210/92	52	T	412	283	C	202	222
Os01t0185200-03	1977	C	C/T	188/80	48	C	416	283	T	175	73	C/T	211/103	58	C	487	283	T	252	222
Os06t0193400-01	506	G	G/A	58/64	225	G	181	283	A	128	209	G/A	219/163	225	G	555	283	A	256	222
Os09t0439400-01	1850	G	G/A	236/208	174	G	345	283	A	238	209	G/A	225/166	145	G	341	283	A	181	222
Os06t0642900-01	275	T	T/C	89/70	142	T	427	283	C	155	93	T/C	228/135	80	T	411	283	C	156	222
Os03t0704000-00	204	G	G/A	2012-11-13	133	G	83	279	A	45	222	G/A	23/50	173	G	17	81	A	126	222
Os02t0254700-01	87	G	G/A	29/17	180	A	146	222	G	76	226	G/A	23/51	225	A	86	222	G	133	283
Os08t0272000-01	109	G	G/A	57/57	225	G	122	283	A	100	222	G/A	23/61	225	G	64	173	A	109	222
Os05t0462500-01	1046	G	G/A	28/68	225	G	86	226	A	105	222	G/A	23/66	225	G	40	150	A	73	222
Os04t0178300-02	510	T	T/A	16/18	146	T	1250	283	A	189	34	T/A	232/142	148	T	964	283	A	281	222
Os03t0278300-04	1841	G	G/T	270/171	119	G	299	283	T	137	83	G/T	233/146	146	G	660	283	T	265	222
Os08t0441500-01	1025	C	C/T	109/70	121	C	739	283	T	240	191	C/T	237/161	114	C	447	283	T	277	222
Os01t0273200-00	471	T	T/C	42/122	225	T	37	110	C	270	208	T/C	24/110	225	T	49	116	C	415	173
Os08t0195400-01	343	G	G/T	179/137	179	G	720	283	T	276	216	G/T	241/157	148	G	528	283	T	543	222
Os06t0143400-01	1316	G	G/A	178/63	148	G	272	283	A	103	222	G/A	246/72	85	G	435	283	A	46	222
Os07t0674500-01	283	G	G/T	2012-11-17	91	G	101	281	T	67	222	G/T	25/49	184	G	21	93	T	73	222
Os07t0617100-01	252	A	A/G	8/36	225	A	193	283	G	332	222	A/G	25/84	225	A	13	69	G	319	222
Os03t0704000-00	168	T	T/C	2012-05-17	152	T	73	250	C	40	212	T/C	26/55	185	T	12	66	C	126	222
Os02t0723300-01	424	A	A/T	57/66	225	A	92	283	T	125	222	A/T	26/63	225	A	85	283	T	171	222
Os06t0622700-01	747	C	C/T	138/86	134	C	390	283	T	243	222	C/T	267/206	151	C	495	283	T	255	222
Os07t0230700-01	114	G	G/A	2012-06-16	34	G	160	283	A	98	217	G/A	27/54	155	G	40	128	A	157	222
Os05t0218400-01	1786	G	G/C	243/124	58	G	311	283	C	221	131	G/C	275/176	130	G	431	283	C	180	222
Os07t0561800-02	401	T	T/C	40/64	225	C	205	222	T	121	283	T/C	28/102	225	C	158	222	T	20	90
Os09t0261300-01	523	T	T/C	18/19	225	T	71	244	C	94	222	T/C	28/65	225	T	81	274	C	114	222
Os10t0452100-01	471	G	G/A	56/53	126	G	389	283	A	121	138	G/A	284/168	95	G	323	283	A	140	204
Os07t0129700-01	100	A	A/C	60/38	225	A	608	283	C	298	222	A/C	284/211	225	A	265	283	C	561	222
Os03t0829200-01	525	A	A/G	17/43	225	A	133	283	G	244	222	A/G	30/138	160	A	51	142	G	240	222
Os03t0704000-00	372	C	C/T	39/53	187	C	196	283	T	88	222	C/T	30/58	184	C	34	132	T	150	222
Os02t0717600-01	1843	A	A/G	194/109	89	A	494	283	G	164	188	A/G	306/147	20	A	487	283	G	255	222
Os10t0565100-00	1005	T	T/C	161/71	80	T	613	283	C	215	111	T/C	312/178	102	T	707	283	C	246	222
Os06t0642900-01	309	T	T/C	125/98	147	T	537	283	C	246	109	T/C	312/188	95	T	531	283	C	220	222
Os09t0115500-01	899	T	T/G	262/228	180	T	615	283	G	283	125	T/G	319/224	152	T	669	283	G	330	222
Os01t0173600-00	339	G	G/T	33/18	99	T	106	190	G	250	283	G/T	319/251	134	T	32	149	G	295	283
Os02t0266800-01	789	G	G/A	2012-11-10	153	G	68	216	A	28	222	G/A	32/13	132	G	50	181	A	87	222
Os07t0681400-01	382	G	G/T	8/33	225	G	95	281	T	142	222	G/T	32/83	225	G	40	119	T	128	222
Os11t0166800-01	734	G	G/A	62/46	133	G	56	199	A	45	163	G/A	33/14	63	G	90	283	A	60	206
Os01t0200950-00	374	A	A/G	45/60	225	G	69	222	A	67	197	A/G	34/13	114	G	42	222	A	113	283
Os03t0829200-01	564	A	A/G	20/50	225	A	141	283	G	282	222	A/G	34/155	188	A	54	158	G	289	222
Os02t0720000-01	1158	C	C/T	50/49	161	C	106	283	T	79	184	C/T	34/66	171	C	86	283	T	107	222
Os10t0565100-00	986	A	A/G	171/83	89	A	651	283	G	228	85	A/G	346/214	141	A	776	283	G	261	222
Os01t0847800-01	919	C	C/T	2012-11-12	123	C	121	283	T	19	172	C/T	35/13	77	C	89	283	T	59	222
Os04t0616100-00	1742	C	C/A	44/29	225	C	105	283	A	73	222	C/A	35/13	156	C	48	150	A	38	222
Os02t0633300-01	304	C	C/T	28/30	179	T	208	165	C	60	190	C/T	35/67	189	T	75	200	C	160	283
Os07t0638400-01	67	A	A/C	56/21	67	A	443	283	C	85	154	A/C	353/140	47	A	240	283	C	120	222
Os01t0200950-00	951	G	G/A	65/54	225	A	67	222	G	81	274	G/A	36/14	162	A	38	222	G	131	283
Os12t0620600-01	1521	T	T/C	16/14	107	T	68	235	C	91	222	T/C	36/64	181	T	83	279	C	91	222
Os02t0636700-01	553	C	C/A	2012-11-22	225	C	101	283	A	53	222	C/A	36/72	225	C	92	283	A	117	222
Os08t0189850-00	714	T	T/C	26/33	166	T	163	283	C	189	222	T/C	36/95	137	T	208	283	C	319	222
Os08t0189850-00	705	A	A/G	28/32	225	A	173	283	G	191	222	A/G	37/103	225	A	217	283	G	344	222
Os10t0127700-01	1490	C	C/T	49/19	64	T	68	73.2	C	125	283	C/T	37/15	66	T	48	175	C	130	283
Os06t0116600-01	714	A	A/T	126/49	29	A	108	283	T	48	149	A/T	37/16	69	A	57	183	T	60	211
Os02t0271900-01	1701	T	T/C	99/46	225	T	156	283	C	42	222	T/C	37/16	189	T	65	226	C	47	222
Os04t0209200-01	3279	C	C/A	2012-11-26	61	C	266	283	A	33	172	C/A	37/17	66	C	103	283	A	35	191
Os01t0202500-01	1350	G	G/A	21/36	173	G	30	120	A	67	222	G/A	37/65	178	G	34	132	A	51	213
Os08t0422300-01	506	C	C/T	66/27	100	C	95	283	T	47	219	C/T	38/16	74	C	59	208	T	37	222
Os06t0126500-01	1244	G	G/A	85/97	225	G	149	283	A	190	222	G/A	38/67	225	G	23	40	A	47	222
Os01t0127000-01	1287	G	G/T	56/92	225	G	83	227	T	127	222	G/T	38/94	225	G	31	123	T	14	212
Os02t0611800-01	779	G	G/A	18/19	143	A	125	177	G	83	279	G/A	39/105	156	A	46	191	G	39	147
Os01t0805600-01	818	A	A/C	249/132	102	A	183	283	C	86	171	A/C	39/13	33	A	38	144	C	18	171
Os05t0113400-01	2245	A	A/G	401/190	55	A	333	283	G	106	211	A/G	39/13	34	A	50	181	G	19	161
Os04t0349500-01	1008	C	C/T	132/51	21	C	104	283	T	47	186	C/T	39/14	55	C	67	232	T	45	148
Os05t0461400-02	924	C	C/G	46/24	77	C	148	283	G	48	204	C/G	39/14	74	C	73	250	G	37	209
Os06t0275500-01	1421	G	G/A	45/51	172	G	118	283	A	65	220	G/A	39/15	57	G	45	142	A	45	217
Os02t0633300-01	277	A	A/T	21/27	181	T	225	166	A	71	219	A/T	39/78	187	T	84	211	A	157	283
Os05t0462500-01	1092	G	G/T	38/66	225	G	91	275	T	141	222	G/T	39/86	225	G	49	178	T	97	222
Os12t0575200-02	341	T	T/G	196/337	84	G	244	78	T	129	283	T/G	39/88	107	G	128	193	T	113	283
Os08t0398000-01	3011	T	T/G	2012-07-23	21	G	33	118	T	63	182	T/G	40/13	21	G	45	183	T	249	283
Os02t0271900-01	1318	C	C/A	98/42	75	C	198	283	A	45	215	C/A	40/13	46	C	98	283	A	68	222
Os01t0201000-01	376	A	A/G	47/65	225	G	60	222	A	53	127	A/G	40/14	123	G	44	222	A	123	283
Os09t0511000-02	764	A	A/G	39/14	26	A	101	283	G	34	174	A/G	40/15	32	A	68	235	G	28	177
Os07t0568200-01	2112	T	T/G	31/25	132	T	56	199	G	31	211	T/G	40/16	79	T	55	196	G	54	222
Os01t0362000-01	2151	T	T/C	71/48	147	T	96	283	C	34	200	T/C	40/17	85	T	75	256	C	49	222
Os03t0860000-01	1612	C	C/T	68/32	106	C	109	283	T	49	213	C/T	40/19	104	C	54	193	T	48	222
Os01t0338100-00	303	G	G/C	43/35	162	G	108	283	C	37	166	G/C	41/14	58	G	64	223	C	78	222
Os09t0281700-01	176	T	T/C	22/17	110	T	125	283	C	39	162	T/C	41/18	77	T	118	283	C	70	221
Os11t0488400-00	80	C	C/T	46/38	225	T	132	222	C	97	278	C/T	41/19	163	T	46	222	C	76	259
Os12t0448900-01	990	T	T/A	83/75	190	T	838	283	A	422	222	T/A	422/326	169	T	735	283	A	577	222
Os06t0116100-01	649	T	T/C	183/123	132	T	1145	283	C	367	88	T/C	426/268	93	T	1010	283	C	467	222
Os04t0250200-01	920	C	C/T	127/57	203	C	134	283	T	45	222	C/T	43/16	55	C	77	262	T	28	222
Os04t0433200-01	2300	T	T/G	30/28	147	T	154	283	G	65	189	T/G	43/18	71	T	107	283	G	56	206
Os01t0757051-00	405	T	T/C	77/26	46	C	29	160	T	96	283	T/C	43/18	70	C	30	165	T	50	181
Os02t0550700-01	1147	T	T/A	103/77	148	T	83	279	A	80	177	T/A	43/21	93	T	73	226	A	110	222
Os08t0477500-01	159	C	C/A	2012-12-16	132	C	94	283	A	139	222	C/A	44/101	170	C	80	271	A	249	222
Os03t0181800-01	132	G	G/A	44/20	81	G	68	235	A	30	163	G/A	44/22	95	G	112	283	A	43	211
Os12t0283400-01	905	G	G/A	2012-07-30	41	A	14	222	G	22	96	G/A	45/20	205	A	30	222	G	71	244
Os01t0264900-01	62	T	T/G	112/50	164	T	151	283	G	53	222	T/G	46/15	124	T	81	274	G	49	222
Os06t0125132-00	25	G	G/A	72/45	144	G	170	283	A	91	222	G/A	46/19	107	G	67	232	A	37	222
Os06t0182500-02	723	T	T/A	22/20	81	T	109	283	A	42	222	T/A	46/22	107	T	128	283	A	65	222
Os03t0359000-01	148	T	T/G	58/49	225	G	240	222	T	136	283	T/G	46/87	225	G	137	222	T	168	283
Os06t0134050-01	741	T	T/C	55/50	225	T	163	283	C	93	222	T/C	47/18	202	T	78	196	C	104	222
Os01t0888700-01	1317	A	A/G	53/37	124	A	69	219	G	50	185	A/G	47/23	99	A	109	283	G	73	222
Os05t0476700-01	1164	C	C/A	21/36	193	C	114	283	A	141	222	C/A	47/96	176	C	13	44	A	413	222
Os05t0476700-01	1149	G	G/A	20/32	198	G	113	283	A	128	222	G/A	47/98	186	G	13	69	A	414	222
Os07t0613200-00	318	G	G/T	170/280	202	T	324	80	G	207	283	G/T	48/113	179	T	147	222	G	172	283
Os02t0556700-02	1622	C	C/T	53/36	175	T	86	222	C	137	283	C/T	48/16	38	T	19	160	C	113	283
Os08t0169800-01	1012	T	T/C	79/42	225	T	135	283	C	50	222	T/C	48/16	165	T	108	283	C	56	222
Os04t0403200-01	226	T	T/G	2012-10-28	119	T	85	283	G	28	222	T/G	48/18	168	T	76	259	G	24	222
Os05t0120100-01	41	A	A/G	32/27	92	A	73	250	G	43	135	A/G	48/19	44	A	58	205	G	59	164
Os10t0127700-01	2235	C	C/T	89/51	111	T	89	69	C	157	283	C/T	48/20	64	T	56	212	C	204	283
Os09t0375000-01	1070	C	C/T	86/65	147	T	131	215	C	159	283	C/T	48/23	91	T	45	189	C	95	283
Os04t0623500-02	995	C	C/T	57/52	225	C	142	283	T	50	223	C/T	48/24	174	C	247	283	T	191	222
Os11t0172166-00	2292	G	G/T	2012-08-24	86	G	96	283	T	25	222	G/T	49/16	152	G	88	283	T	43	222
Os02t0556700-02	1558	A	A/T	43/50	225	T	122	222	A	124	283	A/T	49/21	206	T	29	222	A	127	283
Os09t0375000-01	1089	G	G/A	70/64	225	A	138	222	G	145	283	G/A	49/21	192	A	45	222	G	91	283
Os03t0107466-00	209	G	G/A	100/51	77	G	153	283	A	95	199	G/A	49/22	79	G	94	283	A	88	208
Os12t0529200-01	1449	G	G/A	37/42	182	A	75	162	G	91	269	G/A	50/23	103	A	69	214	G	137	283
Os08t0155550-00	939	C	C/G	41/18	29	C	418	283	G	135	222	C/G	51/23	63	C	60	211	G	84	222
Os04t0685100-01	1144	T	T/A	142/82	101	T	113	283	A	82	102	T/A	51/25	83	T	108	283	A	108	222
Os07t0233300-01	428	G	G/A	55/36	125	G	152	283	A	65	222	G/A	52/19	63	G	97	283	A	96	222
Os04t0634500-01	311	C	C/A	2012-12-23	76	A	51	137	C	45	126	C/A	53/18	53	A	130	222	C	169	283
Os01t0214200-01	79	C	C/T	30/21	225	C	98	283	T	56	222	C/T	53/22	177	C	64	223	T	108	222
Os05t0555700-01	605	T	T/C	25/15	107	T	247	283	C	25	182	T/C	53/23	93	T	126	283	C	94	222
Os10t0212100-01	2374	C	C/T	58/48	225	C	94	283	T	61	222	C/T	53/27	225	C	96	283	T	86	222
Os08t0148600-02	1497	T	T/G	2012-08-17	102	T	130	283	G	28	222	T/G	54/14	28	T	110	283	G	37	222
Os11t0172166-00	2307	C	C/A	2012-07-30	58	C	96	283	A	33	222	C/A	54/19	159	C	90	283	A	59	222
Os01t0951000-01	1304	C	C/A	63/56	178	A	75	222	C	97	278	C/A	54/21	82	A	70	204	C	136	283
Os02t0189500-01	66	C	C/T	27/26	175	T	62	222	C	59	176	C/T	54/23	124	T	50	222	C	45	165
Os03t0748200-01	1025	T	T/G	112/60	91	T	168	283	G	96	202	T/G	54/26	87	T	99	283	G	90	216
Os04t0405800-01	1096	G	G/A	137/58	44	G	252	283	A	84	78	G/A	54/26	85	G	212	283	A	121	216
Os05t0323900-01	111	T	T/G	62/26	80	T	321	283	G	103	222	T/G	54/26	108	T	55	196	G	84	222
Os01t0138800-01	187	C	C/A	36/34	192	A	304	222	C	275	283	C/A	54/86	205	A	90	222	C	217	283
Os04t0151900-01	2963	A	A/C	121/119	190	A	208	283	C	175	211	A/C	54/88	185	A	131	283	C	161	222
Os01t0357900-01	546	C	C/T	50/107	63	C	118	283	T	150	157	C/T	55/155	54	C	129	283	T	245	219
Os11t0684000-01	218	G	G/T	2012-07-29	143	G	120	283	T	175	222	G/T	56/103	178	G	139	283	T	84	222
Os02t0719600-01	582	C	C/A	2012-10-22	225	C	159	283	A	35	222	C/A	56/105	225	C	29	117	A	35	222
Os11t0106083-01	227	A	A/G	15/13	217	A	109	283	G	54	222	A/G	56/27	225	A	85	250	G	85	222
Os03t0375900-01	1871	A	A/G	79/166	225	G	158	222	A	109	283	A/G	56/98	225	G	202	222	A	132	283
Os06t0355500-01	1134	C	C/T	31/23	225	C	146	283	T	46	222	C/T	57/24	190	C	117	283	T	96	222
Os06t0154900-01	497	C	C/T	19/20	145	C	161	283	T	54	214	C/T	57/30	104	C	102	283	T	106	222
Os07t0497000-01	2492	C	C/T	61/73	205	C	197	283	T	170	212	C/T	57/97	194	C	138	283	T	211	222
Os01t0927600-01	1908	C	C/T	277/162	131	C	711	283	T	354	51	C/T	572/313	75	C	1286	283	T	430	222
Os02t0271900-01	1561	G	G/T	122/43	201	G	242	283	T	51	222	G/T	58/25	225	G	103	283	T	59	222
Os07t0244300-01	1101	A	A/C	33/39	168	C	118	222	A	77	218	A/C	58/31	130	C	83	222	A	59	208
Os02t0198600-01	124	G	G/T	17/22	225	G	179	283	T	76	222	G/T	60/23	144	G	72	215	T	123	222
Os02t0254700-01	93	G	G/A	23/30	225	G	180	283	A	81	222	G/A	60/26	175	G	99	283	A	140	222
Os12t0277500-01	491	C	C/A	2012-10-13	80	A	52	199	C	28	114	C/A	60/28	62	A	34	205	C	86	269
Os05t0437300-01	1036	C	C/T	101/97	225	C	204	283	T	152	222	C/T	60/29	225	C	133	283	T	162	222
Os12t0582800-01	2184	A	A/C	92/70	133	C	100	65	A	180	283	A/C	60/33	97	C	138	174	A	185	283
Os07t0497000-01	1575	C	C/T	75/53	225	C	182	283	T	133	222	C/T	61/95	225	C	116	283	T	183	222
Os04t0278000-01	1215	C	C/T	60/44	225	C	148	283	T	59	222	C/T	62/13	89	C	200	283	T	76	222
Os03t0652100-01	1187	T	T/C	34/25	132	T	134	283	C	59	148	T/C	62/19	32	T	111	283	C	62	216
Os01t0556201-00	50	A	A/T	72/24	57	A	101	283	T	32	153	A/T	62/22	42	A	95	283	T	25	222
Os07t0129200-01	510	T	T/A	74/25	82	T	1402	283	A	504	222	T/A	62/23	83	T	93	283	A	164	222
Os01t0541900-01	1649	G	G/A	69/30	89	G	216	283	A	66	120	G/A	63/17	24	G	101	283	A	94	222
Os08t0189500-01	104	A	A/G	38/21	213	A	212	283	G	157	222	A/G	63/18	136	A	135	283	G	267	222
Os07t0110200-01	1033	A	A/C	138/66	70	A	172	283	C	81	98	A/C	63/19	33	A	131	283	C	118	208
Os06t0154500-02	1578	T	T/A	142/89	214	T	198	283	A	99	222	T/A	63/28	112	T	141	283	A	68	222
Os11t0106000-01	88	G	G/C	47/25	145	G	151	283	C	82	222	G/C	64/37	171	G	120	283	C	56	222
Os11t0614900-01	515	C	C/T	24/97	225	T	363	222	C	165	283	C/T	65/118	225	T	260	222	C	227	283
Os06t0143700-01	1164	A	A/G	46/45	225	A	49	178	G	67	222	A/G	65/27	225	A	151	283	G	91	222
Os07t0109500-01	76	A	A/G	129/74	86	A	319	283	G	70	137	A/G	65/29	74	A	127	283	G	98	209
Os06t0125132-00	41	A	A/G	98/68	225	A	220	283	G	133	222	A/G	65/30	139	A	85	251	G	53	222
Os06t0274000-01	565	A	A/G	196/84	49	A	126	283	G	65	217	A/G	65/34	114	A	110	283	G	108	222
Os06t0210300-00	719	G	G/A	26/33	182	G	56	176	A	44	167	G/A	66/146	132	G	101	283	A	156	222
Os01t0269100-01	1757	T	T/C	68/78	225	T	153	283	C	93	222	T/C	66/26	225	T	124	283	C	118	222
Os07t0127700-01	228	C	C/T	71/23	44	C	182	283	T	36	148	C/T	66/27	77	C	90	283	T	34	189
Os05t0564200-01	47	G	G/A	71/35	81	G	185	283	A	58	170	G/A	66/27	64	G	164	283	A	27	173
Os03t0821300-01	765	G	G/A	2012-12-10	158	G	106	283	A	28	222	G/A	66/28	220	G	140	283	A	112	222
Os02t0271900-01	1530	T	T/A	111/48	88	T	253	283	A	56	210	T/A	66/30	114	T	129	283	A	63	222
Os06t0287500-01	2030	T	T/C	15/19	225	C	43	222	T	22	43	T/C	67/22	58	C	41	222	T	36	138
Os05t0578000-01	726	A	A/T	93/47	103	A	306	283	T	113	132	A/T	67/24	46	A	156	283	T	139	222
Os05t0564200-01	50	G	G/A	75/34	71	G	193	283	A	61	140	G/A	67/27	59	G	171	283	A	33	193
Os09t0413700-02	816	A	A/G	56/30	97	A	306	283	G	85	136	A/G	67/34	110	A	102	283	G	100	222
Os07t0497000-01	2551	T	T/G	72/84	186	T	213	283	G	178	207	T/G	68/106	186	T	161	283	G	211	222
Os03t0317000-01	3347	G	G/C	43/24	125	G	171	283	C	76	148	G/C	68/39	120	G	199	283	C	113	222
Os03t0726500-01	163	A	A/G	40/44	71	A	157	283	G	189	222	A/G	69/104	142	A	144	283	G	170	222
Os11t0485500-01	110	C	C/A	71/107	191	A	523	193	C	176	283	C/A	69/116	194	A	161	222	C	139	283
Os08t0169800-01	528	C	C/T	95/32	174	C	202	283	T	58	222	C/T	69/13	82	C	165	283	T	60	222
Os01t0208700-01	1586	A	A/C	2012-12-19	108	A	152	283	C	103	193	A/C	69/152	135	A	158	283	C	265	222
Os03t0448700-01	905	G	G/T	48/25	104	G	139	283	T	72	127	G/T	69/33	101	G	163	283	T	128	222
Os03t0209500-01	906	T	T/C	37/42	225	C	108	170	T	13	69	T/C	7/45	225	C	110	222	T	20	90
Os07t0604800-01	881	C	C/G	280/130	68	C	365	283	G	196	222	C/G	70/21	27	C	89	256	G	73	188
Os01t0888800-01	139	T	T/C	37/24	116	T	122	283	C	57	202	T/C	70/26	60	T	99	283	C	37	196
Os06t0274000-01	553	T	T/A	201/106	92	T	155	283	A	86	215	T/A	70/36	115	T	117	283	A	137	222
Os06t0319133-00	284	C	C/T	83/39	90	T	157	222	C	202	283	C/T	70/38	98	T	83	158	C	61	214
Os01t0609900-02	4386	G	G/C	141/81	44	G	119	204	C	69	62	G/C	70/41	36	G	241	283	C	84	131
Os07t0570600-01	409	A	A/T	16/23	161	A	86	283	T	41	222	A/T	72/38	119	A	79	268	T	32	199
Os08t0387500-01	1328	C	C/T	28/27	225	C	190	283	T	97	222	C/T	73/42	225	C	188	283	T	181	222
Os02t0194900-00	64	G	G/C	2012-12-14	102	G	161	283	C	93	222	G/C	74/120	225	G	183	283	C	186	222
Os10t0564900-01	343	C	C/G	80/27	40	C	275	283	G	49	129	C/G	74/27	41	C	154	283	G	48	198
Os07t0498400-00	2980	C	C/A	2012-12-08	46	C	62	217	A	24	214	C/A	74/39	114	C	39	147	A	37	222
Os03t0786750-00	1996	C	C/T	47/50	157	C	178	283	T	128	222	C/T	74/39	134	C	156	283	T	187	222
Os07t0608400-01	866	T	T/C	77/33	222	T	126	283	C	48	222	T/C	74/40	225	T	178	283	C	84	222
Os11t0229300-00	1353	T	T/C	72/21	76	C	142	222	T	93	283	T/C	75/20	71	C	102	222	T	91	259
Os04t0319600-01	977	C	C/T	121/38	32	T	103	222	C	172	283	C/T	75/27	75	T	56	222	C	265	283
Os07t0570600-01	416	G	G/A	22/25	151	G	78	265	A	41	222	G/A	75/37	102	G	79	268	A	34	192
Os05t0121000-01	70	C	C/G	62/53	90	C	248	283	G	152	137	C/G	75/45	83	C	222	283	G	244	222
Os12t0236500-01	596	G	G/T	78/74	225	T	184	222	G	156	283	G/T	75/45	225	T	114	222	G	195	283
Os01t0773100-01	2719	T	T/C	81/70	147	T	139	283	C	77	222	T/C	75/45	121	T	101	283	C	42	200
Os07t0410100-01	973	C	C/T	97/39	67	C	234	283	T	96	152	C/T	75/45	108	C	162	283	T	81	210
Os11t0592200-01	346	G	G/A	2012-10-14	225	A	537	222	G	112	283	G/A	76/45	225	A	56	222	G	27	111
Os01t0264700-01	469	C	C/T	51/81	177	C	299	283	T	262	222	C/T	77/118	179	C	229	283	T	240	222
Os03t0734100-01	55	T	T/G	77/32	32	T	510	283	G	170	222	T/G	77/40	142	T	212	283	G	214	222
Os08t0169800-01	688	G	G/T	129/40	94	G	226	283	T	61	222	G/T	78/18	74	G	197	283	T	57	222
Os07t0608400-01	877	T	T/G	99/29	27	T	148	283	G	43	190	T/G	78/31	90	T	186	283	G	72	222
Os01t0555300-01	628	T	T/C	102/74	148	T	269	283	C	133	146	T/C	78/40	83	T	208	283	C	197	222
Os03t0783700-00	429	A	A/G	106/47	64	A	312	283	G	130	178	A/G	78/45	106	A	132	283	G	116	222
Os02t0191300-01	451	C	C/T	28/24	206	T	296	222	C	284	283	C/T	78/47	225	T	51	222	C	228	283
Os08t0475300-00	942	G	G/A	31/16	188	G	71	244	A	69	222	G/A	79/23	128	G	185	283	A	94	222
Os01t0954400-01	517	G	G/T	100/36	23	G	290	283	T	77	191	G/T	79/38	87	G	184	283	T	84	196
Os07t0477500-01	1365	C	C/T	71/45	136	T	168	195	C	149	283	C/T	79/39	87	T	92	222	C	208	283
Os07t0126100-00	440	C	C/T	2012-07-19	116	C	91	283	T	67	205	C/T	8/34	104	C	24	102	T	46	185
Os11t0666200-00	1087	C	C/T	2012-06-16	66	C	46	155	T	52	176	C/T	8/43	102	C	21	57	T	92	212
Os03t0851100-01	676	C	C/T	250/134	68	C	299	283	T	162	222	C/T	80/47	103	C	117	283	T	107	201
Os11t0168600-01	27	C	C/A	48/27	215	C	185	283	A	78	222	C/A	81/44	224	C	134	283	A	44	222
Os05t0475300-01	592	T	T/C	36/19	98	T	325	283	C	87	102	T/C	84/42	92	T	252	283	C	151	222
Os07t0158900-01	669	C	C/A	60/15	21	C	271	283	A	131	176	C/A	85/22	21	C	197	283	A	502	222
Os07t0604700-01	503	A	A/C	2012-07-29	163	A	45	165	C	40	178	A/C	87/147	195	A	153	283	C	89	222
Os01t0220400-01	218	A	A/G	14/17	80	A	668	283	G	88	103	A/G	87/54	119	A	359	283	G	212	222
Os06t0247800-01	437	A	A/G	15/15	127	A	123	283	G	87	169	A/G	87/54	148	A	107	283	G	94	222
Os01t0201900-01	1633	G	G/A	32/17	91	A	70	194	G	133	283	G/A	88/39	72	A	77	209	G	178	283
Os03t0823800-01	693	A	A/G	79/100	225	A	115	283	G	138	222	A/G	88/53	225	A	75	221	G	17	222
Os01t0208700-01	1382	A	A/G	36/37	147	A	240	283	G	130	113	A/G	89/128	162	A	340	283	G	199	222
Os05t0342900-01	162	G	G/T	31/21	113	G	227	283	T	51	177	G/T	89/52	119	G	131	283	T	104	222
Os11t0602300-01	908	G	G/A	38/72	180	G	71	244	A	94	204	G/A	9/46	133	G	25	105	A	53	222
Os06t0200250-01	716	C	C/T	2012-07-15	99	C	64	201	T	27	147	C/T	9/52	111	C	134	283	T	180	222
Os05t0534800-01	3251	A	A/G	67/34	111	A	282	283	G	92	104	A/G	90/47	114	A	311	283	G	125	222
Os03t0693000-01	844	A	A/G	73/39	105	A	248	283	G	86	86	A/G	90/48	89	A	191	283	G	76	217
Os02t0710102-01	193	T	T/C	70/24	51	T	139	283	C	69	149	T/C	91/35	52	T	185	283	C	92	208
Os08t0169800-01	734	T	T/C	134/46	24	T	227	283	C	90	145	T/C	92/28	50	T	223	283	C	67	222
Os09t0365900-01	2018	T	T/C	302/174	59	T	216	283	C	117	158	T/C	92/46	88	T	176	283	C	53	202
Os04t0278000-01	1501	C	C/T	59/44	225	C	189	283	T	69	222	C/T	93/20	109	C	192	283	T	52	222
Os08t0475300-00	935	T	T/A	32/20	135	T	88	283	A	74	222	T/A	93/29	51	T	217	283	A	105	222
Os05t0163700-01	207	C	C/A	34/21	82	A	287	222	C	227	283	C/A	93/53	114	A	86	207	C	218	283
Os04t0301700-01	1476	A	A/C	43/29	225	A	142	283	C	77	222	A/C	93/55	225	A	218	283	C	85	222
Os10t0456800-01	1234	A	A/T	86/63	148	T	116	160	A	134	283	A/T	94/57	125	T	139	222	A	104	283
Os01t0777200-01	95	G	G/A	66/30	60	G	83	279	A	61	203	G/A	95/45	73	G	94	283	A	22	182
Os12t0567700-01	47	T	T/A	202/110	195	T	469	283	A	142	222	T/A	96/58	217	T	206	283	A	155	222
Os02t0618100-01	108	G	G/A	2012-08-30	225	G	191	283	A	167	222	G/A	97/200	225	G	287	283	A	218	222
Os03t0824500-01	188	G	G/C	169/90	73	G	297	283	C	126	148	G/C	97/55	100	G	207	283	C	172	222
Os09t0362500-01	2491	G	G/A	252/113	46	G	635	283	A	216	222	G/A	98/33	38	G	163	283	A	69	184
Os01t0778700-01	1845	A	A/G	144/69	69	A	275	283	G	125	184	A/G	98/53	116	A	264	283	G	113	222
Os08t0108100-01	209	A	A/G	28/26	225	G	26	224	A	25	58	A/G	98/57	225	G	120	222	A	163	283
Os03t0425200-01	476	C	C/G	27/17	94	C	278	283	G	90	115	C/G	99/40	65	C	138	283	G	130	222
