# Supplementary material for: Identification of Transcriptome SNPs for Assessing Allele-Specific Gene Expression in a Super-Hybrid Rice Xieyou9308
Source: PLoS One. 2013 Apr 17;8(4):e60668. doi: 10.1371/journal.pone.0060668 (PMC3629204; doi:10.1371/journal.pone.0060668)
Supplement: Table S5 — Thirty-eight transcripts showing biases towards one parental allele in the F1 hybrid. (XLSX) [file pone.0060668.s005.xlsx]

## Sheet: Sheet1
Transcript ID	R/(R+X)12a	R/(R+X)12s	R/(R+X)34 a	R/(R+X)34 s	Annotation
Os01t0556201	0.75	0.168	0.738	0.626	Hypothetical gene
Os02t0271900	0.714	0.752	0.742	0.686	Myb transcription factor domain containing protein
Os02t0272900	0.818	0.875	0.776	0.829	NB-ARC domain containing protein
Os02t0710102	0.745	0.368	0.722	0.522	Hypothetical gene
Os03t0432900	0.712	0.494	0.724	0.546	Hypothetical protein.
Os04t0250700	0.75	0.816	0.206	0.849	UPF0307 domain containing protein
Os04t0349500	0.721	0.467	0.736	0.38	Similar to 40S ribosomal protein S8
Os04t0418500	0.701	0.699	0.71	0.497	Zinc finger RING/FYVE/PHD-type domain containing protein
Os04t0474300	0.883	0.473	0.818	0.507	Glycoside hydrolase family 1 protein
Os05t0349500	0.723	0.492	0.736	0.506	Pleckstrin homology-type domain containing protein
Os06t0143400	0.739	0.616	0.774	0.923	Similar to Acyl-ACP thioesterase
Os06t0268800	0.73	0.684	0.814	0.722	Similar to predicted protein
Os07t0127700	0.755	0.77	0.71	0.666	Similar to Pathogenesis-related protein class 1
Os07t0129200	0.747	0.786	0.729	0.418	Similar to Pathogenesis-related protein PR1a
Os07t0158900	0.8	0.645	0.794	0.365	Cyclin-like F-box domain containing protein
Os07t0618266	0.744	0.977	0.75	0.973	Hypothetical gene
Os07t0638400	0.727	0.663	0.716	0.465	Similar to 1-Cys peroxiredoxin
Os08t0169800	0.727	0.729	0.793	0.812	HAD-superfamily subfamily IA hydrolase REG-2-like protein
Os08t0398000	0.767	0.556	0.245	0.494	ABC transporter-like domain containing protein
Os08t0422300	0.71	0.724	0.704	0.785	Hypothetical protein
Os09t0511000	0.736	0.548	0.727	0.589	Chitin Elicitor Receptor Kinase
Os10t0564900	0.748	0.519	0.733	0.499	Similar to Protein kinase CK2 regulatory subunit CK2B2
Os01t0273200	0.256	0.027	0.179	0.018	Hypothetical gene
Os01t0757051	0.252	0.392	0.295	0.665	Non-protein coding transcript.
Os01t0838400	0.262	0.323	0.181	0.459	Hypothetical protein
Os03t0829200	0.285	0.465	0.179	0.254	Similar to soluble epoxide hydrolase
Os04t0319600	0.239	0.378	0.265	0.284	tRNA methyltransferase complex GCD14 subunit domain containing protein
Os04t0403200	0.263	0.464	0.727	0.732	Zinc finger RING-type domain containing protein
Os05t0325200	0.219	0.22	0.265	0.348	Cyclin-related 2 domain containing protein
Os05t0576500	0.122	0.335	0.156	0.296	Hypothetical gene
Os07t0617100	0.182	0.297	0.229	0.06	Plant disease resistance response protein family protein
Os07t0681400	0.195	0.472	0.278	0.352	Calmodulin
Os08t0153600	0.103	0.366	0.231	0.294	Pentatricopeptide repeat domain containing protein
Os11t0172166	0.22	0.588	0.747	0.599	Hypothetical gene
Os11t0208800	0.267	0.226	0.231	0.179	Similar to Receptor-like protein kinase
Os11t0229300	0.226	0.221	0.211	0.274	Similar to NBS-LRR protein
Os11t0452400	0.178	0.146	0.177	0.115	Hypothetical gene
Os11t0669100	0.241	0.381	0.185	0.413	Calmodulin
					R/(R+X)12: the ratio of R9308 at tillering stage; R/(R+X)34: the ratio of R9308 at heading stage
					a allelic specific gene expression in hybrid
					s total gene expression in parents
